# Supplementary material for: Genomic Resources for the First Federally Endangered Lichen: The Florida Perforate Cladonia (Cladonia perforata)
Source: J Fungi (Basel). 2023 Jun 24;9(7):698. doi: 10.3390/jof9070698 (PMC10381751; doi:10.3390/jof9070698)
Supplement: Supplementary file 1 [file jof-09-00698-s001.zip]

Archive with 8 entries (8 files):
- .DS_Store
- S1_cladonia_perforata_nuclear_ONT_flyeassembly_A7_lffONLY_illumina_polishing.fas
- S2_single_copy_busco_sequences.zip
- S3_cladonia_perforata_mitochondrial_ONT_flyeassembly_A7_lffONLY_illumina_polishing.fas
- S4_cladonia_perforata_mt_genome_orig_OGDRAW.pdf
- S5_asterochloris_sp_chloroplast_ONT_flyeassembly_A7_lffONLY_illumina_polishing.fas
- S6_GeSeqJob-20230405-121348_A7_chloroplast_genome_OGDRAW.jpg
- S7_alignments.zip
