# Supplementary material for: Genomic Resources for the First Federally Endangered Lichen: The Florida Perforate Cladonia (Cladonia perforata)
Source: J Fungi (Basel). 2023 Jun 24;9(7):698. doi: 10.3390/jof9070698 (PMC10381751; doi:10.3390/jof9070698)
Supplement: Supplementary file 1 [file jof-09-00698-s001.zip › S1_cladonia_perforata_nuclear_ONT_flyeassembly_A7_lffONLY_illumina_polishing.fas]

>contig_35
CAGCGACAGTAGAAAGGGGTCATAAGCTAACTGAATCCAGCTAGCGCGCTTATTCCACAGGCCTGGGCTTGTGAAATCTCAGGGTAGGCCTCGCATTGCTGGCGGTATATAGCTATTTGACCTCGATTCTTGCTCCGATTCCTGCGGTGACGTCGGTGGCACTGATTCTGATTGGCCGCATAGCTCAGGGGGAATGTAGGCAGATCTGGGCCAGTACTGATCCTGCTGCGGTGGCGCTGGCAGTGCTGGCGTAGCTGGCTCACCTAAGAAGCGAAGCAATCGTTGTAGCACCTCAACCTGTTTGGCTAGGACCTGTTGTATCTGCTGTAGATCCTGATCTTGCTGAGCTATCTGCTCCTGATGTAGGTCCTCCTCTTCTATACCAGGTACTATCGTACGCGTCGGCTTCGGTGGATGCTCTAATCGAATCGCATGCGACGACATCTTAGCTCGTTGCTCAGCGAAGAGCTCGGTGGCTTGCTTGCTCGGTAGTAGGAAGGAGGTAGGATCGTTGCTCAGCTGCTTAGGATTTGGTGGCTTAGGTGCTTAATCGATGGCGATGCGGTGCTCTGCTCAGGTGCGTATGTAGCTTGATAAAGCTATGCCCCGCCTTCGGCTCCAATGTAAAGGGGAAGGAATGTCATTTCCTAAACAGGTAGGTTCGATACCTGTTGATAGGGCCAAATGCCTATTGAAAAGAATATATATATTATAATATCTAATGAAAAGAATCTATCTTGCAGCTTGCTCTGCGAGGAAAGGGGTTTTCTACTATCGGTGCGGAAGCCAATGCTAGCTAGGCCTAGCGCGCGTATCCTCTACCCCTAATACCCATCCTACCCCATCACACTACCTCTCTAAACGATATCGCGGCCTAGCGGGAACACGTTATACCTAGTACCAAAAACAACGAAACCTCAACGACCAACAAGAAAAATCCTTAATTAAATATATTGATCGCTTATGCGTAAGCGGCCTATTACCTAGTAAATATATAATTTAAAATTTCGCGCAGGAAATCTGTTAAAAAGAGATAGGAAAAAGTTAGTCTGTTTCGCGCTTTCTACACCGTTATTAGAATAAATTAGTTTTAAAATAGATATTAGGCCTCAATTATAATCGCGCCTAGGCAGATTCARTATATAAATACACAAAATATTWTGAGCTATTAAGGAAGAAATTAGAGTAGTATTAGGTGGAGCCGCAGAACATATATAATATGGATGAGAAGGGATTCTTAATTAGTATACTATTAAAGATAAAGCGCATTTTTTCACGTCAGCGCTATAAAGAAGGAGGAATAAAACAAATTATTTAAGATAGGAATTATAAATGGATTACTACTATTGCGATAATATACGTAGATAGATCATAATTAGCTCTTTTACTAAGGCTTATTTATCAAGCGACTACAGGCCTAATCCAGGATTCATGGCTACAGGACTTTAATCTAAAAGCTCAGATCTATTTCTTTACCTTATTGCTATCTAGCTAGACTAATAATAAGCTAGGATTCTAATAGTTAATATAAATTTTTGATCGCGAAATAAAACCTAAGGCGTAAAGATTATAAAGGCTTCTAATCCTTAATAGTTATAGTTCATATATTAGTATAAGGTTCATTAATTATTACGATAGCTATAGGATCCTACTAGCTATATACTTACTATATACGACGTATATATTACAGTCCCTAGATATCTACTTATTTTAGCTATTATCGTAGGTATATTTAAATCAACTCGTAATATTTATAGATTAATGCCAGGGCTTTACATCTATTACTAAATAAGATTTCTTTTAATTATTCTAGCATGCCTGGAATACCTTATTTATACCTAAAAATATATATTTAGGATTTAAAGTAACTGGCCTACACCCTTTCAATCCTTAGTATATTATTAGTAAATTTACGAAAACCAATGATAGTTAATCTTCTTTAAGCTCTTCTACCCGCTTAATAATATTTATAGAAGATTAGAAATATATTACAAAGCTACTAGATTAAATAATATTAAAGTATTATAATAAGAAGGTAGAACAGCTACGCAATATAATATATATAATATTATTAGATAATATACTATTAAAGCAACAAAATAATAGCCTAAAACAGAGCCTTATTAATAAAAAGAAGCGTCGGAAGCGAGGCAAGCTATTATTACTTAATATACCTACTAAACAGGATGGTGGTGCGATATTTTAGTCCCCTAATAAAGTGCAGCATACCCGCGACCAACAAGCTCAGAAAGATGCCGATATATTAGCTAAACAACAACAAAAACAGGCCGAAAAGGCTCGTAAGGAAGTTGAAAAGATGGAAAGAGCTCAAAAAGTTAAGGAACAAAAGGCTATACGGGTAAATATCAAGGAAGACAAGTTACGCAAACAAACTGAAAAACAGTAATAAAAAGATGAAGCCATCCAAGCAAAACAAGCTGGCCAGCAGCTGAATAGTGAGCTTACAGTAAGAGCTAAGAAGGTTTAAAAGCCTATCAAAGCTCCAAAACAAAGCGATACAGGGTGTTTTGTAGATTTGGTGGCGGTGGAGGATAGGGACCCCCCTATACCCCGAAATACTCATGGAAGGCAGATACGCCGTCCTAAATGATACCAACAATGAATATGATAGCCTGATAGATGCGCCCAATTCCATAGATCATCCTAATACCAGATTATATCTAGTAGATAGATATAGATGTCTACATAGGATCAAATGTAATGTTGGTGGTGGGGCTAAAATTGAGCGCTCAGGCGAAACCGTTCCGCAGCTGACTAAAACCGGTAAAGTGTCAGCTGCCCCCACAATATAGTGTTACATCTCAGGCAAATAGCTGTGCTCTAGACCCACAACTAGGATTCACGTGGCTCTTCCCCGCTCTCAAAACCGTTTACGGCCGAGTCTATGCACGTTCTAGGAATGGTCTTGTTCGGACCTTGGGAAACCCTCGTTCCGGTCGTGTTAAGTAGTCTTCTCTTTCGCCACGACTCTCCTAGGCATAGAATCGCATATCTGTGTTGAGGAAACGGTCTTGCTTTTGTCTCTGAAGCCCGCGGTACTATTCAGTCTTTTCGACTGATAATTATGCTCGAATAGATCTAAGCGTCAAGTTTCGATCGTACACAAATACTATGAAGCTAATTCTGCTCTACTGGCGCAGTGAGCGCGACTCCGAGCCCCAATTCTTTGTCCTCCACGACTAAATTTGTCTATACGAGATTCCGAATCCATCTAAGGTCCTGGTCCTACGAGACCCGCTGGGTCACGCGCGACGATCTCAAGAAGCAGCCTTTCGAGAGCATCAATCCTAACGGGCGTCTCCCCTGTACGTGAGCAGGCAATCTGCCATTGGAGTCTCGGCCCTTAGCTTTTCCGGCGATCTCTTGCTTGTTCCTAGCCGCATGTCGCTGATCACCAACATGTGCAGCGATCCAAGACCCAAATACTTGCATTACCTTGTTCGAGTCCGGAGCCATCCATTCTTACCTCGTCGATTCTTACGACGAGGTGCATAATCTCACCTCTAATTCCTTACCTGACAAGTACTTGCTGCAACAATGGTCCTTTTTCCAAGCATCTGGTCAGGGTCCGTACTTTGGACAATGTGCTTGGTATGTTTTCAATCTTCACTTCGTGCGGTTGTCTTCTTTCCTTCCCGTCCCCAGGTTTACCTAACAGGCTGTTTACATGCTCCAGGTTTGCGCATTTTCACCCCGAGAAGCTGGAGTCGGCCCAAACGCGCTACGCCAATGAGCTCAAACGTATCCTCGGTGTCCTTGACCGTGTGCTGAAAGGCAAAGAGTGGCTTGTTGGCGATAAATGCACCTATGCAGACTTAGCCTCTGGAACATTGCCGAGTACCCCAACTTTAAGACGTGGCAGGAGCCAATGTTGGCAAGGGATAATTTGAAGAAGGTGATAAGTGTATTGATGGACAAAGAGATCAAGAGCCCTGGTAGGATGTGAGAAATGCTGGTTTTGGGCGTGATAAGAGTGACACGGACTGGTGAAGAACACTCTCTGCACAGGAATTTGTGGTTGGGCGGTTCTGTTGTGAGGTACTACTACATACGGAGGGACAGTCGCTTCGCACCCTGTCAGTCATATGCAGACAAAAACTTGCTAGGGTGTACCTGCCATACATTCAGCTACCTATGATCTATGTTAGAAAGTGAGCTTGCTCTGGCTCGTGCTCGTGGTAGAGTTTCGTATTCCTAAGGCGGTAGGTAAAGCTCAAACAATCAGAACATCAATTTTAAATAGGCGGCGGCTTCCTTATCATGACTTGGATCTATTACTGTGAGTGCGAAATAAAGCCTTGGAATAACAAAGATGTAGAGTTTCAAACATGACTTTACATTACAGACACCAAATATGATTTGCACAGTACAAAGCTAGAGAAAGAGAACGTCGCAGAAAGTTAGCCCGCACCATGAAAAAGGCAATTGCAATCGAGAGACTGTCGATACTCTCCCACAGCAGCTTGTCAGGACCCAAAGGAGGTTTTACCGAACTTAATTTAGTTGTAGGGTATTGATCCACATGTCTACTCTGCCATTCCAATTGACTCGTGACGAGAAACGTTTTCGAGGCTCAATTGCCCACTCAGAATGTTGCCGTACCACTAGCTGAGGGAAGTTCAGGGGTTCGAGCGTGCTGTGCCGCAAAGGACGCCTTTGCAGCATAATGTGTCAACATTTTCACTGCATTATATTTGCAGTCAGTAAACTTTGCGCTCTCTAGGCAGTTCATATACTGCAAGACGGTGGGCATTGAAGCTGATAGTGAAGGATCAGCACGTTATCCTCGGTCTGTCCAGAGCAGGAGGCATGCCATGACGAAATCTGCATTTCCATAAGCGCAATGGGAACTCATCCAGTATGACACTCATGCCATGCATAACATCTTTGTTTTGTAGAGTAATAGCTTTACTTTAAATCTAAGATCGGCTTATGTACTGAAAAACACAACAACTGAACAGCCGCTGGTCAACTGTCACAAACAAACATGAATGTCTACACACGCGCAGCTACCACAGCTCACTCAAATCTACCAGGCATTGGAAGATTCTCGGGAACTGATGTTCTCAGTTCTTCCAGTCTCGATGTCAGTCCCTGAATATCTGCACCAAGCCTTCGCCTGGATAATTCAATGCTCGTATCAGTTGTTGCACCGTCGATGAAGTCATTCATAATGACAATATTCTTATCGGCCTGCAGATTATTGAGCGCATTCGCCCTGATCCATGGTAGCGTTCTCATGTCCAAGGCACCCTTGGTACTTGTGAGGCAACTGGATGCTGCATTTGAACTCAAGATACTAATTGAGGCCCACAGGTCAGCGCGAAGTTCGTTATGAACATGGACTCATCAGTAGAACATTGTTCACGACTATGAAAATGTTGTTAGTGTTAGATCATAGTAGAAGTACATACCTGTAGACCAGAACTTCTTTAATACTTTGTGATGTTGCTTGACATTGCAAGACCGTAACATCCGTTGATTCTTGACCCTCACTGTTCATGGACTCGAAGCGCGCAAGTATTGTATCAGCTTTCAGGGTAGCATAGGCTTCAGCAGTCCATGAATCGTATTTATCGGCCATGATGACAACAATCATGCGCTGACCCGTAGATCGCAGACTATCGATAGGCTTGGAAAAACATTCACGGCGGCCCCAAGTCAAAGGTTGGTTCTGAGCTTTACTGCACGCCACATCGAGATGCTGATATATTTCTTCCTCGGTAGGCTTTTTGCACTCTTTGACAATATTGTCATAGCGAATGTGAATGACCACAATCTCCGTTGGGTTTTCATCAAGGAACTCAACTTGGTCCGCCAAGAATTCGTCAAATGCAAGGCCTGGAATACATGCATGTTGGAAATAATGCCGATTGGGGAGTTTCGACACTTTCTGGAACATTGGCAAAAGCTCAGCTGGACGGAATTCGAAGTATCGCGCCCCTAGCTTGAGCATTACGGGGATCTCCTTCTTCTGTGTAATGGAAACGCCGTAGACAATATTGGGCAGCATATGCACAAGAGCGGAGTCCGGAATATGCGAGAAAAACTCAAGCCGGGGGATGATCTTACGCAAATCCGCGGCCATGTCGGTATCAATAGCTGAGAGGACCGCGTCTGCTGATTGCATGCTATTCATGCCATTGTCGTGTGGAGCCGCAAGGACAAAGCGCGAAAAGGGCTTCTGAGCCTGTGGCGAGCCCGGAGGGGCAACCGTACCCATCCAAGACTTATTTTCGATAGAACAGACTGTCACGTAGCATTGGTCCTTGTCAGGAAGCCCGACTTCCCCATGGCCTGCATCATAAAAGCCGTAAGTGATGATGACAGAATCCGTGACAATAGGCTTGAAGTTAGCCTTGTACCTATCAGCACACGTTTGCGGAGCCGATACTGCGGGAAAGCAAAGGAGACACAACCTACAGTAGAGGTCATGGTGCCGCCATCAAGATTACCAGTCATGCTGTTGATGTTGTTGAAAGCGCTGCCCACCACAGTCCCGTGCGGATCATGGACATTCCATTCAAATCGACCAGTAAAGTTAAAGCGGCCATCCAAATTAGAGGACTGCACTTCGAGGTCTTTCGATGTGAAATTATCTGCGGCGGTGTTGGTAACAGAAACTTTGGGGACCGCGAATTCGACCGTATAGCCTTCCACCGAGATATAGCTGTACACAGCGATACCTTTGCTAGGCATATTGACCGTGTGTAGTCAGATGTAACCTATCTGTCCGTGCATAGAAAGAAGAGGGAATTTACAGATAGTGTTATAGAATGTGAATTCCCCAAAATCGAGAGGGGATCACGTACCCCGCCAAGATTTTCAGCTAGAGCAATCGGCCCTCTCCTAGACTGTGTTTTCGACTCAGTTCTAGTGTCCGGAGACTCCATCTTGTATTCCATGGCCCTCAAGAATTGGCGACCTTCTTTGCGTGGGCCTTCATATATCAACGCTTTGCCTAGCTCGGCAGGATAAGGGTGGTGAGATGTGAGGTGGTAGATGGCCAACTACGGAGTTAATGTTGGTCCAAGAGCTGATAGGTGGTCGGGTTTATCGGGAATAAGAAAACTCTTCTCAGGGGGCTGACGCTTAGAAGGAATCACCTATCAAGTGAACGCACCTATCAAGTGAACAGCCCTATAGGGCTGGACCTAAAGCTGGCGAAATGGACCCCAAAGGTGCCCTAAAATTGGAGCCTTCCGGGGCTCATCTCAAGGAGCTCTCGGGGGGTCTTCTAGGGCCCGCTTCGCCAGCTTTCGGTCCAGCCCTATAGGGCTGTTCACTTGATAGGTGCGTTCACTTGATAGGTGATTCCTTCTACGCCCCGACTCTACCTTAATTATATTTAACGTTACCGGTTTTAATCAGCTGCGGAACGTTATCGCCTGAGCGCTCAATTTTCGCGTTTCCAACCAAATCTTCCACCGCATCTACCTCCACCATTATGAGCCCGATTGATGAGGCACTGGCATACATAGATAGCCTAGGAGAAGAAGCTCACATTAACATCACTCAGATATCTGAAAGATTCAAATGCAACCGCTCCTACCTCTCGAAACGATATCGCGGCCTAGCGGGAACGCGTCATACCTAGTACCAAAAACAACGAAATCTCAACGACTAATAAGAAAAGACCTTAGTAAAATACATCGATCGCCTATGCGCAAACGGCCTATCACCTAGTAAGCGTATGATTCAGAATTTCGCGCAGGAAATCTGTCAGAAAGAGATAGGAAAATGTTGGGTTTCGCGCTTTCTATATCGTCATCAGAATGAGTTGGTATCAAAATGGACCTTAGGCCTTGATCATAATCGCGCCCGGGCAGATTCTGCATACAAATACGCGCAATATTTCGAGCTATTAGGGAAGAAATTGGATAAATATCAGGTGCAGCCGCAAAATATCTATAATATGGATGAGAAGGGATTCCTAATTGGTGTTCTATTAAAGATGAAGCGAATCTTTTCGCGTCAACGTTATGAGCAAGGATCTATCAAACAAATCATTCAGGATGGGAATCGTGAATGGATTACTACTATTGCAACGATATGCGCAGATGGATCAGCGCTTCCGCCAGGGCTCATCTATCAAGCAACTATAGGCCAGATTCAGGATTCCTGGCTATAGGATTTTGATTTAAAAGCGTATCACTGTTTCTTTGCCTCATCACCATCTGGATGGACGAATAATGAGTTAGGATTTGAATGGTTGACGCGAATTTTTGATCGCGAAACAAAAGATAAGGCAGGCAGATTATGGAGGCTTCTAATCCTCGATGGCCATGGCTCCCACATTAGTATGAGGTTTCTTGATTACTGCGATAGCCATAGGATCCTACTGGCTATATACCCACCCCATGCGACGCATACATTACAGCCCCTAGACGTCTGCTTATTTCGTCTATTATCGCAGGCATATTCAAACCAACTCGCGGTGTTTATGGATCAATGTCAGGGCTTTTCATCTATTACCAAACGGGATTTCTTTCGATTATTCTGGCATGCCTGGAACACCTCATTTATACCTGAAAATATTCATTCAGGATTCAAAGCAACTGGCCTACACCCTTTTGATCCTCAGCATGTTATCAACAAATTTTCAAAATCCAATGACGATTAATGTTCTTTAAGCTCTTCTAGCCATTCAGCATTAGGTGCAGAAGATTGGAAGCGTATTACAAAGCTGCTAGATCAAACGTTATCAAATTTTTATGATAAGAAGGCGGAACAGCTACGTAATACAGTATATGCGATGTCTATTGATAACATGCTATTAAAACAAGAAAATAACG??????ACAGAGCCTAATCAATGAAAAGAAGCGTCGGAAGCGAGGCAAGCCATTATTACTCAACATGCCCACTGAACAGGATGGCGGTGCGATATTTTGGTCCCCTAATAAGGTGCAGCATGCTCGCGACCAACAAGCTCAGAAAGATGCTGATATATCAGCTAAACAACAACAAAAACAGGCCCAAAAGGCCCGCAAGGAAGTTGAAAAGATAGAAAGAGCTCAAAAAGTTGAGGAACAAAAGGCTATGCGGGCATATATTAAGGAAGATAGATTGCGCAAACAAGCCGAAAAACGCTAACAGAAAGATGAAGCTATCCAAGCAAAACAAGCTAGCCAGCAGCTGAATAGTGAGCTTACAGTAAGAGCTAAGAAGGTTCCAAAGCCTACTGAAGCTCAAAAACAAAGCGATACAGGGTGTTTTGTAGATTTGGTGGTGGTGGAGGATAGGGACCCCCCTC?TCAGACGTGTGCTCTTSNGAAGGCAAATACGCCGTCCGAAACGATACCAACAATCTATATGATAGCCTGATAGATGCGCCTAATTCCATAGATCATCCTGATATCAGATGGTATTCATTAGATGTATGTAGATGTCTAGATAGGATCATATGTAATGTTGGTGGTGGGGCTAAAATTGAGCGCTCAGGCGATAACGTTCCGCAGCTGATTAAAACCGGTACCACCTTACCATCATGCAGATTGCAGATTGCAGGGCCATCCGGCAGCAAACATCTGTTCCAACCCTGCAACATCCCTTGGGTGTTTCAGCTAACAGCAATAGGCGCTCCATCTCTGCAAATCAAGCATTGTTCCCGAATCCTACCCGCCGTCACCGGGCACTGTCGCGGGGGGCCTGACGCTCCATCCAGCTAGTACGGGCTCCGCTGTCATCCTTCCCTACCCCTACCTATCTCTTACTGCCTCATTCTTCTCCAGCTGAAAGGCGCGACGGCGGCACAGGGGAGGCTTTGCCACTGCTATTATGGAATTAGTATATATGCTTATCCTGCACCTTGAAACCTCTCTGTTCGATACCTAGTCTTCTGGGTCGTGTTCGGAAGCTGCCATTACGTTTCTATGTATTTACTTTGACCGTCTTTCTACGTCTTCGAGGTTTTGAAATCTGTCCCTCAACCCCTTCCCCTCACATAAAACTACTTGAGCCTTCCACTCCCATTTCCTTGAACTCTTTGCATAGGTCATATCAGATCACACTCACTCACCATGTCTGAATCGACTACTATCCACACCCAACAGTCAGAAACTCAGCTTGATGAGAACGCTGAAGTGAAAGCCCCGCATGTCGCAATTAGCCCACAATCAGGGTCATCCCACCAGCCATCAGCAAAGTCAAGTCAGCAACATATTCGGCCCCACCCTGGTCGACATACCAGCATCAATGTTAAAGAATTCATGACAAAACCACTTGATATAGAGAAACACTCGAAAGTGCCTTGGTTCTTGCGCATGAGAGGCAGCATCACTCCACAGATGATCGTTCCACTGCTCTTCGTCGCATGCTGGTCCACAATCATTACCTGCATCTCGCAATTCGTGTATCCACTAGTGGTGTCAAGTCTCCTCCTTACGGTTCTAGGTTTCGTTGTCGGTCTTGGGATCTCTTTCCGCACATCGAGCGCATACGATCGGTACACTGATGGTCGCAAGTACTGGGCTCAAGTCGTCCAGGCATCTCGGGACCTCGCCCGTCATATCTGGATACACGCAAAGGAGCGACATGAAGAGGACCCTGAGAAAGGGAAGGCCGATCTCCTTGCCAAGTTGACCGCGTTGAATCTCATCACCGCATTCTCTGTTGCGTTGAAGCACAAACTCCGGTTCGAGCCCTATACGAATTATGAAGACCTGGAACCGTTAGTCTCCCACCTTTCAACCTTTGCAGGGGAAGCCTATGATCCAAAGACCTCACCGCCAAAAGAACCTTCAATACAGAAAGTCGTAGGCGAATACTTAGGTCTTACCATGGCAGAATCCAATCCGAGAAAGTTACTGAAGCGTGCCAACAAGAATCTCGGAAATCTACCCCTCGAGATCCTGACATACCTATCAGCATATATAGAGTCGATCATTGCAAATAAAACCTTCAATAATGGTGTGCATCAAGGCATGGTGATGGCCAATCTAGCCTCACTTAACGAGTGTCTGACCGGCACAGAACGCATTCTCAACACCCCTCTCCCAATCGCTTACTCCATTGCTATTAGCCAGATAACCTGGGTCTACGTTATAGCCCTGCCCTTCCAGCTTTGGGACTCTCTTCGATGGGTCACTATACCCGGTACGATCATTGGTGCCTATATCATTCTGGGTATAGCAGCCATAGGCCGTGAGATCGAAGATCCCTTCGGCCACGATGTAAACGATCTTCCCCTGGACCAGTACTGCCGTCAAATTCAAGCCGAAATGGATGTGATAGCCTCGAAGGCTGCGCCAAAGCCAGAGCATTTCATCACCACAGCACAAAACCGACCTTTGTACTCGCTGAATTATCAGGCTTGGAGTACGAAGAGTGTTGAAGAGATCAGAGCAAGTCTGAAAGCCAAGACGAACATTACCTCCAAGCCACAGCCACGGACAGATGAGTATACCAAGGTGACAAAGGCATTCATGAACCATTCTGTCTGAGGCTATGACAAACTGCTTGTTTACCGACGAGTAAACCCAGAAAGCTAGCTGGCAGGTATTGAAAGCTGCGCGTGTCCCTTTTGGGTATGATCTAGAGGATGGACGGACTATCTAGCCGAGACAGCCTTTCGGTGTACGGCTTGATGAATTGACAGGAAGGCATCGTGTATCGATAGGACAGCTAACATATAGATTGAGATAAGTGTGCATCTTCGCAGGCACAAGCTTGCCCGAGAATAAACATTATTTAACGGCCTTTTGCAGCGTAACGAGACTGAAAACCACTTTAGCTACCTTTAGAAATGCATGTTCTTCTGATTTCACCTTCTTTACAAATACGTCTCCTTTCCAGCTCTGAGAAAGATGGGATAGATGGTTTTCTCCCCCATAGTCCTCACTAGCCCACGCAGATAGCTGTCAGAAGGTCTGGCACGCGTATTGATACTCTCCATCCTTATGCTTGCATTCTACATTCAACCTTCAAAACACAGACGTACTTCTAAGGATCCCTCTCTTGCACTTTGGACATTGTTAGTATGAGAGCATGACTGATCCTACGCTTGACTATCTGGTCTTCAATAAAAACTATCTCCGAATCGAAAGGCTCATCAAGCTGGATTGTTGCTCAAACACCGTTCTCAAGTAATCCATGCAAGAACTTCGCCTGGATCGAGCCTTGCAACCCGCTCGATGCCAAAAACGTTGACAACGGCAACCCCACAATATTCTACGCCAGAACGACATCAGCTTTGGAGTCTGAGGCTGCCTAGACACCAAAATATCATATTGATGCTGCGCCAGATTTCCCAGTAAAAGGCGGATATGATCTAGGCACGACGCGCACCTACTGGGGGATGCACTCGGGCTGCACATCCGCAACGAGTTAGTAGAGAACTCACCGAGGATCTCACAGTCAATGGTATGTGGGACTGCGGACATCTGGATCTAGCACAAAGGACTGTAAGTTTAGGTGTTGAGGAATTCTAGCCTTCTTCTTCCGTGATGGTAAAGGTTGGTGTTGCCAGTGTACATTAAGAACAGGCACAGCAGGTCAACAAGGAGATCTATCGGTAGATCGTGAAAGGTGTTGCTTACGTCAATAGCCATGCCGCTATGCTAGATTCATGCGTAGGAACTGAATGGGCAGACGAGATCGAGCACGAGTTGCGTATAATAGATTGCATTGTCGACATTGTTCTACTGGGAGCTTGAGGATCCAGCGCAGTCGTTGTTTCAAAGGAGAAGACAAGAAGATGAATTGTGTAGGCCGGGACAAGTGCGAGCTTGATATGGGAGAACATGTTGATAGGGTTGGAGAATTGGGGACAGCTGAGAGCAGAAGATCGGGGGTTTGGGAATGCTCCATGAAATGTCAAAATGGTGGGATAATTAGATAGTTAGACGCAAGACAGAGCGAAATAAACGCAAACGATGTTGGGTGCTATATGTCCACATGAGCATCAAGTACTCGCTTCTCTCCAGTGCCGTTTTGCCGCATGCGCAGAAACCAGTCGCCATCGAACGTCTCGCTGTTGGGCCACAGACTGGTGCATCAATACGAGTTCATGGCCTTACAGAGATTGCAAGCCAGCCCTAGTAAGCTCTGTCTTCGAGAACACGCGTAATTGAAAAGAATGAGGAAGCTGGCTAAGCAAGGCGTTAATAGATTATGAGAGACAACGTCGGTAGTCTGCTGGACTTGATAGCATGGCCTTGAATGAGAACGGTAAACTGAACGGTATAGGCATATAGCAATAGTTCAGGCGGGTAGGTTTTCAGTATATGTGGTATAAATGGAACAGATGAGATTGTGCCATGGCGTAAGCTCCGAGCGGAGAGTTCTGTCCCTTTGAAGCAAGAGAATAGAGCATAAATCATGCATGTTGAAGGATTATAAAAGTCAAAGAAACGTTAGGGTTATTAAAGTTTCTGCACAGTGAATAACCTTTTTGGAATGCGGTTAAGCGTTACAATCCTTTGTTAGTGGACCCTAATTCTCCGGCATTGTGTTTAACAAGATTCCCGAATGGGTAGAAGTCCACTTTATACATGTATTTTATTCTTATTCTCGTACCCTAAAGTCAGCACCATACTACAATGTGTGCTCTGTCCCTTTACGATGACTGTCTATGTCGGCAGAGCTTGAGGGGTTCGACAGTGTTATGACCTTGACCCCAACTCTTTTGCTTTATAGGCCCCTCATTCAATTGCTAAGAGCAGCTTCCAGGCCCTGATGCCGCCTCCAGACCATAATGATAAATCAACAGAGTCCTTCCAGGCTATTGAGACACTATACGAAGCTTGAGTGGCAGTGATGGTTGAAGTTTTGGTGTGACGGAGGACGAACGGGCAAAGCGGCAAGAATAAAAGCCGCGCTAGTGAACCGCGGGCACGTCTGCCTGACAGTAGTTCTTGCTACCAACTTCTAACGCTGACTTTACACAATGATAGTCTGATGAGCTTGAGGCCGACGACCGTGTTTTAGATGTCTAGATCGACCTATCCAGGTAAGTACGCATGGCGCGACTTCGTGCGCACCAAAACTCTTCGCGTTGCAAATCAAGCGCTCATGTTCTTATTAGCATCTCTCCAGATACCTCATTGCCTTTGACGCTAGAGCGAGCTGAAATGGCTATAGGACGTCTTGCGGACCTTGTCGGCTTCGGAGCCGCAAGGCTCGTTCGAGTCCAGAACTGCAGCAAAAGCAAGAAGGCTGAATGCATACACAGATAGCTAGAATACACCTACATCCGTATCATGGCCGTATATGTATCTACGTCTGCCTCATCGAATGAAGCCTCTCGGGACCGCGCCAACGCGAGTCTGCCATCTACACTGCAAGAGGAGCGGCATGGATTGGTGAACAAAGAGGAATTGGGACTATGCGACACGGAACTGCCACGCCGCGGTTCTTGTGGCTGACAGGCGTACGGCATCTACAAAGCAGGGTTACGACCAGCGAGCGGGCTTAACAGTATCCAAGGACAAGTCACGGCCTACTTGGCTGGGATGGTGTCTCAGCGTAAGAACAGCTCATACACTCAGAACATCCCAAACCAAAATTTCGAGCCGATATAGAGTCTTCAGGGTCTGTGCTCAACTCGTCGTCGAATACTGAGACCGCTACCTGGATCCCTTGCTTTTTATCATTGGAAGGATACCTCAGCGTTGAAGCTCTCAGCGGTCCTTAAACATTGCTAGTACTAATTTGGACATCTCCTGGCTTAAGGTCAAGCACTAATGTCAGCAGTTAAGCGGTGCCCGACGATAACGTCACAAGGTTGAGGCACTTTCATATCGGGCAGCGCCAATACTCATCCAGTGTAAGCGAGAGCCTGAGATGCTGCTTCACGAGCTTTTTTATCCATAGAAGAATATAACCGCATCCATCTAGATACAAATGCTTGCAATCCAGCCTGGTTAGCCGGAGGAATCAAGGGCCTGTTGCTGGTTATGTTATACTAGGCCTACGTTGTTGCAATCGGCTTACTTGCTTTTGAATACACTTGTTTGCAATATCTCTGCCTAGGAACTAAAGAATTGGTTCGTAGTATCATCAGCAAAAGCAAGATTGTACGGCCAGTTGAACCATTTGGTCCTCTCGAAATTCCGAACTTTCAACAATTGATGGTTCTAGCCAATGAAATGGTCTAACATGGAGGCAATTCCTCACATATTACTCCACCTACTGTTTACACGTACTCTGCAGTGACGCTGGCATACTTTACCGATTTGTATACCAGAGCATACTTCGTTTCGGCGCTGTGATATGTCATCTCGATCTCATAGTAGATGACATAGTACATCTGGCCATCTTTACCCATCTTCTGGGTCAGCTCAACAACGGGGATGCAGCTCAAGTCGGCTGTGAGTCGTGCAAGGTGTTTCACATCTGCTCCATCCTTGTAAATAGGAGCACCCTTGTCGTCGGGGTCGGCGTACATGAGAATGTCTTGCGCAACGGTCTGGCGGGGGCCGTCGGAGACTTTCCATACTTTGTGGTACTTGCGGATGAATGCGCGGTCTTCGGTCACTGGGCTCCCCTTCGTGATGAACCAGCTCATATCGAAGACTTTAAGCTCGCCGTCGTAATCATCCCTTCGGCGAATGTCAGAAAGATACGTTAGGTCTACTAACATTCTGCTACTTACCACCAGCTTGTGTCTTTCCTATGCTTCGTACTATCATACTTGCTCATAATCTCCGTGCCATAATGCTTTCTCGCGGATCTCGAAGCTACTTTGACCCTTTCTGTGTCTGGTTCCAGCTGGCTAAGACCCTTCATCAAAGCTCCTCTCACTACGGCTGTCCAGCCGTTAGGAGGTTGCATCACTTCGATTGCAGGATCGATGGCTACCCGGACCTGCTCGCGAAGATAGGCATTCTGCCCGAATCCACCCACCATAAGTACAGCTTTCACCTTCTTGTTAGTGGCAGTGATTTGCCCGCGAACCAATGCAACAACTTCTTCTACCACAGGGTCAAAGATCTTCTTGACATCCGCGCCAGACATTTTGAATTTGCCCCTTCGGACCCCCTGAGACGGGTCGTCGGCCAAGCCAGGGACTGTTGATGTGAGCGAGAAGCCAGACAAAGCTGCTCTACCGCAAACGTACCTGGGATGATGAATTCTTCATTGGCGCCTCCTCTAAATGCCTTCTTAGTGACCAAGTCGAATCGTTTCATGGCATCTTCAACCACCTCCTCGTCCCACTCCTCATTAAGGCTCAATTTATCGACAATGAACTTCTGAAAGATACGGTTCAGAAATGTACTACCACATAGACGGCCAGATCCAGTAGCTGCTTCTGCTACCTTTAAGATGGGCTTCAGTTCTGCAACGGTATATGAGATCAAGTCGACAGTGCCACCTCCAGCGTCGCACAGCACAAATGTGTCCCCAACCTGGATGCTATGAGGGTCCATGGCATGCAAAGCGTAGATGGCGGCTGCCTCTGGCTCGGAGATAATCTGAAGACTACGGCCCATGCCAGCTGCCTCTGCACAAACTCGTGTCTTGGCCTGGGCTGAATCAGACCACACTGCGGGGACAGTGATAATATACTCAATAGGTGTGCTGCGTATGATGCTCGACGGGAGCTTGAACTTGAGAACCTCTTCTGTGTGTTTGCGGAGAGCAGCCAGATAGTCTGTGCATAGCTTTTCGCTTGAGGCGCTGTAGCCCGGTGGAAGAGCATGCTGATCTGGGAATTGTCTGCTAAGGTCTGATATGCCTCGTGATTGCGAAGGATCGAGGTCTAGTTTAAACCATTGATGACGCAGGCCGTAGTCGTCGACTTGAAAACCCCATTTGCATTCGCCGTGTTCGTAGCGCAGCTCTCTGTTCAATTTATCAGTTTCTCATGCTCGGTGATGTCTAAGACCGTCTAGGCTGTAGGTAGTGGCCGTTTGGCAGCTACATTGACATGTTTATGAGCTGTTTTGCGGGGTGTTACTCACGTGGGTACCTTATCACTGCTCACACCCTCTAGACCTCCAGTCGTCGCGTCCGGCCATTGAATAATCACTGATTGGACATCCGGCTGTTGCAATCATGATAAGCTGCATACTCCAAAACACATCTTATATTAAAAGTGACTTTACCCTGCGTGTCTGAGCCCAAGCTACACCGGAAAATGTGGTCCCAAAATCAACAGCAATGAGCAGCTTTCGGTCCGCGGTACTCTCGTCTTCAACTTGAAGGCTGGACAGATCAGTGGTGACCTTCTCCATGTTGCGCTGTACGGTGGTCTTTGGGGTATGGGATTGTAATCTCAAGTGCAAGTAGCCATGTTACTGTTGTTGTCTATGATGTTTGAGGAGATGCAAGGAGTTAAAACTCGAGTACTGCACAGAAGGCTATGTGCAATTCGACGTGCTATGCACACTCGCTTACTCGAGACAGCCTCTGAGTCTGGCTGCTCTTATCGCGAAATACTTGTCGTTAAGGAAGCCTAATGGTGGGGTAGGTGGGAAGTTTCTCTAGGGCATGGGGCGTTCAGATTTGAAACTAGACAGCGAGCTGAAAGTTGCAGCCTATCAACTGGTGCTGACATACATCTACCATACTTAGCTTTGCATAAGTGAATGTACAGCAAATCATGCCGCCATGCATGCGTAGATTTCCGTAGGGTTTCCGAAACCTTGGAGGGGCTCGGCAGGCTTTCGGTGGGGCAGTGCATCATAAAGCTACTAAGCCATTGGGTCAGGGTAAGCCACATGACAAGCGCTATTGCGCACTGCCTACAATGAGCCTTGTCAAATATGATAAAGCCTAGTATTTGCAATGAATTGATGGATGGCCTGTTAAGGCTTTCAATCGTCGTCACACCGATATCTTGCTCCTGGTACACCAAAGCTGTCCTAAAGAAAGATGGAGACGGCTCAGGAGATGAAGCAAATTGAAAGCAATCCCAAGGTAGATAACGACTTCCGCATCTCTATCAGGATAATCTCCTTAACTTCTTAGATCAGCTTTCAGATCGGGAGCAAAGAGAAAGCAAGGACCCTCTCGGACAGTGACGATGACTTAAATTCCTTCGAGGGTACGCGATTTCCATAGACGGCATTTGACTTAGCACTGATTTCCAATCCATCCTTAGGCGGCATTACACCAGCAATGGATGGACTACATTTACAGGAAACAAGCGATGAGGCCAAGTCAACAGGATGCAACTCTGCAGCAGTAGAAACCGACACATCGCAGAGCCTTAGTACAGATTTTTGGGGTTTGCAGCAAGCATACGAAAACACCTGTCGAGAATTGAAGTCGATGAATCGTGACATTCGAGACCAATCACTCGAGATTCGAGACTTGAAACGGCAGAATGCTCAATTACATGAGAAAAATGCACAAATACGCGAACAAAACAGTCAATTGCGAGAAATCCAGCGAGCTCGGCCAGAAAAGCTTCTCAAAAGCGAAAAGTCCAAATACATCGAACATTTCGAGATGCTTGAAGAGCGTATCAGTCAACTACAGTATGAGCGACAGAAACGAGACGCTCACATGGAATCACTGACTTCGCAAACTCGAGAAGCCAATGAGGAAAAGGCCTCACTAGAAGCGGCGAACCGAAGATTACAAAGACAAGTTAAGGATTTATCGAACAACCTTACCGAGTGCAAGGATGATCTATTGAGACTGCAGCCTACAAGTCAAGTATCGGAAAATGAGATCTCTGACCTGTACGCCAATTTGGACCAACAAGTTTCTGGATGGGTAGACGACAGGACAGAGGATGCGCAACTACTAGAGGAGCAGATTGACAAAATCAAATCTGTAGATGACCTACCCCCGCTTTTCAAGCAATATATGAGTAGTGATCGTCTAAAGCTCGCCAAGAAATTTCCCGAATCACAACCACTGCTGCTGAGATATCTGATCCACTGTTGTCTTGGGACGTTTATATTGGGAAATGACATTTACTTGTTTGGTCTAGACTCTCAGAATATTGAGTTACTGCAAGGCATAGAAGAAGGCATGAAGTCACTTGAGCCGCGTCGTGGTAAGCATTCCGCCTCAAGATAGCCATAACCATCCTCGCTCTTTCTCTGACCATGTCCAGACGCAATAACCCTCCGACATTGGAGGTCTGAAGCTCTTCGAGGACTTCTAAAAATGGAGAACTTCGTCGAAGAGCAAGAACGCCGAGCACAACTGGTTTCCCAAACACTGCACGAGGCTCTCGCGTCCCTGGTGTCAGAGTCCTTCGGAAGTTGGCAGGAAATCCACAAGCAGATCGTTTTACCCGCCATTCAGCTTTCGACCAAGCTGCGATTATCGACGTCAGACTATGTACTTACATCGCGACGATTCGTGAAAGACTCTGGTCCAGGCTCCAGCGTCTTCGTCTACGAGGTCAAAGACTGCAGCATGATTGACATCACCACGCAGAAGATCATTCGGCCAGATAGCAATCTGAAAATAGCAGAAGACGGTCGTATAGGCCAGGAGATGCTCATATTGACACCCGCTCTATTGCGGGACCAAAAAGATGGTAAAAGCAGGGTCTTAGTCTGCAAATCTACCGTGTTAGTGAAGCTGGACGAGCCTATGGGCAAGCGTAGCCGGGGGATCAGAGCGTTGGGTGCCTGGACTCCGAGTTGGTTTGGTGGTGAAGAGCAGGCTGAATGATTCCATAACCAAGGCTTGAGATTTAATTCCTTTTTCCCATCTGTACACAGCTGTTGGAGAGCATGAGGAAGATGATTGCGGATGCCTTGTTGTCCATCGCCTAAGATTTGGCTTCCTAGTATGGGTGCAGTAATTCTCAGCCATTATATTCCGTTCTCGGCTATTGTTCAAGCCAATCCATTCCTAGCACTGTCCAAAGGCTTCGCAATCGCTGTTCATGAGTCAAACTTCAAACAAGAAGACTCTGCTCTCTCTCGGCTCTTGGGTACTAGATTTGCTCAGACACTCCCGCAGTCTGGCTTTCATATCACATGCGGCAAACTGCCAGGACTGGTTGATCCACATACATGTCATCCCAGAAACAATTAAACTATACCTTGGTGGGCCTGTCCCGGCATTACTATGGTCTATGAGTAAGTAGCTCAAAATACTTCAATATCTTTGGCATGTAGACGAAACACTGAACCTAGCACTAAAAGCATTGACGGAAATTCTAGAGAACTAATCTCCTCCTATTCTTTATGGACTTAGTCTTTGCGCTCTACTCCCTTAATAACTTCATATTTGCGGTCCACATGATCCTGAAAACGATCATTTATCTCTGCAAGAGATAAGAACAATACATAAAGGGCAATACAATTGCTTTCAGAAAGTCGAATATAACCTACAGGACGTTGTGTGGACCGACTTTAGGACTGTAGGTTCAGCCGTAGACCTTTCCTCTACGTACCCCAACTACTGCGGTGTCTATGCCGTGGAATTGTTGGAACGTACAGTGTGCTCCTTTCGGACATCCTGGCTCATATGGGCAGCTATGCCCGAATCTGCAATTTGCTTTGCGGCAGCTCGAACCAAAAGTGCAGATGCTTTTTCTGGCGTTTCGCTCCAGGAATAAGAGTTCTTGCGGGCTCAAACGCGGCTCATGTCTGAAGTCGCATGCCTCTCCTTGAGAATTGGCCCAACATAGACCTTCGAGATGGAATGGAAAACAGAATCTTTTCTCTTGCAGTCGACGAGTCATACTCTCAACAACTTCAGGATCAACATCTTGAATTTTGGGGTCCAGCCTCTTGCCATCGACATTGACCAGCACGTCGCGCTTGTCTATTTGCCACTTGCCGACTCTATTAGCTACATTTGCAGAGGCTTGGCCGCCAGCACTGGTCTCCTTCTTCTCCCAAAAGTTGCTGGAGCTGCTCGGGTGATAATGATAATCGGTATGTGAACCTTTGGTGTCGTCACTAGAGGGTGATAACATATGCCAAGCTGGAAGGTCTACAGGAGTCTTCCGTTTTCCAGATGCTGATGTAGTCATTTCTTTGGCTGAAAGGACCGCTTCGAAGGCTACCTTGCCGGATATATCACGCTGGTGTAGTAAAGGAAGTAGGGTAAATTGGGAAGCGGCGTGGACGTTATTGTGGTACAGCTCAAGCAGGCTGTCATACAGGCTATCTTTGCAGCAGCCGAAAACAACATGCACGCATTGCAGGTTGTTCATGTACAAGTGTAGCAGTCCTATGCCATCCACATTAGCACACGGTTAGGGGTTGATCGAATGAAGAACGTCAGACCTTCGACCTTTCTAACCCTTTCGTTACTGTCATGGCCAACAACAATCATGTTAAACAGGGGTAAGGCGCTATTGAACCCTTGTATAAATTCGGTGTAGCGATCATCGCTGACTGTTAAGTCTTCAAATTCGGAATTGGCCAAAGAAGCATTAGACTCTATGTGAATATCGACCATCACCTCCAAGTCTTCCCCAGAGTTAGAGGGTAGTAAGTGCTTGGTTATGCCTTTCATTAGTTGGATGGCAGTTACACGTCCTCCAATCCTACCCCTCAGAAGGAGGCCTTGATTGATCTACAGACAAAATCCAGTGTGAGTGCTATACTCCTCCTTAGCACATTGAAGGCAACTGGCGTGACTTACTCGAAAAGCTGATCCCTCGATCAAGACATAGACGAAAAGGTGCTTCTGCTGCCGCTTGACTTTCAGTACTTAGAAGCTTAAGAGGCATGATAAGTGCCTACCATCTTGATTTGGGTTTCTGACAGCTGCTGCTCGGCTGCTCGAGCTCTCGATCTCATGTCTTGTAAAGCGTGCTGGAGATGACACATCTCATGATAGAGGCTCTGGGTTCGTGTTAACAAAGACCCAAAAGTTTCAAACAGGAATCCCAAGCTTACTGCGAGTAGACTGTCCTGGTCCATATCCTGACTGTTCGATAACCTTGAACGTTGCTGCATGTTAGGCTCTCCGTTCGACATCTCAACTTTTTGCGTAGCTTTACTAGGCTCATGTTGGTTGGGATCATCCGAGTTGTCGAAATATTGGTCCCCTTGATTCCTGTCTAGGCAGACTTTGATGGTGTGATTCTTGTCCTGGATACCGAGAGTTCCATAATGATCAAGTGTCCCATGGCGTCCAGAGACAGCCAACGTGTCACTGCCTTCGGCGGCTCCATAATGACCATCGACCCATGCCCGAGTGGCGAGACCAGCAGCGTCGGAAGTGAACCCATTCGAGGGTATCTCGGTCAATGGATCGGCACAGCGAGCGTCTGTGACGTCTACTCCGTTGGCTGTGTTGCGATCTCCGACGTCATAAGCGTTGTGCGGCGTCGACGACCTAGAGGCCGTACAACGCACTGGGCCAGGGAGGTATGGATCTGTGATACTTATACCCTGGGCCGCCTTGCCGTCTTCTGTGTCATCAGATATAGCTCGTGTAGTTGCTATTGTCATCATCTTGTTTCCCCATATGGTCGGATCTGGAGGTGCCTGAACGATACTTCGCATTGCTGCGTAATCTACAATGCTGCCAGCCTTTTTGGAGAAAGATTCATTGGAGGACTTGTTTTGACAAGGACGTATCACGGCCGGGTTTACCGAGGCATCTTTGAACACTCCGTTGGAAGAAACGGTGTAGCACTCAGCATCAGACTGACTACTGGAACCAGTGACAGCAGTATTACGTCGCGGGTGTGGCTTGTTGGTCACATCATCTGAAGTAGCGTCGATGACAGTGGTATTTGACCGGTTTTCTTGGAGTGATACGACTTTCTGAGGAGAGGAGTCACGGAAATGGTGAATATAACCCTCAGCGTCAAGGTCCAGAGCCTTGGAACTCTGACTGCCCACTTCGTCAAGCTGAGGAGTAACTGGCATTGGCGGCGGTGAAAGCTCGTAGATGCTGGCGGTGCTATTGCAAAGTACCATCAGGTCTTCCATGTTGGTGAAGGCTTGATGATTGGCATTGTTGACAGGTGATGTGTTGTTAATTGATGGTTGTATTTATAAGCTGGTGTTTACAGTCGGCCTGTTTAGGCAACAACGCCGAGACCCTATTTGCCCTTGTGGCAGACCACTTCTATCCATATGCAGATCGACTATAAAGTCATCTTTGATCGTAACACAGGTAGAAGAGCTCAGTTTCTCAACATCACTGCCGCCTCAAGCCTTTCAAAAGCCTAAGTCCCTCCCTGCGGCCATTTTTGAAATCAACACAACTGAGACCCAATAGTTGAGAGGCCCCTTGCAAGATGTGCAGTGTAGTAACATTGGTAATTTTGTCCGGAGTGCAGAGCTGCTCCTTGCACCACTTCTTTGCTTAATAGGTCTAGCTATCAACTGGCTTTCCGCTCTTACATTAGAGCTGATTAGAGCAATAAATAAACATTTTGCCTGCTGGAAAAGTCTAGGAGCAAACAGCCGTCCCAGTACTCACCCTTCTCCATAGCGCATCGTCGTGCTAACCGCTACGTGCCCTCTCCTAGCAGCAATTAAATGGCAAGGGAGAATACTCTCCACATGCTTCGCAGCCTCTCCGTCTCTCATCGCTCTCACTCTTGCCAGCAATGCCAACCCTGAATACATGGTCGAGATTTCCTTCAAGATCGCTCTCTGGCCAGTCGGGCTATGTATAATATCAATAGCTATTCTAAGGACGCCGTCTTCGTCCCTCGGCCCGGCTCTTTTCATCAGGTATGTACACGCCAATGCTGGGCAGAGATTAGAAATCGTGGGGTCGGTGAGAGGGGGATTCTGCAGGGTGCTACTAATGATGACACCCCAGGTTTCGTTGGTAATATCGACGAGGCGCGCTTCAGCATCGTGATCGGTAAGAGCAGTGCTAGATGGTGGGGTGCTAACTTGCGCTGCTCCTCCTGGTGTAGTTCCAAAGCCCGAGATATCAGGTGAAGCAGCATTTGATTGGGGGGTGTTTCCCGGCGTAGCTAATAAGCCAGTAGATGACTCTGGATGCCTATACGTATGTTCATGCAATGGAAAGTCGAGAGGAGGGTCCGTGTCAACGGTAAGTATCGTGACTGAGACTTGCTGGTTGCTGGAATCTCCCAACACTTTTTGCCAAGCTGTGTTACATCTTCGTCAGCGATTCAGTGATAGGAAAGTGGTGAATGCCTACCATCTAGCTCCCTTCTGTCGGCCGGAAATTGCTTGCAAATAAATAGTCGCCAACGTGGATATCCTAAATTCATCATCTCCAATGTCGTATCCCAGATCTCTTTAATGATGTCAGCAAAAGAATGCCAAGGGCTCTCTTCCTCCTCCCCGAAGCAATAGCAGGCGTTCCATGACAGGATACCCTGGTTATCTGTCCATGAGGCAGTGAGCCAATGATCGCCAGGATTCCAGACATACGCAATATGGATGCAGTTGTCGAATTGCAGGCGGGGCGTATAGCTTTCGGGTGTAAGCCGAAGATCGATTGACTTTGGTATTGGTTTCGCAAGACGTATAGCGGGAACAGAAAGATATTGAGGGTGTTTTCTGTGGCTATCTTCTTGAGTTGGGCCACAGCGGTCATAGACCTCAAATGCTAGCCTTCGATAGTCGGTTGGAGATGGCATAGGCACAGAATCAGGAGAGAATAGCAGATTGGATGAAACAATCTGCAGGACTAGGTCATTTGGCTTGTCAATCACAGTCTCACTTAAGGCAGTGTTGTAGGCTTCGAATAAGTTCAAAAACGCTGCGCAGAGCGTTGGGAGGGATCGCTCGGGATCAGAGGAATCGACTATGTAGATGACAGTGTTGCCGCCTCGAAGCCCAAGCTTTCCAAGTTGCCTACCAAGAAGCTCGCACTTATCATTCAGATCTGGAGCTAAATCTGCCCCCTCGTCCATAGATAGAGGAACCTGGCCGTTGGTGTATTTAGGCATATCAGCTCCAAGATCGTGTGAGCCAAGGTTACAACTCTGGTAAGCACCTTTGATCATATTGAGGAATGTCGCCACATGAATACGTGCATTTTCATCGTTAGGAAAGATACAGAATGCGGTGACATTCTTCCCATCATGAGCTGGTGCAAGGCTTAACTCCTCCCAGAAGCGAAGACTGGCAGCGGCAATGTCGAGAGAGCTGCCAGTTCGCCGGACGCAGGTGTAAGGATGTTGGAGTTTGAACAAGGATTGAGCAGCGCCCAGAGATGTTGATTTTGTAGGGTAGTGGAGTCTAGGCATTTTCTGACCCTGCAAGGGTGCTATCTGCTCCCCATTGACGCTTGCGGCGTCCTTCTCCCCCAGGCCAGCATAATCACTAATGGTACAGCGTTTGCTGAATTTGTTACAGGTGGAAGACAGCGTGGTTACCATTTTTTCAATCCTGTTATCCGCTTCCTGTCGAGCAACGAAGTCTTGGTCTGGTGCCCTCCCAAAAGAGTCCTGGAAGATGCTGGATCCGGACACTGCTTGGTCTAAAACCATCTGCGCAATCCCCATGAAATTGCTGTCATTTCCAACGAAAACGGAACTACATGGCGAAGTGGCTTTGGATTCTTTCATCAGGGAAATTCGACTTTGATCGACGATTCTTGGAGAAAATAAATCAAGTGCTGGGAATGCCAAAGTCCTTTCATGGAGTTCAAGAGGCTTTGCAGCTGCAGAGGCTGGGGAAGCTGGTGTAGTCATATTGCTCAGATCCTCAGAAGCGTCTCGTTTCCTCTTCCGCGACGTCTCCCGTTGGATGTTTCCCTTGGATTCTGCGACAGCCTCATCATGGTCGTTGGTAGTTCGTGGAGACTCCGGTAGTTCTTCGTTTGTGAAATCTGCTTCTAAAAGATTAGCAAAAATTAGCCACTACCGGTTGGTTGATACCTACCAACGTCAATGTCATCCTCACTGAGCGAGTCGGTTGCTTGAGGTATACCAAGCCGAGGGTGAAGACCCTCCCGATTGGGTATTTGCTCCCCCGGTTTGGATGTTGTGGGAGGATCGATTATATCAACACCAAACCGCCCGCGCAATTCATACTTGCCATCGAACGCACTTGACGTGCCTTGGAATCGCACAGCATCGAAAGAGGTTCGTTGTATTGTATGGGCCCCGTCAACTATCTTCGTATCGAAGTCGACATGGTCGGACATTGCATGCTCCTTATCAGAAGCCACATCTATTTCTTCCGGCCGGGAGGCTAACGTGGCGGTCTCGTGAGTTGAAGTTGCATGTCTTGCCGCGGGATCAGGATCTGTTGCGCGAATATTTCGTCAGTAAAGGATGAGACATTGCTATAGGCCTTGGCGACATACCCAGCTCTCCAAGCAGAAGCTCATCTTCACTGGCCATCACTTGCCGCAAATGGCCATCTTCATTCTTCGGCATGGAATAGCTGATACGATCCCTAGCTGGTGCAACTTCCTGTATAGAGTTCGGAATGTCCTTCATCTCGAGGTCGTTCTCAGCTAGTAGTCGATTTGGGTCTTCTTCCATTTCCACGTCATTCGGTTCATCGAAGAAGCTGAAATCTGCCTCAGTAAGTCCGTTCGTGGCAAACATGTCGATGTCCATCTCCCCAAATAGGTCCTCGTTTCCTTGTTCGTCGAAGGGTCGGCATATTGTGCCAGGCGTGGTACCTCTGTTCTCTTCATTCTCTAGGCCAGCAGAAAGTGGGTTGTTGTTTGGGGACGAGTAAATGGGATTTGTGGGTATGCCATCGGGCGGTGTGGGATATATGCCGCTCACGTCTTGCGGAGCGGTGTAGTAGTGGCTCGTTTCCAGTCCTGGGTCAGACAACGCATCCTCATCGTCACTGGCATTCGATACTTCGGCCTGCTGTACTTCCAGTTCATGCTTCTGTCGTCGAGTCTCCAGAGCCGTCGTTCGGGCAGCCTTTCCAAGGTACCAGGTCTCGACTGTCGCCAGCGCATCCGTCGTACCACTATCTCTGGACGATGTCAAGATATCAATCTCTTGAGCTTCTAACGCAGCCATTGCATCTTCACAGAAGCAGAGATGGGCTGGCCATAAGGTCATGACAGGGTGTCCCTGGTGATTTGCCAGTTGCCTGCCGTCTTCACAAGGAGGATGTTCGACAAGTACACGAAGCCATTGGGTGTCTTGAGGTATCACGATCCCACTTTGCGCAAGACGAGATGATACCATAGATTCAATATCTATCTTCGAATCAGACAGCTGATCTTTCTTCGATACGTCTTCAATGCCGTAAAATCTGGCAGCTATGCCTGATGGGGATAGTAGCAGGGGAGTATCGCGAGACAGCTTCTTCTCACTATGCGCGAGGAGGTGAGATATTTGGCTAAGCCTGCGCAAAGGCTTCCTTGAGTAGTATATCAAGAGCGTCTCAGTCGGAAGCCACTTCACGTCCAGAGACAGTGTAGAAGTCGTCGCCGAAGCCCACGAGAGCCTCAGATCCTCGATTATCCTATCACCAAGAGTTCGCGCTTCGAGATAGGTAGATGATCCAACTTGCAGAAAGTGCTTATGATCTACCAACGGACGGCATAAGGACTTGGAGATAGCTGTGACGATCCTCGTGTAAAGCTGAGCAACGACAAGGTCATGGCGGCTATCCGAGTTGTTATCCTGACAGTTTCTCACGTTCTGGCTCATACTTTGCGAAATTGGCCGAGCGTTTGCGCCGAACGCAAGGGTGTTGGTTTCTCCCAGTCCTCGAGTGTTGGACATACCATCCGGTCTCTTGACCGGCCCATTCTGGCTAAAAGCTGCATTTATACCCCCTGCTTGTAAAGTCCCAGCCTTCGAGCAGCCGAGACCACGCAACCTTAAAGCCTGGGGGACACCCTCTTGTTCCGCTTTGCAAAGGCTGAAGACCCACAAACCAGAATTGTCTTGCTCGAGAAGCACATGCTTGCCGCACTCGCGCAACATGCATTCAGCGAGATGTAATTGATCCGAGTCAACGAAACCACGGTCATCTTCTGATTGGTCACGCGTTGGCACCCCATCTTGATCAATCCTCTTGTAGAAGGCCCATTCAATGTCCTTAATATCATCCTTTACGGTACACATGTCAGCGGAGGGATTGTGAAATTGTAGAGAGACTAACTATTCGGAACACATTAGTCGCTATGTCATTAGGGAAGTCCATCCCCCCGGTCTTGTAGTGGCAATGCAACTCGACGTAGCGACTTGTAGCAGCTCATGGAGCTGCAATATGCTGTATAGATCCTCGGTCTCTGAAGGATGAATCGCATCCTGACGGCTTCGACTGGCAAGTACAAGATGTGGCGATGGGACATACAGCAGATAGTTCTGGACGCATGTAGAGATCTACAGGTCTGACTCGACCGGCAAAGCTGCCGTCGAAAGGTATGCCGCAAGTAGGAGGTCCTCGGGTGCACTCTAGGGCTCCTTCTTGGCCAGAGGACCCTGTGCAGATCGCCTTGAAACAAGGCGGGGAGAGATCCAATCTTAGCGGCGGGTGTTACCGAGCGTTCTGCGAGACTGCGATAAGGTAGGCTAGAAATGAAAAACAAATTTTGATATTGTTGTTTAAAGGCTGACCGCTGGGCTGTCCTTCTCGATAGGCTCCAGGCGTGCCACGATCCTGTGATGAAGATCAGTAATCATTCAGCCGTCCCAGTATATACCATCTCGGGCTCCTCGACAGCACGCCCCCTTCCAGAGTGGCTGGCGAGAAAACGAAAAAGAAGCCTTAAAAACGATCCGGAATACGCCAGTCGTATTGAACTTCTTCAAGACTTCGAGTTTGAGGAAGCTAGTCAATGCGTTAGAGTCAGCGATGATGGACAATGGGTAATGAGCACTGGTATGTCTATGCCATGATTCGATATCTTTAATGGATGCTATTTCTACAGGCAATTCAGTGCGAATTCACTGATATCTTATTAGGCACCTATAAGCCCCAGATACACACACACTACCTCCCACATTTGTCCTTATCATTTGCGCGTCATACAACGTCCCTCAATACCACTTTCCTCCTTCTTTCGTCAGACTACTCCAAATCCATCCACCTACAGTCCGATCGCTCTCTGGCTTTTCACACCCCTCTAGGATGTCATTACACTACACGAATACCACGCTACGGCCGAGACCTCAAGTATGACAAGCGGTCTGCGGAAGCCATCATTCCAGCAGTCGGGGTCAACGAAAATGGCAACGGCGAAGTGTTCAGGCTGAACCTCGAAGCAGGCCGGTACATGAGAGCTTATGAGATAGATGTTGGTGGTGATGACTACGCATCCAGGGGTGGTGGTGCATTACAGGGGGGCATAAGCACAGGGAGCGTCAACACGGCGGCAGTAGCGGAGGAAAGCCATAACCTCTTGGCTTTTGGAACCTCGCTCGGTACAGTAGAGTTTTGGGACTCCCGTTCAAGAGATAGGGTCGGCATTCTACAAAGCCCTGGTCATACTGGCTCAATTGAGGGCAGGCATGAGATCACGGCCCTAGAATTTGATAGCTCTGGTCTAAGTCTGGCAACTGGGGCGTCCACCGGTCTTATATATTTGTACGATCTTCGTTCCCCCCATCCTGTCTTGAAGAAAGACCAAGGCTATGGATATCCTATACAAACGCTCATATACCTTCATTCTTCAACTTCTACCCGCACCCAGATCTCCGAACCGAAGATCTTGTCAGCGGACAAGAGAATCATTAAAATATGGTCTACACAAGATGGCTCCCCTTGGACGTCCGTTGAGCCTGCTGTCGACATAAATGCTGTCGCATGGTACAAAGACAGCGGTATGTTTCTCACTGCAAATGAGGGGCGTCAGCAACATGCCTTTTTCGTCCCGCAACTTGGCCCAGCTCCGAAGTGGTGCTCGTTCCTTGATAATCTAGTTGAGGAAATGGCGGAAGATCCTAACGACCCAAACGCATACACGAGCCAGAAAGCTGGCGATGTGTACGACAACTACAAATTTTTGACCTTACAACAGCTTGAGTCCCTTAATCTCTCTCACCTGGTTGGCACAACAAGTCTACTCAGACCGTACATGCATGGCTACTTCGTAGCCCAGAATCTTTACGAAGAAGCCAAGCTTATTGCGGACCCATTCGTATGGGAGGAAGAAAGGAATAAAAGGGTCAAGGACAAGATCGATGCCGAGCGCGAAAGCAGGATCAGAGGTAATAAAAAAGTGACGGCTAAGGTCAACAAGCGCCTAGCAGTGAAAATGATGGAAGGGGCAGAACGAGAAGAGCGACTGCAAGCGAGAAGGGTTCTAGAAAAGGGTAGAGAGGAGGAAGAGAAGCAAGTTACTGTATCACCTGTCACTGGTGACGATAAACCCTCCGGCAGCTTGCTATCAGACCCTCGCTTTGCAAAGCTTTTCCAAGATCCAGATTTTGCCATCGACGAACGATCAAGAGAATTCCAATTGTTGAACCCGAGCACCAAACCTCTTCCATCTCCCCTTTCTCAGTCTACCGAGCGCAGGCTTACAGCAGTGGAAGAAGAAGCACTTGCCGAGATCCCTGGGACTGACACTGGGTCTTCAGGTGAATCGGATGAACCAGTTCCGAAAAGCAAGGATCATGGACGCATCTCTTCGAGGTCCTACAAGCGCTCTGGCCATCGACCGCAGCAAAAACCTCAAATGCTTGTCTCATCTTCGAAGAGAACCTCGCAAGCCAAGGACCGAACATTCGGGTCAAGAGCCGAACGCAGCAAGAGCGCAAAGGTCAATACCAGTACTGTGGTTGGCGAACGTGAGATCACCTTTGCTCCGGAACGCAATAGTAAGGCACAAAAAGTGGCACCGCCTGAGAAAAGGCGGGAAAAGGGACGAAGAAGTGCGAGTGGGAACATTTTCAGGAGTATGTAGCTTCTATTTTGATACCCCAAGAAATGATACTTGTGACAACGTGTCGCCTGCTTGGAGGTCCTTCCAACGAGCTACATTCGAAGTGATTCCCAACGCAACGAGTGTTGTTGCGGTGTTATTGCGCAGTCCCATTCGACGAGAACACTCTTGAAGCACGTGACTTTCATCCTGTTGCCGAGGTCCGGCAATCTTTCACCCTTCCTCCGCGACGGTGACTACGGTGATCCGAACCCTTCCTTCACTATTCAACGATATATCTGACATTTGTTGTTGCTCTTTTCTAAATGTTGTAAGCATTTGATTCGTTGCCAAGATGGTCGCAGACGCACTCATCTACCATCCAACTGTAGCCCATTACCTCCGCTTCGTCGCGACAACAGGTACTACCCCTCCCCGGCCCAAACCCTTCCAATTTGAAAACCCTTAATGCTAATCGTCCGTGTAGTCGGCCGCGATAAGCTCCTGCGAACACTTCAGTACTTCTCCCGCTTCTACGCCTGGTGCCTCTACCGAACCAACAACCCGGCCCGTCTTATCGCGCCCTTTGAAGCCATCAAAAAACAATTTGGCCTGACACGCAAATGCTTGCGCATAGGCAAAAATGTCGAACACTTCAAGGCTGCTGCTGTGGCAATGGATGCTAAGGGGATGGATCCGGTCCTCAGATACTGTGCAGTGGGGAGGCAATTAGGGTATGCGGGGTACTTGACGTTTGACATGATCACCTACGTGAGTTAAGCACCCGGAGCATGTGGCTCTACGGTGCTAAATTCGTTCTGCAGTTGGATGCTTCTGGTATCCGGCCAATGGCGGGCGCGAAACGCTTGTTGCAGGAAGCCTATAGGATGTGGTTTATCGGGTTGACCTTCAACGTCATTGCTGGGATGTATAGCCTATGGCAGATCAGACAGAAAGAGCAGAACATTGATAAGAATGAAGGAGAGGGTGTTGTGGAGAGCAAGAAACTTGTCAAGTATGGAAAAACGGCTCCAGAAGGTCAATAGGTCTAACACAGTCCTACAGGGAACGTACCACCACCAACCTTCAGCTCATCTCCGATCTTTGCGACCTCACGGTCCCTACTGCTGCTCTTGGCTGGGCCAATTTGGACGATGGTCTGGTTGGGCTTGCTGGGACAGTGAGCAGCTTGATAGGTGTGTGGGCAACCTGGAAGAAGACTGCTTAGGCTATTGTGTGGAGAGCGGAGAAAGCAGAGGAGCATCAATGTGCCAGCAGACGGTGCGTGAGCAGCGCTATGGGCCTATATTTGAGGGACTTGCGCGATATGGGTTTGGGGAAGCCGTCATGTGCTCTATCGGCCCAGAATAAGTATGTGTGATCTCTTCATAATATGCTGAGACCTAGCTGTGAATATTGGTGATATTGAACATCTATCGCCCCAAGCTACTAAACGAATGGTGCATAAGGTAGGTAAGTCATGCTTAGAAAGTCGACACTGACTAATGCACTTAATTAAGACCATACTAAAGAAATGATCGAAAGGTGAGTTATGAAAAGAGGCTTCCAGCGTTTAATCAAGACTTTATATATCATATTTCAATATGGTATTTGGTCTTATTGTCAACTGATTTCCTGCCCAGCGAATCTATCAAATCCAAATCTTCTACGCTAAACATCCTACTGTGTGCATGACTGACGCCTCATTTCTGATTTCAAGGGTTGCATAATCTTGATTTTCATACGTTCAAAATAGTACCAACATATCTACAAGGGCGAGGCCATTGCTGCGAACCGTAGGCTTTTTCAGCTCTCTCGAGACTCTGCGAGTGCGGATGTGGAGGATATTGAGGTCTTGGCGCCGAAGACCGGCCCAACAAGTGTTCTTACCTACTCATACTAGTCCACATACCTTTCCCGTCCATTCTCCTTCCATTCTTTTCCTCAAACTTTTGGGCCCTAGGTTGGGCCTTCAGTCTCCTATACCAACGGGCTACTTGGCCTTGAAAAATGGCGAAGCTTCTGCTTTACTCAGGTTAGCTCATTGTGCGCGGCTTCTCCAGGTCATGGGTCGAGCATACGTCGATCTGACTCCAGATTCGAGGCCGTAGAACGCATTGAAAGCGCGTCCAGCAAATTCCCAAGATGGATACCAACATTGACCCTGCACTTGTGAAAAACAGGATGCCCGAGGCTCCCTCTGCTGCGGCAGAGGAATGGAAATTTGCACAGGATGCAAATTGGCCGAGCCAACTGGTCTCTACCAACGGGCAAGGTGAGTCTTCCGCGTCCAGCCCCAAGATTTTCATGCAATAGCAGGCTGATACAAGTAAAGATGCACCGGAGAACAGTCGTCAAGAGCAAAGCCCTGGGACAGATCACTCCGTACACGCTAATGATATGCCAAACCTCGAGGTTCATTCATCACAATATGCTCCTACCAAGCCTAAAGTTTTCACTCGACCAGTATCATCCGACGAAGACCCTGCTGCAGGATTCTCATTCAGCAAGCCGAAACCTCAGGCACTTGACTTCAATCGAAAGCCCAAACAGGCTCCAGAAGCCTCTACTAACGAGGCGCTACGCCTGTCGCCTGTTTCCAAGGAAAATGCATCATCTCGCAAACCTCCACACGATACAACGATATCATCAAACACTGATAACGTGGGGGCTACGTCGCACCAAAACCTCCAAGCGCCCCAGCGTCCTCCAATCTCATCCAACACCCTTACCGTACCATTTCCCAACGTGCCCATCCCAGCATCCATTGAATGTGAGCACCTCAACACCAAGCCTGGAGCTGCCTCCGTACCAACAAACGCTCTTCCTGTCAACTCAACAATGCATGCACCAGCGTTATCGGCAGCTGAAACCTTGATAGGATCAGAGTCTAATGAGCCGAGATGCGCTCGTCCACCAGAGAAGTCCGAGACGGTCCACCAAAGCCAATCTCCGCAGCAACTTCTCTCCAACCCACACTTGCCAGATACTATTATAAGTACCTCACAGAACCCAATGGATACCCTCTTGAGGCCTGCCAACGAACAATGTCGTCTGCCCCAGAATCCCACCCCCAATCGCTCGAAGGTCCTCGAAAAGCGACGGAAGAAGCCCATTACAGAGCCCAGCACCAATGCAGCAACCCGCCCTCACACCGTTCCAGCGTATAATGAGGAAGAACTTCTTCACTTGCTCATGATACGCCAGCGGCATGCACAGCGCGAACGTGAGACTTTTCAAGTGGCTCAACAAACCCAGGAACAAGAGTTTCAACAGCTTAAAAACTGGGCCAGCGAACTTCAGACCCAGTTGCATGAGACAGAACGACACTATAGTGAGAAAGAAGCGCAACTGGCGACATTCAAAGCAAGCAAGACAGGATGGGAACGCAAGATCAGAAAGCTTAGCGACTATGTACAAGGCCTCACCAACGACCACAACAGACTGCGAGATGATGCCAGGGAGCTACAGGATCGATCAAGTTCTATAATAAAGGAGCGAGAAGTCTTGGTCAGCGCAGTGCAGGAGGCTCGTCAGAACATAGCAAAGCAGCACAATAACTCCGTGCAGGTTGTGACCAAAGCCCGCCATGGAATAGAGATACGGGAACAGACAATACAACATCAGCAATCCGAGCTTGATAATTTGCAGAACCTCCTCGCAGCTGAGAGAGAACGTAATGATCGTTTGGAAAGCGAGATCTGTGCCTTCGCGTCCAGTTACGGGCAGTTATCGAAGCAGCTCTCAGGACATCGTGATAGCATCATGGGTAAGATTACTGAGCTTCTCGACAAGACTGAAGGCTTCCGGGCCGCTGCTCCTTCAGAATCACAAGATCACCTCAATTCTTTGCTGGGGAAATGCGTTGTACTTCTTGAAAAGTTCCAGAGTGCTGTTACTATCAAGCCAGAGGACTTCCAGAGTTTGAACAACTCGATGCATGGCTACTTTGAGGGGTAAGTACCTAAGCAATATTTCTTGCATCGCCTATGCTAAGCCAGATCTAGCATTGTTCGGTCTATCGAAGCCTGTGAGCACAGCACCTCTGTCACAGAGGCAGGTCATCAGCAACTAGCCTCGATGATGCAGGAGCAACTTCGTGCCCTGAGCAGCAATCTTACCGCAGACCAGAATCTTTCGGAGCAGGTGATGGACCTTCGTGAGGTGAAGGCAACCCTCCGAGAGCGACTCCAAGCTACTGAGACCGCACTGCGAGAGGCTCGTATAGAAGTCGTAGCACTACAGCGCAAAGATCGAGAGCAGTCGGACATGATCGTAGCCCACAAAACGGAGAGAGCGAAACCTCAGCAGCCTGTTGATAACTCCCACATACTACTTCGCTTCCAGGAACTCGATTCCAGAAATAGGGATCTGCAGCGGAATCTGGACAACATGCAGACACAAGCTGCATCACTGTCTACACAAGTCCAGCAGAAGACTAAGGATGCTGTGCATCTGGATGAACGTCTAATAGACACTCAAGTACAACTCCAAGAAGCACGTCACGAGACAGAGGTTGTGCGGGCCGAAAAGCTAGATTTCGAGAAACAAGCTCTTCAACAATGCGAGGATCTACGAACGAGATTATTGAAGGATGCTAGTAAAGAATTAGAAGCAATGAAGGCTGACCATCTAAGCCAAATGCAGCAGTTGAGAGTGCGAAATTCACCAGATGACAAGTTCAGCCAGGCTACAAAACAATGCGTCATATTGAGATCAGAGAAAGACTCGTTGGAGAAGCAAGCCAGCCAATTGAAGGCTTCTTTGGATGAGATGCAGAAACAGAGGCAGGTTGAGGTACGTGCTCAAGTCGTTTTTGCAGGTTATAGCTGAGAAATTTCGAAGACCGCATTCGCTGCACGGCTCAACGCCCGAGTTGCTGAACTCGAGGAACAAGTCACGCACAAGGACAAGGCGTTCTCAAAAATCCAAGAGGAATTGCAAGCTAGCATCGCCAATAATGATAAGAAGGATGGTTATATCAAGGAGCTTCAGCAACATTGGGAAAAGTGCTCGCAGCATGCTAAGGAAGCGGAGACCAGCGCACTTAGTCATGACTCTCATACCTCTAAGCATTTCGAAACACCACACCCAGCAATCATTGGAGAGTCTCGGGTGGGAAACGGCACACAGGTCAGCCAGCCTCATCAAGGCTCAGAACGTTGTGAACATTCTTCTAAACCGTTGCCGGCAATCGTGGAAGATTCCCAAGATAAAGATCATAAAAGATCGATGACTCCAATAGACATTGAGGAAGATTCACAGCTAATCACCGAAGACGATCTGATGAATTTGTTTCCAGTAACACCCATAACTCGGCCTCAGAGCACGAAGGTACCCCAAATTCCACTGTCCCAAATCAGGTCTACATGTAGCCAAACTGGTGACAGACGGGAGCCGCTCAACGGACCGCGCGAGACACCACGCCAAGCTATACCGGAAGCGAAGTCGAAGGGAGCTTCTACAACTAAGCGTCACGCGATGGCTTCCATGCAGTCTTCGGCTCGTGCTTTCAGCACGCCAATCGTGGCTCCACAGAAGGGGGATCAGCCAAAGCGTCCCCAACAGGAGCTTACTGATAAGCCTCGTGGTATCCTCAAAGGGAGCTCAGCAGTAGCCAAGCGCGGCGCCACTATGGCGAATATTGATGATTCGAGGTCTGTAGCGCCAACAAAAAGACGTAAACCAAGCATAGTATCACTCGGCCCCGTCATAGAAGACTCTCAATCACAGTCCCGTCTTCCCAGTGTTCGGAGTCGAATGACATCTACCAAGATTACTAGGAAGACCACGAAAGGTGAGGTCGGACGCCACCTAGGTTAGTCATACTAACGGATGTTGCAGTAGATGAGCAGATGAGTCGTCGATTCTCGCAAGAGTTGCGCCGCTCCACTGAACTTTAGCCCACCTATCATCTCGAACAGAGGGAGACCGGTCAATGCGACATCTGATCCAGGCAGAAGGGGTATTGGTTTGCCACATTCATTATTGACAAATACGGGGTTACAACATATGTGTTCTGCTGGAGGCCATTTTCTCAGATCGTTCGCTTATGCTATCAGAATTGTTGCTATGGACCATTATCTGCTCGTTCGGCGTGCATTTGCTAGGGCTCCCCCATGTATCAATTCTGCTTCAGGTGCAACTCAGTGTTGTCGTTCTCACAGATTTAGCTATATTTTCTGTATCACGTAGCCGGTCCGCCCCATAGCTATAAATGCACAGTCCAGATCACAGCCACTTTGCCACACTTCCTGCTTATAGTAGTCGCCGGTGTTAAGTTGCTCTCGGAAGAGGAAGCACTTGGACTCTTCAAGTTGATACATTTTCACAGATGTATCCGCCGCAGTCTTCACAGCTCTTTCACCACTTGATATGGATGCGGCCCACACTTGTCTGCATGCCGAGGACCATAATGACCATGTACCCTCAAACACACTATTTTTCTCTTCCCCACGCGCTGCGCCCTGTACATGTAATCCTCCTGCCATCCTCTCTCACTTGCCACCACCACGCTTCTGTTCCAAGAACAAGACATGCCTTTTGACTACCCAGTTGTCAGCAATTCCCCAGTTCCTCGACTTCCTCTCAGGCAAAAAGCCCCTCGATTCAACTCCATAGCAGGCAGATGTCCACACGTACCAACTGGATCGTACTTGAGCATCGATAGCGGCTTATGTGCTCGAGGACGTCGAAGGGTTCGATAGTAGCCTGTAAGTGCCATTGAAATTAGACGGACGGCGATTGTTCGTGATTTAGCTGGCGGAGAATCATGAATGTTAGCGGACTGGCTGGATTTTAGAAACGCGGAAAGGGTGAATTGAGAGAGGGTAGGACGTGAGGGGAGCGCTTGTGGTGGATGATCTGTGTTATATGGTGATGGTGAATGGGATGGGTACCTTTCCTAGCCATACTAGCTGCTCGAGAGGGCCGAAAAGCTATAATCTCGTGGAGATGCTCTGCCAATTGAGATAGTTTTGTGCGGCGGAAAGTTTCGCCGGCACCGAGAGGAAGCAATGATCCGGCGCCGGTTCGCTGGAGACAACATGTAATCTTTATTTAGTGAGGTGTAACTTAGCACCTTTCCCAATACTTATCAAGTTAAATGGTCCATGCTTTTGTCCTTACACTTTGGATCATGCGGATAATTTTGTTCCCCACAAGATCCCGTAAGGCGGCCGCTTTCATCAAGCCAATCGAGTGAACCATGGTGGTGCAGCACCTTAACAAGAGCCCAGTATCTCTAAGCTCTGTAATTTGTCCTACATGCTTTTGCTCGCTCATTTTTATGTATTTGAGCATTTTCAAGATAGTAAATCTACCAATTCTAATACTATAAGATTGTACAAATAGTGGAGCAAAATATGTTATTTGCTCCAAATCAAGACACTGAGTCATCTTCTAGCGGTACATGCAACGTTTTATCCCAGAATACTCCACGGGAGCAAAGAGAGAGGCAGAAATTGAACTGAAACTGCGCCAGAATTAAATATGTATAGGCAAAATCGAAATGATATAGTACAATAATCACCTCCGTCTATACATGGGCCCTGTCGATCAGGCATAATACCCAATGCCAACGCCAAAACGCCTTCCTTTTAATAATATCCCATAGAGTTTCTACCAACAATGTCAGCCAAACCACCAGTTTACCGCCCTAGCACATATGCCTAATCTTAGGTACGAAGAGCAACGGAGGCATAACAGCAACCAGACACCACATAGCCGGCTTTTCCCACGCCTTACCATTCGCCAATTTCCCTTCGCTCGCTGATGATACCGGATCTCTGATCAAACCCGGCGAATTTGAGACAGCTTCATACGGCGGTAAGTCCTGTTTCTTGAACATATCCACCATCGCATTACCCATATCCCAAGCCTGAATCTTAGAGTTCAAGATATCGATATCCGACGAATCGATCGGGTTATTCTTATCCATCAGATTCTTCACGACAAGGGTGCCTTCCATGAGATTCAGCACTTTTACGAGGTGGTCTAGCAGCATTTGGTTTTCGGAGAAGAGAGCGAATGTTTCGAGCTTGGAGTAGTAGTGTTGTGCTTGTTGGAAGTCTGGCCAAGTATATAGATGTTAGGGTTTTAAGACTCTGAGAAAAAGGACCCAAAGCTATGAAGGGGTCTTACCTTTTTCCGTCAGTTCGCCCTTTTTCGCTTTGAGGAACAAAGCATGGAGCTTTTTCATGGCGTGTTTGTTCCTCTGATCGTGGATTTCTGGCATCGCATCGAGGGCAAGGGCGAGACCGCTTTGGATACCGGCGAGCACCACGGGAAGAAGGGTGGCGGTGATGGCGATGGAGACGGGTTCTGCCATTGTAACAAGATGGGTTTCGGACTGATGGGTCTTTTGCTTGGTGAAAGATAGATGCAGATGGAGGAAAGACACCAGATATTTTTCAGATTGGAAAGCTGGATGTTTGGTATAGGAGCTTGTTCTTTGGATGATCTATATAGTTGAAACATCGTAGCAGGTAATCACTTATATACATCAGAGGAAAGTTGTAAGTATCATGTATCGACCATCGACAATATGCAATATGCATGATAACAGAGTAACATCTGAAACAAATCCAGAAAACACCTGCATCAGATTCATGCATACTGTAAGAAGCCAGAGGGCTGATGCAAAGGAGAAAGAAGTGCAATTGGTTCTTGAAGGACAGAGGCTGAAGATATTGGAAGGTGGAAATCTCCAAATAAGCCTGTCGAGACTTATTCTTATCTTTCATCGCAACGTTGGTGGGGAGAAGCATCTATTCTTGGAAATGCCAAGGTCGGGCTTCTCGGCATTCAGAATCTATTTTCGTCCCGGGTGCTACTCTATCAATGGGCCATGGCCACTGAGCAACTGACATTGCGGAAAATGCAGAGCAACAATGTACAGTATAGATGCACGATGGGTTGCGATGGAATCTGCTGATATGTCTATTCATACACAATTTTTAGGGTTATAATCCATATTCTGGCCGGTGGCCGTGCTGGGGTAAGCTCGCCTAGAACTACGGCCAAGGCCGCTGCAAGAATCTCCATAGCTTCAGCGGTCTGTCAGATTCTAGGTGCAATAATCTGGCTCTTTCTTTGGACATTAGTGCTCAGATGTTTGCTTAAAATGTTGAAGATAAGATCTGTAGTAGTGCGCCGGCTTGTCTTTGCTTTGAGGACTCTGGCGATCCGCATAAGTGGTATCTAATTAGAAGCATGCCAATGTCTTTTTTGGCTTGCGTGCTATCATCAAGTTCTTGCTAAGTCGTCCAACGATATGATGTCTATTTTAAAGGTTTCTCGCAAGCACTGTGATGGAGCCTTTGTCAGATTAGACGAGGAAGACTTGAGAGGTTTTTTGCCCGGATAAAATTGTTGAAAATGCTGTGGCATTTTGAACATGCCGCAGTACATTGGAGTCATCTCTCCACTGCTAAGCCACAGGCATGGTATCTGTCTAGACAATCAAGCGTTCTACCACCTAAATCTCGACAGGAGCATACCAATGACACTTTAAACTTGGCTGATAACAAAGTCTTTTGGTTGTCCTCTTGGGGTGCGGTTCGCTGCCGAGCCCTGGGAGACCATCAGGTACATCGACACAATACAGCATTCTAGGCAGCAAGAAAAGGTAAACAACGCCTATCAGGGTCGAATCGAGGACGTTCTTGTGGAATCTCCAACTTCTCCTTTTTCATTGCTCCACAGGAAAAGGTCGTCGTAAATCTCAACTTCATTAGGGATCTTGCCTTGTAAGGACTCGAATTCCATGCCTATCCAATCCGATCAATCTCTGTCAGATCCGTAGGTTAGGCCTTATGACATCACTAGTCAATGAAATTGCTGGTGATGGTTGGGACGTGCTAGCGTATACAGATAAGCTGGATTGACTCGTTTGGCAATACGTAATACCAGCTGATTCGGAACTATCATTTCCTCACGATTAGTGCAGTTCGCCTTCACTCATTGGCAAGATGATGTTGTGGCTAAGCATCCATAACAACGCTAGACGTCATTGAATGTGCAGCAAGTGGGACAACTTGAGCGAAAATTAAAACAGGTGCCCCTATTCTGTGCACATGGGTGCGATACTGCTGCACCATCATTAGCTTCTTACAAACGACAGCGGCGAATCACGAGGACGTCTGTTACAAATGCGTGGCGATGATCAAGGTTGGACGTAGAATTTGCTAGGGCTTATGTGGCGTTTAAAGTACGCCCGGTTGATATGCGTTTGACAGTAAGGCTCACAGACGCAGAAATGGTCCACTCAACTTGGAATGATCCATCTTGCCATCCGTGGATGAGACACCAGTTCATCGATTTCCTTTCAAGCACACATAGATGATCGGCCGATGACCCCGCTCGCCTCATTCCCGGACTTTGGCGAACTCGCGAAAACCCTGCTGTTGCGGACCAAACGGCGCATGATGCACGCCTCCATCAAGGACCGTACTTTTGCATTTGTCATCTCCGGCGGAAAATCAGGTGGTCTCCTTGCAAGAAATATGGTACCAATACTTTGAAAAGGAAAGAAGATGGGCTGATCTGCGGGCAGTATGTTGGTGGCAAAATCGTAGCCTTGCCGAAGGCAAACAGTTAGGTATCTCGGCCCCCAACGCACGACACACGCGGCAACAGTTGGAGTGTTCATTTCGCAATACCGCCGAACCGCTGAGATGGAACCCAATAGGGACCAACAAGATGATGAGAGCGGATCTCATGGTGCATGAATCAAGCTGACGAGTCCCAAGCCTTGCCAGATGTTGGACAAAGAGAAAGGAAATGACGCATCAAGCCACTTGCGGAAAGAAGACGGCAGCCATTGAATGATCAGCAGACTTTCAACGACCCAACCGGGTGGCTGCGCGGTAATGCGTAGCCTTGTCCAGAGGTCCAATGAGTAGTGCTGACGACTGGCGCGACTGTGGGCATGCACGACGCGCAGAATACGCTAGAAGCATTTTCAGATGCATGCGGGATTATTCAAGGGCAAGTGCCGGCAGAAGACCGGCTTGAATCATGGACTCGTCTCAACATTAAGCCCAAGAGCCATATTCTGAAATGCTAAGGCCGCGGTGGCTGCAGGTCAACGCGCCTCCGTGATCAATTCGACTCGATGAAGTACGTGATGGATGTGATGACAGAGAACCGAGCTCACTATGGCAAGGCAAAGAAGGCAACGACAGCTTTTGAAATTCGTGCAATGCATATCTTTCTCCGAACTTGACAAACGACACCACCCACGCGTCACACGGACGCATACTGAAGAGAAAGAGGATCAAAAGACGGACTAACTCAAGCCACTCACGTCCACGCCTACGTAAAGACAACAAGGCACCTCAAACATCCGGAAGGTGGATGTCCACATAGCGAGAAGATTCTTTCGTCCGAGATGATCGTGGGTGAAAGTGGTGTGTGCATGAGGCCAGAGGCAGGAAACCGAGGGCGCAACGCAGCCATGCGGATGCAGAATGGAGAGCAACAGCAGCTGAACAATTATGAAGAGAGGGTGCAACCGATCATGCATCCTTTTTATTGCGTGTATCGTGTATGCAACAAATCCTCCCTCAGTCTGCCTTTCCATTTCCCTTCCCCCCCCCCAGGAGTATGTCATGCCTGTCGCACTTTCAGCTGGACAAGGACCAAGTTGTCGCTTGGCATGCGCGCGCAGTCATCTTTACGGAGCTAAAAGAGCACAGCCATTCCTAAACGGGGATCAAGGCATTCGCTAAATTCAATAGTGGCTTGCTAAGTAGCTGCCCCACAATTGGTAAGGTGAATTAGCTTTTGGATGGTCAGCAATAGATGTCCCATGACTGGCTTCGGCGTTTGTTCGGAAGTGCGAGACCGGAGGTAGGGAGTCATTGTACCCACCCATTTCTACCAATTCCTCGCCCATCGGTTAAAGGCGATCTGGCGGGATCGGGAAAGCAGAGAAGAAGCGAAAGCGAAGCGTGCAATTGATGAATCAACTGTTAGAGAGGAGTCAGTGATACAAGCTCCATTAGTGTAGAGTCATGCACTACAACAACAACAACAACAACAACAACATCATCATCATCCATTATTGTTCTGAACACAATCAAGTCGTTCGTATCCTTCCAGTTCTTTGTCTGTCTGCACAGCCATGCATTGCAAATGCGCCATAGCAAGCAAGCAATCTCCACACAGAAATTGCGGCACTGTACATTTCAATGTAACATCAAAGCCACTGGCTGTGTCTCACCAACGCCTCAGCCACCGCCCCCTCTCCTTCTAATTGGCTACATCTGCCACACATCTGACATGTGTGGGTACTTTTTGCTGCCTGCAAGCTAAGACAGTTAGCGTGGTTGCCTTAAAAGGCTGCATTAGCTTGCAGGAACGGGTGGGGACTGGTGACTCGTTTTTCTGTTTCTCTGTTTCTCTGTTTCTCTGCCTATCCGCCCCCGGGCAAACAAAAGAATAAGTATTATGTCGTACAGAGCAGGCAGACGTACCTACCTTAGCCTTCCTTACTTATTGGACATGCCCTTCCATCTCGTCAATCCCTTCCTCTTCTTCTTCTTCTTCTTCTTCTTCACCACCCACCCATCATTCTTTGTATACCGCACTTCTGTACACAAAGACACCACTCACTGGGGCGCAGACATAGTCTATCACCACACTCATTGAAGCTTCCTATATATACCTTGAGCCACCCACTTGCAACAATCGCACCGCATCCTCCGTAACAACCAAGAATCCCGCGAAACACTATAACAAACTTCCAAAACCAATCCTCCGTGACACCATCGTCATCTGATACAGCAATCACTCCCCCCCAGCCTCTATATAAACCACACCACCACACCAGACCCTTCCAATTTATTCATCCTCCAAACTGTATCCATCCGCCTACAACTACACCACCGCACGAACCACGTACTACCGCTACCCAACCTACCCACCACCACCACCAGCGCCTCTTCGCCCGGCCATCCGCCTCCCAACCGCAACAATGCCTTCCCTTCCCAGCCGGCCCCGCCAAGTGAGCTTCGGTCCCATCCCCGCAACTGTATCCCGCCTGCCCCGTGACGACGAACTCTACGTGATGCAACGATTCGCACGGCACGCCTCCCACTGCGCTGCATGCGCCCATCCCTACACCGTCCATAAAACAGGCCGCACACTCTGCCCCAAAGGCCACGCGCGCGCTCTCGCAGTGACAGAGTATGTAATTGCGAAAGAGGGGAAACATCATTCCGTCATCGACCTGGAAGGCAACAAAAGGGTCGAGATCGAGATACCGCCTGATTGCGGAGCGGTGCGGGAACTGTTGAAAGCGTTGGAGAGGGGACTCAGACTCCGACGCCAGGAACCGATTATTTCTTATGACAAGACATACCCCGTTGCGCCGCGCGTGAAAGCTACAGATTATTACGATGACGCATATATCATTGCACCACCAGTGACGACCAAATATACCGAGCGGCCGCGGGAGTCACGAAGGCGATCACCCGTGATCGAGACGGTGGAGCCATCGTCATCGCTGCGATGGACGAAATCAGAGCGCGAGAATAAGGCATACCGTGGGCGCGGGAGCTTGTATGAGGCGGATATGAAAGAGAAGGAGAGACGGTTGAGGCAGCAGGAGAGAAGGTCAACTTGTTATAGTGTGGGAGATAGGGGCACAAGGGAGTTTCATTATTGAAGAAGGGAATCAATGGTCTCGATGGATAACAACTCAATACAACACAACACGAACGACGACTCCTCCGACGACTCCGAATGCCCAAACCCAAAAAAAAAAAACAAAAGCAAAAAAAGCCCTTTGACTCAACAACACGTTTCTAGTCTCAGTGCACTACGCTATACGGTCTTTGCGATGCGGTCCCAGCGGAATTGAGTTTCTGTCTCGGCATGAGAGCATCTCTTGTGTGCCTATCACAGCAAAAGTACCCGGTAATGGTGATGGTCATGGAATGGAGGGAAGGAATGAAGCTGGTGTGGCAGCCTAGGATCATGTGCCTAGAGCGTTGGTCCCAGTATTCAGCTACAGGAATGGAAGGATGGGAGAAGAGATGGAATGAAGAAGTCATATGTATGATGGGGGGAAGGGAGGTGGTTGGTCATACTCGTATTGATCGCGACGGTTTTGGATCTAGCTTGTTGTTGGAGTAGATAGATGAGAATCATTCAATTTCATCTACCAATTCTTTTGCCCACAAAGTATGATCATCGAATCTGTATCGTAACATCTCTCTCTCTTCCCCCCCTCCCTCAACGTAAAATAACGCACAAGGTAAGGTAGGGTCTGTAGTCCACAGCCTGCTAACGACCCAGCCTCCACCACAACCCTAATCCCTCACCGAAGGATGAGGCTTAGCCCTTGGCCCTTAGCCCTTAGCCCATAGCCGCGGGGTACCAAACCAAACCAAACCACCCACACACCGATTTTACGTCATATCATCGGGATGTGAGTGGCTGCTGAGGCTTAGACCCAGTCAGCCCACACCCCGAACCTACCTTAATTGACACACACTCTCTCTCTCCCACGTGCAAACTTAACCCACAGCACCTTACCTTATACTTTTCGCCGCACCTTACTCTACTCTACCTTACCTCGATCAGTCATAGGTAGTATGAGCACCGGGTATTATTTCTCCATCCCATCTCGGCTCTACCTACAGTAGAAGTAGGCAATAAACGGGTTCGATGAGAAAGTTTACACGGATGGATGAGTCATAAACGGTTTACTTCGGTGTATGACGAGGAGTGTATTGTATTGGTAGATCCTGCCTGCGCAGAGTACTGTATGCTTTAGATTGTGTGCTGGAAGTATTGTGTTGGATGCGATAAGGTACTGAAGCAAAGGATAAGATCGGTCGGTGGTGTTTACCAACTTTCCTTGCGTTTGAGAGTTAGGGAAAGTTGGAGTGGGATGGGATGGGGTGGGGTGTTTTGATTTGGTATCTGTGATGATACTGAGGTAGGTCGGGTCGGAGCGTTTCAGTCGTTTTGTTTCGATTTCTGGGTCTGGGAGGCTAGAGGGCACGAAGGATTAAGGGCCGGGAATGGGGTTTTCTGGAGTTGGGATGCTGGTGGAGGAATTTATTCTTGCGAGAGTGTGCGGGGAGGGGGTATAAGGATACTCACGCGGGGAATGTTTGGTGTTTCAGTGAGAGGGAGTCAGATATTGTTTAGGAATCGAGAACGTGGAACGCGACACGAAATGTTGGGTATCATATCTATATGTTATGTACGAACGTCTTAATGCAATATTTCAAGATGTTAGATCTTGTAGAAGCAGAATGCATGGTAGAAGCCTAAGGTCAATTAGCAATAACCCAGAACAACATTATCCGCAAAACACATACTCGCTGCTTCCATCTCTTCCTCACTGACAAGGAGTGGTCCACCATCCCGGCCTCTGACGCCCATTCGCTCGCTTAGCGGTCCGAACACCGGATGGTTCTGCTCTTCCTTCCAAATTTCGGCGAAAGGTTTGCGATATTGTAGTTCTAGGTTGTAGTCTTCGGCTATGCTACATGGTCACAAACATTTTAGCCACTCAGCTTACAGGAGAGGACAGAGGACGCTCACGCTCGGAAAGCTTCCCATGGTACCACGTATTCTGGCACTTCCTCGACAGCTTCCTCCATGAAGAAACTATACTTCCAGCCATATGGAGGTCGAAATATCCCGTCTTTGGGGGTATCTCCAGGAAATCGCACGCGGTAGATGCTGTTGCCCCATTCTGCTACTACTGGTTCAGGCTCCTCATCGTCTTTTCTATCATTTCTTTGTTTCGGAGACGTGACTTGGTCATCTTGAGTAGATGTTGTGTCAGGCTTATGCTTTCCGACATCGCCGTTGACTTCTGATGATGGTTCGGTGAGGACGTTTATAGCTGGTGTGACTCCTGGCGCAGCTTCCGAAGCATCTGGTCCTTCGGTAGGTTTCGCGTGCGTTGTATCTTTAGTTGAGGCGTTGGCTTCGGGCTCGGCAGGTGGACCACTGTCTTGTTCGCCTATTATGTACGGTGGGCTTTCGGAGCCAGTGGGCTCGTCTCTGTGCTGGCCCCTGACTTCCTTAGGTTCATCTGGTGGCTTGTTCTTCGCTTGTTGTGCATGAAAAGCCACCACGGCAGACCGTATGACATCCGAATTTGGTATGACTCCGATGAACCTCCCTCCCTTTCTGAGACTCCCTGCCACGTTTGCCAGCATGCCTTTGGCTTTGACTTCATTCTCAAACGCGTAGTGCATGCAAAACATCATCGAGACAACATCAAAACCGCCGCCAGGACCCCAACGTGAACCAGGCCCGAATCCGACATCGCGTATGACAGGTATATCGCCAAGAGAGTAGGTGAAGGCGTCTTCAGCAAAGAACTCGGCATGGAAAGTCCGTGGTGGTCCACCGCCATGGTATCCTCCACGACCTCTACCTCCCCGACCTCCTCCTGACGCCATCTGCTTGTATCGTTCTCTAGCTTGTTCAATTGACACTTCCGCCGGATCCACGCCAACGTAGAGCTCAAGTGGCTGTGGTGCTTGTTGCCATTTGCCTAGATCTCCTCCCTTTCCGCATCCAATATCCAAGACTCGTAAATGGTACGGTTCAGCTCCATCTTCTGCAGGTGAGAATTTATGTATTATGGTGCTCTTAATCCAGTTGTTGAAGCTCCGTAGACCTTTGATTCGACTGTCCGTTTTGCGCCAATCTCTGCCTCGTTGAGGTACTGCATTGTAATGTTGCCTAACTACCTCTTCCACACCACGTGTCACGGCTGCTTGCCTGGCTTCTTCGGCTCGTTGATGCTGTCGCTGGAGGACAGCTTCGGTCTCTGACTTGGAGACTCGTGCTGCACCGCCTGGACGCTTCCGGGGGCGTGAAATCTCATTATTATCCTCTTCCCGTGGGCGCTTGGAGCCAAGTGAAGACATTGTGATGTGTCATTCAGACAGACTTTGGCGACTGAATTGCCACACCTTTCTTACTTGATCATCAAGTTGATCTTTCAGGTAAGCGCTGTTGTCGATTGCCTTGAGGACGACCTCGGCACGTAGGTATTTCCGAGCCGCCTTGGCGAAGCTCGCTCGGGGGCTGCCGCTTTAGCGAGGGAGCTACTTTCGTAGGTGAACAGGGGTAATAAGGTACGGTACGGAGTACCTCACCGTAGTATAATACCCTATTTAGATACTATATACTTTACCTTTCTTCTTTACTTACCAAAACTCCTTTATTTAAGTATCCAGGAGGATAATAATGAATAGTGCTCTAGCACCGATGCCGGCTGATGGTATCACGTTCGTCGCGGCGCTGACGAGTAGTATTCGTTTGACCTAGAGTTGGAAACGGCTTGGAGAAGGCTAGACGACCTAAATTTGGAGATAATGTTGTGACCGGCGATGTTTCTGTGTCAGATTATATTGAGAGTATCACGTTAAAACTTCAGGGTCCAGGCCATGGAGTAGCTGTTGGAAGCTTGGACTTTTGCCCTATTAGGGACACAGACATTTTCATCAAGAATCGAAGAATTTGTGATCTAGAAAACTGTACACCTTGCGAGACCTCCCCTAACCAAGCCTTGAAGGGGTCTTGAGTCTTGTGGACCCCCGGGACCTGGACAGCGCTGACCGCCGCTTTCAAAATGGCTCGCACGCGTGATGCACCTTATGCTGGCTTCGTCCACTGCGCAATGATACACAAAATCGAGACTTGACGCTAAGTCATGACTTAACTACCTACAATATTTGGTATCGCGTACTATTCCCTCGGGCTTTCCTACAAATTCTTTACATTGGGACATTGTTCCCGAAGTCAAATACGAAGTGGGTACGCAAACCCCGACGACCCAATATGCAAAGCTTCTGTACATGCATAGACGTTATCATCACGCCCCTTCTTCCATATGAAAACTTGTGATGACTTTCCACTGAAGATTCCTCCCATTCAAAGCAGCCCGAGGGCGAAATACGGCTTTGGCCCAAGATCTCAGTAAAGCGTGGAGCTCTGTATCAAAACATAATATAGCAGAATATCTCGAGCATGGACTTCCCAGGGAAGGGGGGGAGGAGGGCGAACAATCTGTTAGGGCATCGCAAAACAGTGAGCTGTGCATCTGGACTACGAGCGAGACTGCACGTGTTTCGGAGCTTGACTCGTGCTTTCCCAAGATGTCCCAACCAACATCAAGGCACCTTGCTCAGCATTTGAGCGCTGGATTTGTTACATAGTATGAGCACGGAGGTTGAGCTTGGTTTTGTTGCTGATACGGAGGAAAGGCTCTGCGTAACTTCTAACTCTACGAATGTAAGCGTAGGGTACTTGATTAGCTTGCAAAAGCTAGACATGCTTTGTAGCAGCGTTAGCGCTCATGAAGGCATAGTAAATGTAATTAAAGCTGTGGTGCTACATACATAATCACGACGGCCTCGAGGCACCCCTACCACTCGACCCTGTTGCTCGTCTACTTTTCATTTGAGCCGATGAAGTTCAGGCCTTTCGACAAAGTTGACCCTCTAAATGAAGAAGCTCGAGGGCATATCCAGTAAAGGAATCAGATTTCTATAGAGAGCCTTTTTGGGAAGGTCCAGCGCGGAAAACGTTGCAGTCGAGTAGCTAACGTTCCGTTAGGGAGGACCGAGGACCAACCCGTCCCTCAATGTAAACCATGCTCTTCCCGTGTCCATGGTCTTGACTTGAAGTATACACTTATTTCTTACTACCAAATCAAGCAGACATTTAACGTAATTATCGACACATTGGAGCTCTTGGACTGGTATGAGGTTTTGGAGATTCCCGAGGCCCTTATGATCGGTCTACGCCGTCGAATCTTAAAGCTTCAGATCAGACTCGCAGTTTTTGTCCAGTTATAATAACGATGGTATTCATATTATATCTCTGATAATTCTGTAGATACATCTTCGAGTCGTTTCTCTGTTCTCGGAGTATAGGCTCGCCATTGTGCTAAAATGCATGTGTATTGCTCCTTTAGTCGTGACTCTGATGCAGTCTAGACCTTGTCGAAAATATCTCTGAAGGTCCTGAATATGCGTCTGAGATCATCGGAGGAGTTACGGGACAGCATTTTCTTTAGATAGTGGCATCTATGATTGGGTAATTGTGGTGCAATTGCCTTGTTCATTTGAAAATTAATTATTGGGCCGAAAGAAAGACCGGCTGGTCTGCCAATAGTCAAGGGGAGTGTGCGTGAAGACCAATGTTGCTCCTAATCGCACCTGGCTTAGAACAGCGCTCCTACTCATCGATGTGATTTTGAAGCTTTCTTCAGCACCTGGACAACCCCTAGAGTAGGAACCTGCTTACATCTTCCGTACTGAGTCACTGGACTTCCTCCTTTCTTCATCTATCTGACTCCATACCAATACCTACCCCAGCATCATCAACCACCTTGCACAGCTTCTCCCGGGGCAAAAAAAATGCTCAGGTCGCCAACTTCATCATCTGTTTCACTGTCGTTGCAGCTCTACCCATTCCAGCATCCAACAACACCGTCATTGACCCCTAAAAGCCTGCTTCCCCTGCCATCGACCTCTTCCTATTCTCCCACATGAGGACTTGGCACAGCTCAAACATCAAGGCATGTGATGAAGAAATACCTTTGCAAGGCTATTGCCTCAGAGCTCAGACTATGCTGATGCTGTACCTTAGTAGGCTGCCTCTGAAGAGAAGCCACCAGGCCGAGCAAAGACCGCATAGCAACTGTCATCATTGTCCTAAGGCATCATCGTCCTTTTCGGACCACAGACATTTGATGGAACCAGCATCAACGTATTGATGTCGGCGGCTTCAAGCAAGATGCCCACCTCCAAAAGCTCAGTGATCTCCTCCCCTATACCCTACACATTTGTTTTGTCATTTCCCCCCCCAAGTTTTCTTATGCAGTCATATCGCCGATAAAGCAGTGATTGATAAAGTCATCCTTCTGATACCACTTCTTTATGTTGTGGTCGCATGATGAAGAAAGTGCATGTCATGAGCCGAGAGAATAGAGGGTTGAAGATTGAGAGGGGCTTTAGCAAACATCCGAGCCGATGCCGCTTCTACTGTAGGCCCCACAAATAATCGACCTCGGAGGCGAACACCAGTCTATCATACCCTCGAGCCTCCAGCAGCATCAGTACCACCGGCGGTGCCCTTGCTACGTCTACGAGTTGCGCCGACGAGGCTGATCCGGGAAATGCTTGCTCGACTTCCGCCACTGGCAAAGAATGGTGTGATTGCGGCACCTCGACTGTGACCTACAGAGTTATGATTGCGGAGCAGCCCTGTGTCTACTCCACGTCGCCCACGCCTACATTTTCTTGGCAAGCCACGAGATCCACATGTACGTGGCGCTGGCTACGAACCTTCTTACTATGCTGCAGAAGAGCTAAGAGATCTTATAAGTGTAATTATCATCACTGTATTTAGAACCTGAACCAGCATACATTTATCATTAGTATTACCTCTCTATTATTATATTGAGAAAGGCGAAAAAGTATTCAATTTTGGTGTGAATCAACTAAGTACGTAGCTCCCCACAACGGTCACCTACCTAGAATCTGAGCAGGTCCTCCGGGGTCCGGGGGAACGGGCTCTAGAATTTAGGGGTGTCGGCGCTAGAGCTTATCTTTAGATAGGCTTAGTAGATACAGGGCATGGTTTTTAATTAGGCTGAGTGGGTGTCAGCCCTGGAACTTAGGGGTATCGGCCCTAGAACTTAGGGGTGAGGCCTCTAAACAGGCTCAACTTTAGCTGACTAAATGCTGACTAATCTCAAGTCTCTAACCCAAGTATAATCTTCGGCCAAGGCGTGGATCACCCTTACAGAACCCTACATTATGTCGATGTTATGACAAGAAGGCTCTTCTCGACATTCAGGCTTCTCCAACATGAGAATCCATTGGGATTACCACGTTCAAGCGGCCCTCCCGAGCTTCCTCGGCGTCAACGAGGACTGCCCCAGCAACGCAGCATTCGAGATGTACGCAAAGTGATAGCCGTCTCTTCAGCAAAAGGAGGAGTTGGAAAATCTACTATAGCAGTCAATCTTGCATTGGCATTCGCTCGACATGGCCATCGAAGTGGGGTTCTCGATACCGATATTTTTGGGCCTTCAATACCTACTTTGTTAAATCTCTCCGGAGAACCAAGGCTCTCAGCTAGTATGATTGAATTCATGGAGTGTGCCATTTGATATAGTTATGCTGATTGAATGATGACAGACAACCAACTCGTCCCACTCTCCAATTACGGTATCAAATCGATGTCAATGGGCTACTTGATAGCCGAGAATGCGCCGGTCGTATGGCGTGGTCTCATGGTTATGAAAGCTCTTCAACAGCTCCTTCATGAAGTGGAATGGGGAGGGTTGGATATTCTAGTGCTGGACTTGCCGCCTGGGACTGGGGACACGCAACTGACTATCACGCAACAAGTCAAACTCGACGGATCGCTCATCGTCTCTACCCCGCAAGACATTGCGCTCAAAGACGCTGTCAGGGGGGTCGCTATGTTCGAGAAAGTGGGAGTTCCAATACTAGGCATGGTGCAGAATATGTCCGTGTTTGTGTGTCCAGGTTGTGGCAAAAGCACTCATATTTTTGGGACAGAGGGAGTCAAGCAGACATGTGAGAGCCACGGTATTGAGTTATTAGGGGATATAGCTCTCGATGCTCAGATTTGTGATGATGCTGATAAAGGCAAGCCAACCGTGGTTGCAGAGCCAGAGAGCGCGAGAGGACAGGCGTTTCTGGGAATCGCAGATCGGATTGGGAGGAAAATAGAGCTCTAGAACAATTCGAAGTACCGCAGTTCACAGCAAGGAGGTTTCGGGGGTCATCTGACTAAGATCAATCACAACGAAGATGGCCGGGGCGTGCTGCTGTTGAGGGTAACCCAGGGTACACCACTCTTACTACAGCTGATAGGCAAAATGTGACGCAACTACAAACGCCAACTATACATGCATTCAAACCAATGTTTCAATACTCTTTCTTAGCTCTTGCGCCTTATACGAGGGCTAAAAGCGAGCAATCTCGAGATGAACGGGTGCTTGCGCGGGATTTATGCAGCTACTGCCAGTTCTTCCTAGGTAGGTACCCTGTACAATGCTCTTTCCCAATTTGACTATATCTATCTCCAAGCTATATAGTACTTGTCCATGGTCGATTGAAAAGATATCCTGGGATGAATATCGGGCTCAGCAGTCGATCTTTGCTTGGCCTATCCCTGAGGACTACATCATAGAAGGCGAAATACCCCTCTGAATCCCTGTATGTACTTGACTTCGCCATGTCACTCATCGCTAGTTGGGCATTCAGACGTGATGGAGAGCCTCTTTGCCCCTCAAATCTCCAGGCAATGACAGAACATGCACCAGGGTTATTTGCCGTTTCAATGTTTTTAGGTATTGTGGCCCTCCATTGTGGCCGGATTCGCCGGGCTATTCTCTTCATTCTATCGACTACGTCAGCCCTTTTGGCATTCCAGTTCGTACGATGCATCAGGCCAATTGAGCTAGGTGGCTTAGCCGGTCTTTTCATACTCCTATGGACTATTCATATGATCAATCTGCTATTTCTCGATGATCATATACCACCAGAACAAGCTCGTGACCTGGACACAAGGTTGATCAGAATCCTATTTGATTACCGGGGATATGCTCGTGGGCTTAGAAACATACGACGCAGGCAGAGGGAACAACCAGAGGTCTTACCTTGGCTTTGCGAACGCTTCGTAGCGATCGTATGTATAGTGTCGACGTTCGCTCTGTACATTCTGGTCATACAGGAAGCCTTGGACACCAAGCAAGCAGACTTTGCGCCCCCGAAACGAACAATCCTGCGCCGTATACCTGAAGCTACAAGTCACGAGATAATGATTCGGATATGGACAGTCTTTGATGTTTTCTATTCTAATTGGGTGATTTTCGCGGTGGTGCAGCATGCTCTAGCTAGCATTCGCGTTCTTCTGGAATGTGATGAACCGGATTATTTCATCGCGTTCCACGGCAGACTCACACAGACCTACACCATCCGCAGATTTTGGACCCTTTTTTGGCACAAATTGACAGAAAGGGATTTTGCGGCGCTTGGACGATTAATATCCCATCGAATCGCCGGACTGCAACCAGGCACTGTAGCGGCCCGTCGCTGCGAAGAATTCAACACTTTCCTTATCTCGGGCGTGGTACATGCGATGATCACGGTGCAGCTTGGTTTCAGATGCGGCTATATGGAGGACATTGTTTTCTTCTGCTTGAACTATGCCGCTATGTTAGCCGAGGAGCTTGTGCAGCAGACATTTTCTCCACATGTCGGAAGGTGGCAAAATGGGCCGGTTGGGAGGACTGTTGGATTTTTATGGGTATATGGATTCTTTTTCTGGTCGCTGCCAAAGCAACAGTACCCCAAAATTTATTGCGGTATTGCTGAATCAAGGGGCAAGAGTGCTTATTCTGAAGCGTATCGAGCTTAAGATCCCCAAAATTATTGGTGAGCCAGCGGTCAGAGCGCAGAGACTATCTGACCGAAGAGTTTGCATTGGGTAACTCATATGGCTGTTGAGATAGTCGAAGAAAGCAGGTCTATCTCTTAGAGCTGCGAATTGGCAGGGCCTTATTAGCTACCTATGACTCTTGGTTCGGTCTCCTATTGCAATAGCTAGCTCACATCCGCTCATACAGATTATGACACCATCTCTTCCGCTAAGTGCGAGGTGGGGACCCGATGTCCTCAATTGCCCACTCGAGCTACTTTACTATTTCCGCAATAAATATCACTGTCTCCCACCGTTTGATCTCCTCATGTATGTGTCCACTCAAACAGGAATTGCCTGAATTCGCTCTCTTGTTCTTCAACTTCCACATCGTTGCACAGAAATATATTAGGGAGCCACGTAACAACAGCCCCTTAATTCATGTTGCAATCTAGGAAGACGATAATGATTGTATTGCCTGAAGATCTAGGATCAATCGGAAGGACGCTTCTATTATACATGATGCTGAGCGCAGCAATAGGGGTAGAAGACGCTAGAATAGAAGAAATGGTGGAAATGAGCATGCATCAATGCAGGCATCTAAGCGAGGATCTGAGCAAGGATAGAATGTAAGCAAATCTTGCAACACACCCCCCCAGCTTGAGCGGTATTCCGATCAGGCTGTAGATGAGGCTGTTATAAGGTCCGAAACGTCGACCATGTTGAGTAGTCGTAGGAAGCTTTGATGCTTCTGATTGGGCAGGGCCTTGGTGAGGCCATCCGCAGGCATTTGGGCAGTAGGAGTCCAGACGGTAGTCATCCTTTTTGCTTGCACCTCTTGTCTTAGCCAGCAGCTATGTACGTCGACGTGTTTCAATCGAGTCGACAGCCTTGGGGTGTTATTCTGAATGAGGTCTAGCGTCTGCTTGTTGTCGCAATGTATGAGCATCGGCTGCTTAGTATCGAATTGAATCCCTTTGAAAAATCTCTTCCACCAAATGGTCTGCCTTCCTGTTTCGGACAGGGCTAGGAGCTCTGCCTCAGTACTAGATGTAGTCACTGTAGACTGTTTTGAAGCTTTCCAATCGACAGGGCCCCCGTACAATTGAATAAGGTAGCCAAAGGAGGATTTGCGGGTTTTTGAATCGTCGGCAAACGCGGCATCTGAGCTCGACAGAAATATAGGGTTTTCCTTTGCCTTGGAAAAAGCAATGGCCAGCTGCCTTGTATGATATAGATAAGAAAGGACTCGATTGGCCGCTTGTATATGTATTGGTGAAGGATTAGTGAGGTATTGAGCGAGCTTAGCAGTAGCAAACGAGATGTCTGGCCGGGTGGTGGTGGCAGCGAATGTTAGTGATCCTATGCGCTGTTGGTAAGCATAGATTTGAGTGCTTGAAGCAACACCGTCATAATCAACCAATGGGTCTGTCGTCAGCGGCGTCTTTGTATGAGGTCCAGCAGCGGTGGCACTGTATTTTTCAGCGATCTTTTCAATGTAGGAGTCCTGGCATAGATAGAGCATGTCGTCGCTTCGAATAATGCGAATACCCAGAAACCAGCTGAGGTTGCCAAGGCTTCTGATTTCGTACGCAGCAAGCAAGGCTTTTTCAAATGCTTTGAATCTTTCTTCATCTTCTGCTCTATAGAGCACCACGAAATCGTCGACATAGAAGAAGAGTATAAGCCAGTCGTTGGTAAACAGGCAGTCCACTCCTGGCACCGAGTAGAGGCCTAGATCTAGTAGAGTTGATGTGACTTCTTGAAGCCAAAGTAGGGGTGACTGTTTGAGTCCATAGAGAGCTCGGAGTAGTAGGAAGCATGGATTCTTGACATTCGGTGGCAATGCCATTCCTTCAGGATAATCGACGAAAACTTCCTCATTCATAACACTGTTAATGAAGGCATTCACCGCATCATACTGTTTGGCGGTGAGATTGAAGCTAGCGGTAAGGGCCATAAGAGCTCTGAAGACTCGAATAGCTAGTGTAGCTGCCGCAGTATCTTGCTCCGTCTTTTGTAAGTCTCCTCTAACACAGAGACGTGCTTTATGCTTGGCAAGGTAGCCAGCATCGTCGAATTTATACTTGAACACCCAAACGAGCGGGAGTACTTGCTTATTGGTGGGGCGCAGGGCAATTTTGAAGGTACCCCTAGACTGTAGATGTTCAAATTCTTTCAATGCTGCCTTAGCAAATTGTTGACTGTGAGGGTGTTTCAACATGGCTTTCCAGTTCTTTGGTTCTTCGGTGAGACGATCGCGGTGTAGTCCGACTTTTGGTAGGGGATTAGTGGCAAAGGCCGCATGGTAGCCGGCATGGTTGGGGAGCTGGTTGATAGCTACAGCATGGGCATGCTGGCGATTCCTTGTCCTAATAGGGAGGACATTATTTGCGTCGAGATTGGCAGATATATCAGTAGATCTTGGTGCTGGTGCTCCTACTGGACGGTATTCCCATGGTCTTTCTCCATTGCCTTCTCCGATGGTTTCTCCGACATCTTCTCCGGTTGTTCTTGCAGGGGTTTCCCCGTGCGGTGGCGACGATGACCCTGCGGGTCCGCCTGTTTCAGACGCTGGTGGCGACATGTATGCTCGTTCCTGATTGGTTGTGACAGGGTTGGGGTTTTTGTCAATGTTTGATGTCGTTGTCGTTGACTTGATGGTAGATGGTAGTTCCATTTCATCCTCATCCTGATTATGAGCTAGTAGGGAATTCGGGATTTCTTGCAGAACTTGGACGGATTGGTAGAACTCTTGCTCCTGGACTAGTTGAGCAGCGTCGACGTCATCGAGTCGATAGAACGTCTTTTCGTCGAATGTAACGTCTCGTATGCGTATAATTTTATGCTTGCTAGGGACCCAGATGCGGTAGATGTTCCTAGAGTCATAACCCACCAAATAACCAATGTGAGCGCGCGGCTCTAGCTTTGGAAGCTTTGGCAGATTATATATGAGAGGATAAGCTCGACATCCATAAGGTTTCATGTGAGCGATTCGAGGCTTTGAGCCGTATAGACGCTCAAAGGGTGTCTTGCCTGTCTTGAATACCGGGGTCCGGTTGAGTATGTATGCCGCAGTCGATACTATTTCTGGCCATAGATCATGAGGAAGATTGGAAGCCATCCTCATACATCGAGCTTTTGTTGTAATTGACCTTCCAGATCGTTCGATCTTTCCGTTTTGATCAGGGGTGTAGGGAGCGGTGCGCTCTGAAATAATCCCATTCTCTTTTAGTATAGCCTTGAAGACATTGCCTAATGCTTGCTCGTCGTCTGTTCGTATGAAACAAATATTCAACTTATAATGCTTTGCTAAGTCGATCATTTGACGGACTATCTTTGTTGCTTCAGCCTTGCTGGAATGTGTCCATACCCAGTGATAACCAGTCGACTCGCAGACAAAATGGCTGATATATTGGTCGTTGTTGAAGCCAGTTGACATTTGTATGAGATCATAAGCAATTCGTTGCAGCGGACGCGTAGATGGGACTTCAGAATCACTACTTCTTACAATGATCCGATGTGCCTTCGACAGCCGGCAGGCTTCGCAGCTTATAAACTCGTCCTTAGCACATGGTGAGCTAAGTTTCACTCCATCAACGGCAGATTGAAGCTTTGTGATCGCCTCTGCACCCGCATGGCCCATTATTTGGTGGAGCTGAGTAGGTGTGAGATCTAGGGTTTTGTTTGTAGATGCAGCTGCTGAAGAAGCTGCTGGGGATGTTTGTTCCGCGAGCTCGATGGAAGTCGACGGCGATGAGGTGTTTGAGGTATTTGACGCAGCGGATGATGCATACGCTATTGCTGAAGTAGGAGGGTCATTGTATTCGACGATCCAATGTCCATTATGAGGTTTTAGAAGGCAAAAGTGGTTTTCTCTTCCTTCGCTTGTTTCGGTGTATAGGGTATTTTTCTTGGTATGCCAATAGATTCCTGCTTCTATTGCTCTGCTGAATGAGACAAGATTAGTAAAGAAGCCTGGTATAAGGGCCACGTTTCGAAGCTTCATAGGAATCTTCTGGCCGGTGGGAGTGTCGAAGACAATGTCGACGGTGCCGTATGCTTCAATTGGATAAGTTGTTGAACCAGACACCAGGTAATCTTGGTGAGTGGTTGTGTGGGTGGTTTGGAATCTAGCAGGATTATTGCAAACATGAATATTTGACCCTGAATCTAGAATCCAGCAATTGAGGATGTCGTAGTTGACTGCTTTATCGACAGAATAGCTGGTAGGAATGGTAGTGGTGACGTCGGCGGCGTTGCTCTTTTGCCATATGGTAGCAAAGCTGGCAGGGAGCTCAGCTCCTGGTTGGTTGCTAGTGGTAGATGAGGCAGATGTTGCTATTCTTTCCTGAATCCTCTTCCTTCTTTCCTTTTGCTTCTCCCTCGATCTTTCGACTTTTTCTTTTAGAACTGGATCTTTCAATGCTTCCTCCACCTTCTTTGCCGTCTGGGCATTGGACTTCCACCCACGAGGACGTGTTGCTGGCTCCAGGTAAGGACACTCACTAAACCAATGCTTCACACCACAGACACATTCGCCCGGTGGGATCGGCGATGGAGTCCTAGAGCCCCTGGGATTTGGTGGACGTCCTTGTAGCGAGGCTGCGTTTGCTGATAAGGAGTCGGAGGATTCGGGTCTGTTTATGATCGTTTGTCGAAACATGCTGAGTATGTCCATAAAAGAGGAAGTGGGTAGACCGTTGCGGCGTTCCTTCTGTAAGGAAAAGGACGCTGATGATGCCCACCCTGGATCCAGTGGTTTTAGACTGTTTATGAAGTAAGTCAGTATCAGACCTGACTCCACATCCGAATGCTTTATAGCCTTTGCCTCTGCATAGACTTTTTCCCACTTATTCAACCATTTACCAAGGTTTTCACCTCTTGGCAGACCTTCACAAAGTCTTCTGTATTGTTGATCGACTTCTAGGAGTCTATTATCTGAATTGGGCGCGATGCCCGTTTGTAGAGCTCTAAGAGCTTCGTAGGGAGTGGCTTTTCCCAAGACGTAGGGGACGTATTCGGGTGAGATGGATTTTTGTATAGACTGGAGCATTTGTATGAGGCTCAGGACTCTGTTGTCGTACAGCTTAAGATTCCTGCGGTGTTTTTCTAGCATATCTGCGTATGCATCGGACTTCTCTTCTGGAGTATTGCCGGGGGCAGTGGATCGAGGAGGGAGGATTGGTTCGATGTGGGGAATCTCGGTTTCCCTAGAAGGATCTATGTAATCCCAAATGTTCATTTGTTTTGCGTTAGCTTCGATAATTGAGAGCCATGTATACCACTGTGAGGCACTTGTGAGTATAACCGCGCTCGCGGTAGCGCTTTGTTGGCTCATGTCGTGAGGCAATGGACGTCTTCAAAGATAATATTGGTGGAGAATCAGAAGGCTGAAAATTTGAAAACAGCGGCAGGAGCGTCTTAATAGGGTTTAGCGCAAATTAAGCGATCCTATGAGGGCAAATCCGGGCTCATAACTGTTGCAATCTAGGAAGACGATAATGATTGTATTGCCTGAAGATCTAGGATCAATCGGAAGGACGCTTCTATTATACATGATGCTGAGCGCAGCAATAGGGGTAGAAGACGCTAGAATAGAAGAAATGGTGGAAATGAGCATGCATCAATGCAGGCATCTAAGCGAGGATCTGAGCAAGGATAGAATGTAAGCAAATCTTGCAACAATTCACGACGATTCCCTTCAATGTCCCTGGTCCAAAACTACAACTAGCGAAACATTGTCCGAAGGAAAATGCTATGACTCGCTTCCCTGCCCAAGAAAGGCAGCACGTACTTTAGTTATGTTTCCCCTCATTTATAATACTATACTACATGTTAAGAGCCGATTCGACATACAAGAACATACCTCCCTTGGCGGGCTGATTATAGCTCTTGCCGGCCTTGCTCATCTTCAGTGTCATACCTTGCCTGAAACACCTTGGACGAAAGGGCAGGTTGAGAAACTGACGAATGTTTTGGAGAACCGTGTGTAATCTGTGGCTGAAGAATAGAGACAGGGACGACGCTGACACATTCTTTGTGTGGTAGATCTGGGCTAGGATGGGGGCTCGAGGTAGGAGCTGGTGGAGCTTGGTCAGCAGCAGGGGATGGAGAGGACAGAAAACAAGGTGCATTGTGGAGAAGGTAGAGTAATAAGGCAATTTGGGTATCATGAGCACGAGGAGCAACAAGATCCTGCCAAAAATACGGGTGGAGGACTGTTAATTTGTCCCGCTTCACCACGATCGGCCGTGTGAGATCGCAAGTGATCATTGTGCGCTGGCTTTCACTGGCCAGACAGCTGAAAATGCACAAAGATATTAATGAATAAACACGTCTGTCAAATTTGTTCAGAAATAGGATCAGCAAAGATTAGGCCTTTTGCTCGCAGGGGGTATCTCGCTAATGGTTCTCCAAGCCTGGCCGTCCGTACGCTCCATGCAATGCAAAGGTCAGATCATCTGTATCAGAACATCTCGTCATCCTACATTGTGGTCTCATTCTCCTTTCTCCACAGGTGCTGGTACCGGACTGGTTCCCAATCCCTCATCAGTGACACCAGTCCCTGCTCTAGCTAGCGGACTTCCTCGCCTCCCAGTATCAGCCGGGTTTTGCTTTAAGCCACTTCGACCACCAGTCCATCTCCTTGGCGGTGCGTATCGTCCACTTGGACTAATCGGCGAATCGCCTGGCGTCCCATTCCTGGATCTATTTTCCAACAATAAGGGTGGAGTTTCAGGAGTAACGTCCCTTGAAGTTGATGGTGGGCGATTGTTCGATGGGTATGTCCAATTTCTAGTGTCGTAGCCTTCATCTTCATATTGGGGACTTTCATAAGCGACGGGGCTACCGTATCTCCCATGTGCCCCATCACCGGCGTAACTTCCGTTCCATGGAGGTGGTGTTCGGTCGCTTCCGTTATACTGGTAATCTTCGCCTCTTCGCTTTACGGGGCTCTCGTCATAGGGGTCGAAGCCAACACGTCTTCGTGTCTCTTCACGAATGCGTTTTCGTTCTTGTGCGTCGTTGTTCGCAGCGCCTGTGGTAGCTGACTCGCTGAGGAAGAATGCGAGCATTTCGTCTGATATTGACAGGTGAGGCTGTTGCTCGAATTGCTGGAGCGAGAGGAGTCGTAGAAGGGTCTCAAGAAGGGACAAAGAAGTACGTATTGGTGGCAGAGCGGGAGGGTAAATCTGCTCCTTCTGTGGTACCGAGGCCGGAGGAGAGGGAGAGGATGGCGGAGAGGTGTTGACGTTCAGGCGGGAGAGAGCAGATGTCATCGCCGGATCTAAAGATGGTGTTCGAGATGGTTGAGCAGGTTTGGAAGAGGCTGCTTCGGAATCTGACTCAACATCTGACTCTTCGGCTTCGGTATAGACCTCAAAAGCTATCCATTCCGGGTCAAGATCTGGTGGTAGATGCCAGGGATCCGAAGCTTTTATGATCTTAGAGTTTCGTGGATGTACTTGAGAAGACACGAGAGCCTGGTTGTCATCGTGATGATTCTTTTCTACGGAGGCCACGACGCCGTTTGGGTCAGAACTGTCCCAGCCTTGCCCGTCGTTATCATAGCGATCCATCAGGCGCCTTGGCGGTTGGGCGTTGGGGTCCCTCTTCAAAAGCAAGACTGGACTGTTAGCCTCGCCCTCTCCCCCTATGTTCAAGATTTTGCCTGTATCTGCATAGAATATCTTGGACAGCTCGTGTATTGGTACCATCTCACGTATACCAGCCATTGACACGTCGAGATATGGTCCTGGTTGGGGTTCGCCTTCCTCAAACTCATGCACGCGGTCGTCCTCAAGGTCTTCGACTATGACTAGCTGATAAGCATACTCATCAGATCTTATCTCAGCCTCCATATGTACATGAAGGTGACTGCTATTTAACAATCCCGGTTCTGAAGATGTAAGATCGTCTGCATTCTGTCGAAGAGACTCTCCTTGCTCTCTTGTGCCGGGCATGCTATAGAGTGAACCGATTGGAACACGCATTAGTCGAACATCAGCCTTGTGAATAACTTCCTTCCAGGTACTCTCACGAATATCGTCTTCATCCTGCGGTCGACTATGGCCCGTGAATAGCATATACATCGATAAGGTAAATGTAGGGCCAATCTGGACAAACGTTGAAGACGAAACCCCGTACTGAGAGTCTCCCGCGGTGAGGAAGGTACTAGCCTGTAAGAGCCGCGACGTTGAAACAGTGGAAGGCAAAGTGGAAGAAAGACTAGCCCCTGATGCTGTAATAGCTAAATTGATAAGTGGAACTGCATCTTCGATGCGACTAAGGAGCTTGCGAATTTCTAGGGTAATTTGCTTCAACTCTTTCTCATGCCGAACCTTGTCGTACGATTTCGGCCCTTTCCTTTGCATTGCCTCCTCGGCGCTTGCTGCGGCCGCAAGACGTTGCCCAAGGTTTTGAATTTCCCACCGAAGAGACTTAGTGAGCGACACAGCAGATTCAAGGGACGTATTTCCGCGGGCGGAACTGATGTACTCATAAGAGAAAGGATTTGACGGAGTTGAAAGTTCTTAACTTACATCAGCTCGATCATATCTATCGCAGGCGAAATGATCTTGGAATTAAAAGTCAGAATTTGGCTCATGACTGTTCCAGAATGACAGTTTATAGGGCAAACAATTTCAGAATAAGCAACACAGTTCGTGGTAATGAGTGGACTGTGATCCCGAGCACGCCATGTTAGTTTGGGGGAAACGTACTCTTATCTTGCTGTTAAGTCTTTCTTGTAAGCCTTGCAGCTCTTCCCTCTCGTGGCCTTCAACTGTCTATTAAATGTAGATGAGTATACATTGAAATTCACATTTTGAAGACAGTATAACCTTTAGAAGCCTTGACGACTGTTTGATAGCATAGCCAGCGGTAATTGAAATACCCGATCTGCACCCTAATCAGTACGAAGCGAAAATGTTCTGAAGAACATTGTCACCTGATGGCATAATTCATAGCCTGTTGGGTCAACTGCGGCGCGTGTTAGGATCGGGGAAGCCAAAACATTTATGATCGTACCTTTCCTAGAAAGATGTCCATGGCTAAGTCACGTATGGAACGCGTCACCCCATTGGAGTGAACGGTTGATGCGATACTACGTACTCATTATTAGATTTTATATGTCGTCAATCGACGCATGTGTATTTCTGCAAGAGGCAAGGTTCAAGGTATTGAGTAGAAGTGACTCAACTGAGTCGAGAAAACCATGCCAAGAATCAACATCATTGACGCCACTAGCTACGGTGTGTCATTAGTAGCAAGCCGCCATAATACTAGAAGAGAAGAAACATAAACCGCAAGAAGTATATACTTTAACAATAATATTAGCAATCTTCCTGATACCCTAACTATATATGCAAATAGGAATCCTAGCAACCTACGTAAGATAGTTAAGTAAGTCCTATTATCTTGGAATATATAAGATTACAGAATTGTCAGGGACCAGTCCCAGGCTATTGTTGGGGCGTATCTTCATCAGGTAGGCAATTATCTTTTGTAATACATATACCCCTTATTCCCTGTCTAGTCGAGTTCACAATCAATATATTCTAGAGTCATATGATTGATTCTATGGATTTTGCAGTTTATGGGTACGTTTTTTGAGTTTCTAGGGTTATGGCGGCTTACTACTAATGGCGCACCGTACTAGCAGCCCTACAGCCTCTTCATCAGGTACCTTGTAACCGAGGATTTAGCGCGCCAGTTCTGAATATTCACCGGGTGACTCGAAATACCTGCAAGACTACGTCCAAACTACACAAGATCGGTCACAAGGCTTGCTTGCTCATACAATACTATTGAACAATCCTCTGTCTTGAGGCGAAGAACTTCCGGCTAGAATTACCTGGCTTGCGGTTAGACTGAGACAAGTGCGAGGGCAACTGAGCGTCTTCAGTTGGTCCTCCAAAGCTGCCTGATCAGACATCCCACTGTGTTACAGCCACTATGTCGGGTCTCGACTCATGGGAGGATGATCCAGCTGCACAGGATGACAACCTCGCCCAACAGACACAGCAGAATCTGAACATTGCCCCGCAGAGTGGGCGGGGTAATACATTTACCCCGAATGCGAACACTTTCCGCCCAGGGGCCCAATCCTTTCAGCCTGGACAACAATACCAACAATATGGAGGCTATGATCAATCCCAACAGTACGGGCAATACTATAACCAGCAGCAGCAATATGGTGGGGGATACCCTCAGTATGGACAGCAAAACTACCCACAGTACAACCAAGGCTTTGGCCAACCACAAAATTTCAATCAGGGCTATAGCTCACAAACACAACAACCACAACAACGCCAAGTCCCTATAATAGCTAAGAGACCGTCAGCTACAAACCCAGCTCCGGCCATATCAGCCCCTTCGCCGAAACCTGCGGAGAGCTCGGGACCGCCTGTGGTCAAGACTCTATCCATCGGTGCAGACACTCCTGGGGCTGCGGCACCGAAGACCAAAGTAATGTCAATTGGCATGCCAACACCAGCACCATCAGCGGCAAAGGAGGCTACAGCAGAAGCGGGAGCCAAGGCTGCAGCAGTGAAAGCTATAGAGAAAACCGGGGAACCGACTACAAACACCAACGGTACCACGTCCCCAGCACCTTCTTCTGGCCGATCTAGTCCTTCCGCTGCCGAAATAAAAGAAGCGAAGAGAGAGGCAGATGCTGTTGCAAAGGAGCAAGCTGCACAAGTTGATGAGGAGGTATTAGAGGAAGTCTATGGAAAGGAACATGTAAATTTAATATTCATAGGGCACGTCGACGCTGGAAAATCTACGCTTGGTGGAAGCATCTTATACGTGACAGGCATGGTGGACGAGCGAACAATGGACAAGTATAAAAGGGAAGCGAAAGATGCGGGCCGTGAGACCTGGTATTTATCGTGGGCTTTGGATCTCACAAAAGAAGAGAGGTCAAAAGGGAAGACAGTTGAGGTTGGACGAGGATTTTTCGAGACCGAAAAGCGACGATACACCATCCTTGACGCCCCCGGACATAAGACTTTCGTACCGAACATGATTGGCGGTGCCTCACAAGCCGACATCGGTATTTTAGTCATCTCAGCCCGGAAAGGTGAGTATGAGACTGGTTTTGAGAAAGGTGGCCAAACCAGAGAGCATGCTATACTAGCTAAGACTCAAGGCGTGAACAAGCTCGTCGTTGTGGTGAATAAGATGGATGACCCAACGGTCGAGTGGAGCCATGACCGCTATAAAGAATGTACAGAAAAGCTCATGAGCTTTCTCAGTCGCACTGTGGGCTACGGGAAGAATGACATTACTTTCATGCCCATCTCCGCCCAAACCTCTGTTGGGATCAAAGACCGAGTCCCTAAGAATCTCGCTCCTTGGTACGATGGTCCCTCGCTCCTCGAATACCTCGATAATCTACAGAGTCTAGAACGAAAAGTAAAGGCTCCCTTCATGATGCCTGTCAATGGCAAGTATAGAGACATGGGTACCATCATTGAGGGAAAGATCGAAGCCGGACACATCAAGAAGGGAGCATCGTTGATCATGATGCCTAACCGGGAAGACGTCACCATCTCCGCCCTGTATGGCGAAACAGAAGAGGAAGTTCAAGCCGCAAGCTGCGGTGACCAAGTCCGCATGCGCATTCGTGGCGTGGAGGAAGAAGATATTCTACCTGGCTTTGTGCTTTGCTCGCCACAGCGACCCGTCCACTGCGTATCAGCTTTTGAAGCACAAATTGCATTGTTGGAATTAAAAAGTATTCTTAGCGCTGGCTTTAACTGCGTCCTGCACGTTCACTCTGCCATCGAGGAAGTAACATTCGCAGCACTTTTACATAAATTAGAGAAGGGGACGGGGAGGAAGAGTAAGAAGCCACCGGCATTTGGGAAGCAAGGGATGAGTATTATTGCTAGGCTTGAAGTTATTGGCGGGGCAGGAAGGGTTTGTGTGGAGAAGTATGAGGATTATGCGCAGATGGGACGATTTACGCTAAGGGATCAGGTGAGCAACGACGTTCCATTTTCCTGCTGGGGGAAAGTCTCCGGCTGGTCTAACATTGTTTAGGGACAAACAATCGCAATTGGAAAAATCACGAAACTCATCACGGACACTGCGGCGCCTACGGCATAGAAAAGCTCGGAACGCATTTTTTCCGAGTTCGCATTGAATCTCATGTATCTTAGCACGAATAAAGAAGTCATGTCAGTGGGAAAGGCTTCGGTTGGCCGCTTTAGAAGATGGAATGGGAAAGGCAATCTGTGGCTTTCATGACTGCAAGCTAGGTATTAGTGGTAGTTGAGCATGAAGGGTAGCGGAGATTATCTAATGGCTTGGCTCCCTACTGAGAAGCTATATAACAGAATGTAGGAAATGCCTTGAATCGATTAATCTCTATGGCTTTGCATAGTAGAAGCTCGAAATCAAATTTCGTTCCATATCGATGCTAGCACATACGTCTAGGAGTGTGACTGCTAGCCTTTTGGAGCTCATACCAGACCGTAGAAATAACGCTAGCTTATTCAACGAACATAACGCAGGTCAGAGACAACAAGCCCTCAAGTTTGCCAATAGCAAACTTGGGTTAGCTATGGGAATCTCGAGAGAAGCCAAGACTCAGAAAGAGCCCGACCATCCAGGCTTTCAAGCCTGTCTTCCTACCGCACCAATAATACCTTCTCTACTGAGATCAGACCAAGCTAGGGAGTTCATGTGAATCATCGCAGCTGCTGACTCGATCATCAATAATGCTTATGCATAAATTCTAGATTATGCGGGGCAGGTCGGGTTATCCCGCTACTACTCATTATGCCGCCTCATAGCCATCCGCGTAGACATTTGTCCACGAACATGATAAGTGATCATTCAGAATGTCCCAAGCTTTCTTATTGTCTAGTTCGTCTGCTGTGGAAGACCTCGGCGATGGATGTAGCGTTTATAATCAATAGGCCGCGTCCGTACTACTCCGGTGGGATCAGTAATCTGCATTGTAGATACCTTGGTCCCTGAACCTACTATATATCCTCGTTGTCTACCCCCTTTGATCTGCTGAACATCACATTCTATCAAACAGTTATCCATCTGTTTGACTTCCCCTCTCATCCACTGTGCTGTCAACCTATTGGAGAAGATCCTTGAAACGTTCACTCAGCAACCTCAACATGGCAACGGAGCACAAATATGTAGCCTCCTGGCTAACTCGTAACAAGTATAACAACCCCAACGCACTCTTCCTTGCCGCCGTCATTCCTTCTAATGCAACATTAATAGAAAGTTTGCCGAAACCTACACCGCAGCTCCCGATTGGACCGAATTTGGCAAGATGGTCAAAGATGAGGGAGCGACCATGATAGGTAGACGAACTCGCTGTATCCTTGATCGAAGATTGTAACAATTTCATAGTATGCTGCTTCGATCCACGACAGAACCCTACCGATTTCTTTGGCTTAAAACCCGGTGGTATGTTCGGAGATGTCCTCGTTTCATCACGTGACATCAGAAGAAAAAGAAATTGGTCATCCTGATATTTGTTTGCAGACGCCGCAATACTTGCAAATGCCGGTGGTAGAATAAATGATAATACTCTGAGGTCCATCGAATGCTTGGACCAGTTGACCGCCGCGAAGGGTGGGGTGACGACCATCGTGGTGGCCCATCACACGGGTGAATAGCTCTAGCATTCAATCCAATGGACTCCCTGCTAATGCTGTTTTACCATGCATAGACTGTGGTTTGACGCATATCACGGATGAGGAGATCAAAACCAAATTAAAGGAACGAGCACCGGAGAAAGCGCACGATATCGAAGGGATGAAATTTGGCGAAATAACGGAGTAAGTCATGTGATCCACGCTTATGCCAAGTCGGTCTGCTGAAATCAAGCCTTACAGTCTGAAGAAGGCTGTGAGTGAGGATATGGAAATCTTGAAGGCTTCGCCATATCTGAGCAAAAGCTTGAAGGTACTAGGATTTCTCTTTGATATCTTCAATGGGACTCTGGAGGAGATAAAGCTCTAGAAAAGAAAATTGGGTTAGTGTAGATGAATCCACAAACCCTGTATCTAGCAAACAGTCATACTGCACTGAAGATCCTATGATTCTTATTGACTTCCTAACGGAACGTATACCTAGAAATATTGCCGCGTAGTCCGCCTGTCGCGCTGGTTTTTGCCAATAACAGTATATCTGCAGACACGTCCGGAATGAGCACTGATCGGCCAACATGTAAATTGCCACAGAGCCTGATATAGACTGAAGCACTGAATGGCCGTTGAGGGAACATCTATTCATCAATCCAGAAGCGAATGGGAGTAGAAGTCTAATCAGGTATGTTGAATAAGAGATTGATAAAGCAACATGATAGAAAGCGAATCCGATTTGGCGGATGGAGCGATGATGACATAGGTGACGTCTATCAACAGCAATGCATTCATGCACCCAGCAACCCCAAGGATTACCTTACGACTCACAGTCTGCCACCGTATCGTCTGAATTCCTCACGCATTCAAAATCACAATTAGAAAAAGAACACGCAACAGCCGAACCATACCACGAAAATGTCGAAAACACCAGGAGGCCAAGCTGCAAGCGAAAAATTTCTCAAAAGGGAGGCTCAGAGTATGTATTCCCTTCTCGAGACCTCATTTCTACTACGATTGCCACTGCACGATGCTGACTGTATCACAGAACATGGCGAAGGCGCGCCAAATGCGCCTGGCCATACAGAAGGTCGTAAGCCAGGCGAAGCACCAGTGGCGTCAGACTCAGGGAGCACGGATCAGGGAATCGCCAAGGGAACGAACCAGCCCGGAGAGCTAGGTATCGAAGGAAAGCCAGTGGGGAGTGTACCGGAGAACTTGCAGGGTACCAGAGGGACTTGATTAGGGGCTGTCAAAGAGGTCTTGGCAAGCCTTTCGGCTAAAGTGCCCCAGCTCTGGGCCCTTTCTGATAGTCGAGGAGTTTGTAGCTTTACATTCTGTATAGAATTCTTTACACCATTTATTTTACTCTCTATATACTTGCTACCATCAGACGCACTCCACTTATATCCTCCACCATGCCCGAATCAACCAATGACCGCGCCTCCCTCACTTCTCGTACCCTTCCCCAAATGAAGCTCTCGGACGGTTCCACCTCATCAATGACAGGTCCACCACCACCAATGCCTCACTACCTGACCGCCGAAGGTCGAGCTATTAAACGCTTTGCAGTAGAGGGCAATGCAATCCGTACGTCGAGTGTCTCAAGGGTACTATCTTCGCGTCCTACCGCCATTGTACGAGCTCCGCATGCTGACATTGGATGGCAACAGTGACCGGCGGAGCAGGAACCCTAGCTTTAGTCAACGCACGGGCATTGCTCGAGCACGGCCTCACAGGTCTCGGTCTCTTCGATCTCGACCCTTCCCACGCCGAACCTGAGATCCAATCTTTGAAGAAAGACTTTCCCCACGCTGACATACTTCCCATTCAAGTCGACGTGACGTCTGCTACCGAGCTCGAACGAGCCGTAGAGACGGTATACAACGCTCTCGGCTCCATTGACCATCTCCTCTGTTTCGCCGGTGTAGTCGGCTGCACACACGCCCTCGACATGACTCCAACAGAATGGTCTCGCACCCTTAACATCAACACAACCGGCGCATTCCTCGCCGCGCAAGCCGTCGTCCGCCAAATGAAAGACCAAGAGACGGGCGGAACCATCCTCTTTACTGCATCAATATCGGCCCATCGCACAAACTTCCCACAACCACAAGCCGCATACAATGCTTCCAAAGCGGCTTTGATATCGCTGAAATCGAGCTTGGCGGCCGAATGGGCCGTTCATGGAATCAGGGTCAATAGTCTGAGTCCCGGGTATATGGATACGATTTTGAACGCCGGCGAAGGGGTGGCGGAAGCGAGACGGGTGTGGGCGGAGAGGAATCCGATGGGCAGGATGGGCGTACCGGAGGAGTTGACTGGGGTGGTGGTGTTGCTTTGTAGTGCGGCTGGGAGTTATATTACGGGGGCGGATTTCGTGGTGGATGGGGGACAGACCTGTTTCTGAGCCTTAGTCTGATCTTAGGGGGAAAAGGCAAGGTGTAGACATTAGGGCGGGATCGTATATATGAGTATATAGCGAAAAATCTCGGGCTTGGATATATAAGGCATATCCCTTGGAAATATCCAGCGATGCGAGCGGAACACTTTTGGGAAACCAATGGCTTATGACGCCATGTACATCGCGTACTCAAGATCTTAGTATACACGTAGCCATAGCAGACTTACAGTGCCTGTCAATACAGAACTGACCAGGAGTGGTCTTAATATTGCGGCATTATAGAGTCTTATGCCTAACGACCAAATATCCACGCATGTAGGGATTCAATATGGAATTTTCGTGGATGGAGATTGGTTTCAAATGAGTGCCTTTCAACATCCTATCAACATTCTGTTGCCTCTTTATTGACTCTGAGCCCACAGCTATTCAACAATCTTCATTCATATACAGCATCTCAACAAACACTTTGGCTAGAACCCAATAAAAGAGCGCAATTATTCAACACGGGGGCTGTCACTAGAAGAACGGATTCTGTAGGTATCCATATCTGGTTTATTATCCTTTGAGAGCTGTAAAATCAGAAATCTCGGGAATGGAGACTGGCCATGGATGTCTCAACGATGAACGCCGGACTCCGTGTCAACCTCCCATTAACATGCAGTCAACAGAACTTTGAGACAAACAGCTTGTCAATTTCACTCGGGTCCCTGCGAAAACAGCTATCTTACAATGACTTCAAATATTCAGGTTTTGAGAATAAAGACCGATCGTGGATGTCATAAGGATGAACGCCGGACACCCTGTCAACTTCCAATCAACATAGCACCAACAACATTCTTTTGCGAACACCTCGTCAATCTCGCTCGGGTCCCCTCCGAAGTCCAAGGGTGTAAGTCCTGAAAACCTAAAATAAGTTAGGATATCTTGGAAGGCTGCGCTACTGCGCTGATTAAGGGGGCAGCTCAACCAATCGGCAGCAAGATCCAAATCACAATCGACGGAGACTGGGAGGATATAGATCCTATGCTCAGATACGGATATTTGATGGAATCTGGGATCATGCTTGTACGGAAATGTGTACTGGATCTAAAGTCATATATTGTATCGTGTCCATAGTTTCGTTACATCATTTCAGTCTACCCCCTCCAACATCCTGACCACAATCTGTTCCGTCTCTTCGATACACCGTTCCCTACTCCTACGCTCTGAGAACCCAGCAGAAGATTTCCTTAGACATTCTACTCAGCTCTCCAGATCAAAGTGTCCCCTAAGAATCCTGCTTGCTGAATGATCGACCGGCATCTGGCTTCAAGGGAAGACCCGTTTGCGGCGAAGTACCCCAAATATAGGCTAGCAGTAGCAGTGCGACTGCAGACAGAATGGTCCGCGACGGCATTGGGACGCGTCGCTCGCCCCGGATGAAGGCGAGCGCTCCCAGAGCCAGTAGCAGTACGTATGACAAGACGTAGAAGAACCTCATGAGCAGAGCCTCGTGGAATGACAAGGGCCAAAGATCGCGAATTTCATAATCTACTTGACATCTGGAATGGCTTCTGCGGAGCGGACGTCGATAATAAGCCAACAAAGCTCTAAAAGCCTTTTCGAATATGTTCTGAGGTGCGGGTATCGCTTCGACTTTTTCGTGGGATTGGCGCTCGAGTTCACAGCTAGGCTCATGGACCGTCAAGTCGTCCGAGCTCTGAGTCTTGAGGCGGAAGGCCCGCTCCACCACTGCAAGAGTTTCTACGTCTTGCTCAGCTGTGACTTTGATATGGATGCCAGGGTACATTTCGCAACCGGGGATCCTCCGAGGGTGTAGGGCAGCCACATTGGACCTGGCAAGTTGGAGCGCAGACCTACCAGCTCGTCCAGAAAGTTAACGTCGGCTCCATGTTGGATCAAAGCTTCGGTAAAAGATGCAGCACCATAGTGAACAGAAAAAGTTAACCAGCTGGACATTGTTTTGGCATAAGCTCCATGTTGCAGAAGAAGCTCGACCACGGAGCACAGCCTATTTCTGATGGCCCTACACATATAGCTACAGTGGCCACGCGTGCAAGGACTGATCAGCTCGTCGCTAAACAACTTTTGGCGGATCAGGACCTCTGGTGCTTTAGGGTGAGTCGAGAGCGCTCTGGAAGAGTACATGACTGCCCACAAGGCGTCGCAGCGCAATTCCTCGAACGAAGTAGGTCTAGAGCTTTCGACTAGCAGCTCGAGGAGGTGCTTGAAAAGTCCATCAGGGAGCGCAATACTATATTTGATGAAGTAGTGTAAGGCCAAGGCGCCGTTCGCGCCACTTTCTATAAGCATGGAAACAATATCTAAGTTTCCCATTGCGGCTGCATTGCCGAGCATATCGCCTTCGTCAATGACGTCTATCCCATTATCAATAAACGGTCGCAACATCGAAGGAGTGCCTGTCCTGCATAGTCCTGCTAAAGATTCTCTCGATCTCCTCGCTCCGAGCCTATGGAAATGTCTCAACACACAAGCCGTGCCAAAAGTGGACTCGAACAGAGTGTCGGCGTACATGGTTTCAGCAGCAAGAAGCGGCGAACGGTAGCTTGCCAGGTATGCTTTCAACTGGGTACGAAACCCCGAGTTCACTCGGGCGACTGTCCCCAGTAAACAGATCCCTAATGACGAGAACTCGTCTACAGTCAATAACTCGGATGAGTGGAACAAACTCTCGGAAACCAAATTCATTGTATCCGGTCCACCATTCAATAAAAATTGCAAGGTATCCTCCTGGGGAAAGCCTCTTGAAAATAGGTTGTCGCCATGTTGCAAGTAGATCCGGAGAAGGTTTCGTTGAATTTCCTCGGCGATGGCGTGGGGGGAGCGTCCACTAAACGTAATTGGAATAAAATTCAATAAATCGCGCCTATAACACTCTAGTAAGCTTAAGGTCGAGGAGTACCTTGCATGTGCTCACTCACAGACCCGGAAGCCCATTCTCCGCCATATATACACAGAGAGGTGGCACTTTTGAACTATCTGCAGCTAGTCCAAGAGACTGGTGGATGGCTTTAGCACGTCATTTATGAAAATATAAGAAGACGGACCATATACCAAGGCCAGAGGTGCGTGTCCCCTAATAGCACGTCATCCGTTGGGTGGAGAAGGCCTTCCCTGAAGGACTTCTGAATTCCTTCAAGATTAACTGTTTCAATTGCGTTGATAACAAAAGGGTTCTGATTGACTGTCAGAGGCCTTAAATTTGCGCCCCAGTGCCACTGATCTCCAATGGAATTGTAGACGAGCTTCATTCTGTAATTGACCGCAAGATATGTCAGCCACTTTGGTGGCACAAAAGTTACTTTGAGCTTTGACTCGGTGCTTTCAGGAGAACTTGAGTTTTCGGAGCCTTCGCATTGTCGAGTCTGTTTTATGGAGATGCGCAATTTTCCGATAGGTAGATTGTGGTAGAGGGTTTTACAATAGAAAGTAGTCATCGGAGTGGTAGAACCCCATTTATCAGAACGATTACGTGGCGAGCGGACACACTTCTTGCTATTGCCAAAAACAAACTGCTTTCCAAGCTGTTGCATCAGGGTTTCTTGTTCTCTAAGCAATGCATGTGTTGACTCGTGTCCTTCTTGGTTCACCGACACCGCAGTAACGATGGCAGATTGCACGGCTTGGAAACTCGCTTCGTTGACTTCGATGGCTTTCATTTGTTTGCATCGAATCTCATCTATGTTCTGACGAACGATATCGCCTCTCTGTGCATATTCGTCCAGGTGAGACTGGAGAGTGCGATGCATTTCATCGCTCGCGAATTTGGCAGTCTGAAGGTCAGAGGAGACGTTTGAGAAGCCAGCTCTAGCCTCAGCCTCCAAATGACCCGTGGCTTGTGAGACTTGGGACGAGATCGTTTGAAACCCAGCTCTGTTGTCACTGCCAAGTTGGATGGTGTTTTGCGTGAGTTTACTAAGCTTTTGGCTTTGAGTTGTTAGGTCTGAAAAGTGAAACATGAGGCATGATGTACGACTCACTCGCATACTGTTGCTTTTATGCATGTCAGTACACCACAGTGTGTATCGATTTTCCTTTGGTATTCGGCGACCTTCTTCTCGCTAAGCATTTGGCGAGCTGAAAGCAATACTCTTGAACCCAAAGACTTCTTCTTGAGCAGTTGCTCAAGCTTGATGAGCTTTGTATGCAAGCTCTCCACGTCACGTTGCATGTGCGCAACAGATTGTCCCCATATCTGTAGAAGCTTGCTTTGTACGGCGGTATTGTCTGGAGAGTCTTGCAATTGGGTTTGTAATTCTTCCAGAAGTTCTTAGAAGGTCTGGAGTTGCTCCAAGAGATCTCCCACGTCTTTTGGAGCGTTCTTCACCTTTTCATGAAGTCTATAGACCAATTTCGAGGTCATAATAGTAACCCCACTCACAGTCATAAGGCTGGCGGTAAACGAAAGAGGGTCCATTCTGAGCAACGGCGATTTGAATTAAGCTTTGCAAGGAGAGAAAGCCTTTACAAATCGAACTATCAGATGTTGACCAGACTTATGGGCAAAACGACACCTGTAGATGAATAAAACCAAGAGAGAGCGGGGAACTCGACCAGGCCGGCAACATTGAAGCGTTGATGCGCAGCCTCACCGCCGTGCAAGGCGCATGCTATCTTCATGCAAGCCTGACGTGGCAGACCGCAACCCAGCCATATCGCTCCAACAACCGCGGCAATTTGGTCCAAGTATTTTTCAGCCCCACTGAAAATATGCCAGCTGCCAAGCATGTACCCAGACAAGCACAATGGGCACTGCTGATAAGGTAAGTCAGAACATTGGCATGGACCTCCAAAGTCCTCATTGCGCCCGAGAGGACATATCGGGTCTGAAAGCGATTTTATCAATGGCAAATCAACGAACATAGAACTGTGATCTATGGCTGTGCAGATTAGTGAGTAATTCGCTGGTATCCATTCGGAGAGCATTTGAACAGCTAGACATTGGACGACCTGTGAACAGCCCGTCAACAGCCCATCAGCGGCCCGTCAACAGCCTATCAGCAGCCTATCGACAGTCCACGAACATCGTCATGATTTACTCGGGTCCGCTCCGAAGTTCAATGGTGTAAGTCCCCAAAACCTCAAACAAGTTAGCCCACCTCTGAAGCCTGCGCTGACTGAGCCAACCCAACCAATCAGCAACGGGACCGGAGTCAAACGAACAGATGCTGCGACGGCCTCTACACTTGGGTATCTGCGTTCTATACGCGTATTAAAGACCTTAACATCTGCATTCTAGCCTAGCATGCACAGATTTTAAGAGGGGGAATCGGCAAGAATTTGCAAGAAGAAAAGTGAAGAGAAATAAAGATTCGCTGTTGTAGGTCCTCCACATCCAACGCATGATCAACCAAAACCTGGCCCGCTCGGATGTCTATTCACATTACGTCCCTGTAAATGATTCTGGACTGGTCATTTCTACATAAGTGCTGCAAGCCCTTCATACTTCTGGACCTCCTGGGGGTATTTGCTTGCCAAGAACTTGACAAGCTGGGAGATCTTCTCTCTAGTGTCGTCTTTCAGCTGACTTGGATCTCCGCTCGTTACTTCTGCGAGTACAGGTACTACTTGCGGCGTCAACGCCATTATTGTCTTGTTATTTTCCGAGTCTGCAGCTTGTTAGTTGAAGCCAAATGCATGGCGGAGACAATAGAGCTACATACAAAGCTTAACAATCATGTCGTAAATTGGCTCATTCTCCTCGAAGTCTTCCCTTAACGGCAGGATATCGAGGAGAGCGGGTAACACCTGAGCGATAGGGATCTTGGATGGGTGCTTCATGATCATTCGGCTGACGCACCCAGCTGCGTTATCTTTGCATCGAGCTTCTTCCATGCTCAGTAATGGCTCGAGTTTGCTAAGGATAGTAGGGAAGGCTTTCAGAATCTCTTGATCATTCGTCGACTTCTCTTGCAGCAGACCAGCGGCATAAGCAGCATTCGACTTCGTTTGTGGATCCTCGTCACTCATACGGTGGAGTATTGTCTTGAGCAGTGTTGTGGTGAAAGGCGTGATTGCAGGGCCCATGGCCCTAATACATTCAGCAATGACGCCTACGGACGTGCTTCGCTCTTTGGAGTCGCTGCCACTGGCAAACTTTAATAGGGTTTTCTCGAATTCCTTCCAGATCCTATCAAAGTCACGACCTAGAGCTTTTGCTACGCCGATGAGCACGTCAAGAGCGCTGTCTATTGTGGCCCAGTCAAATTCCGAAGTTTCATCAAAGAGACCGAGATCTTCGTCGTCGCCAAAATCCTTTTGGCAGGAGTGGTTCTTATTCAGTATAGAGTGCAAGATCTCACACACGTGCTTAAGGGTACCAATATCGGAAAGAAGGGAGTGGCCAGTGACCGTTAGCGTCTCGGCGAGAGAGCGATTGATCTCAACGACAGTTCCTCTGGAGATACTGGTCAGCATACTGAACAATAATGGAAATTGTACTGAAATGTGTTCGCAAACTTGCAAAATGATCAGAAACAGATTCGTTTTCTCATCAGGCACCGTAGTGCATCTGAGTGAGCTGGGATTAACGACATGTATGTCATCATTTCATATAATGGAGTGAAAGAAGTTGGAGTCCTGAGCATGCATGAAATGACGAACCTGTCCTCTTCTTCTTGCCATATACCCAAAGTCCCTGTCATAACAATGCCACCCAGCTGCTGAATCTGTGAGCTAGGCTGGCCTCGCTTTTGTTCGTCGGACTGGAGACTCCATAATGCAGTGTAGGCTCTGAACAGTGTGCTTATTGCTGCTTTTTGTACTCCTTCGTAGGAGTGCTCTAATAGAGGCACAACTGTTTCAACCGTCTTCTCCATGTAAGGAAGGTAATCACGTGTCGTATGTGTGAGGATTTCTCCCAGAGCCTCTACAGCAATCTCCTTTTCCTGAGCGACTGCTGTTACGATGTCCATATCATCCCAATCGTCATCGCTGTCAGCATCGGCTATTTCGTCGTCAAGGTCCTCAATATCTTCTGCCGAAACAATGTCGTCATTGCTAAGTGCAGCAACCTTGATCTTCTTGCCACCAATGGTGATCTCCTTCCCAGCTAGGTCTTCTGCTTCATCTCCAAGGTCAACCTCCAGTTCAGATTCTTCAGTTGCTAGACACTCGAGCAAGGCCTCCAAGACATTCCCGAGGAAAGGTTTAAATTCTCCCTCGTAGACTTTGGCCATTGTGCCCCAGAATAGATAGCTGGTCTCTTTCAATTTTGGATGATCAAGTTTTGTACCTTCCATTGTTGCTAACATCAACGGGCGGACGTAGCGCTGGAACTCTCTTGGACCGACGGCTAAAGCCATGCTCCCCATAGAATCACATGTTGTAGAACGTAGATCAAGTTCTTCTGCACTATCCTTCAACTGTACGTATTCGGACAATGAATTCATTGTATCCTCAAAGTAGGGCAGGAATGCGGATTTGGCGCAGGCTGCGACATTTCCTATAGCTTGAATGGCTACTGCTTTGATTTTGAAATCTGGGTGATGCTGATACAGTTGGCTCAAGCGCGACATTAACTCAGATATATAGGGTTCGATATCATTCGAGTCCATGCCTTCAACCAAGCAGTCGATGCAATTGGTGCAGGCTTTGATGGTGTCCATGTTTGCTTTGTCTTCGGGTCCGGTAAGGCTCTTGGTCGCATTATCCAGGTGGATGACCACAGCGGGCATGAGCTTTTGGTGCTCCTTGCCCAGCTCCTCAGGAAGTTCTTCGGCAATTCTCATGACACAATCCAATGCAGCTCGCCGCACTTTCGTTTCACCATCTCCCAAAAGCCGCATGACTAGTGGGAAGATCTCATGAAGTTGCGTATTAATGAAGTCTGGCGCCCCCTCGACTATCATACCCAAAGCCATGATGCCTGCTTGCCTTCGGTCTGGGTCCGAACTACCGACATATGGACCCAGATTATGAAGTAGAGGTACCACAACTTGGCTCGGCGGCAATGTTGTGGCCATCTCATCGAGTAATCCGAGGGCGCATCGGGGGGTGGTCATATCATCATCCTCAAGCGCTCCGTCACCAATTTCTGTCACAATCTCCAAGCTCTTAAGTGTGAGCTGCTCTCCAACCTTAAGACTTTGCATCTTGAGTTTCCGATACCTAACACACTGCATGAGGAAATTCAACGCCTGGGTCCTAGCATCTTCATCAAGCTTCTTTTCCGCCGCAACTGTGATCATGAATTGTATGAGGTCGCCAAATGTGGGGTTCAGTATTGTGGAGTCACACCCAAGTAGAGTTTGGAAGACTTCAAAGCTCTGAGTCGCACGCTCTTCATCGCCTTCGTCCACAGCTTGTTTGAGGACGAGTATCATCTGAGGGATCAATGCTTGCATTATCTTCAATGAAGGTTCGTCGGCATCTATATCCATTACAATTGCCAGCCGGCTCAATGCTAGCATCGTGTTGATCCTTACTACGGCATTGGCAGGGTCTCCTGAACTTCTGTTAGAGGGTAGGTATTCAGCGCTGGCGGCAGGTTCGATGACTCACTTATCGTTTTTGAGAATATCTGTAGCATATCATAAAACCTTGGCATCATGTTATCCCCAAGTGACTCCAGACTCGTGAACAATAGGAACGTCCCCACATCTCTTTGGCGGGGATCAGGACTGTTCGCCGCCCGTAGCAGTATGTCCAAGAAGTCTTCCCACTCTCCATTCTCAGTATCTATCTTGGCTATTGAAACAATAACGCGGGCAGCTGCATGTTGGACTATCTTCTCTTCTTCCTGCAGTGTGCCTTGCAGCAGTTGTTGCCGGAAATTCGCTTTCTGTTCATTGGGGAGCTTCTTCCAATGTTTTGGCACTAAGCTACGAGCTTGAGAGGCAGCGAGTTGTCGCAAATCCGACGGCTGTCCGGATAAGAGTAGTTGAAGGAGGATTGTGAGCGATTCGGGAAGAGGATAAAAATCTGCGCGCAAGGTAGAAGTCGCAGCCTTGACCCGGTTGGTATCCGCTGCAAGAGATCGTTAGTACCAAGCATCCTAATATTTGAGGGGGGGAATATACGGGCAAGCACCTCTTTGAACAAGCCCAAGAACTTCTGAGCATCCATAACACCTTCTCGCAAAAAATCCGTACTAAGAGGTGTTTTGGGATTGTTCGATCATCGTAATTTTATGCTTCGCGTAATTCTGTGCCCATGGCCGAGGTTCACCCATATTAGAGTTTGGTTAGAACCTAAATAGTAAACAGGCATGCAAGCTGCACAATCACGGCTCCATATTGCAGAAGGAATGAATCGTCCTTATTAAGGTCCACCAAGCGCACTGAAAAACAGCAATACTACCTGAAATTGTTCCCTGTTCTGATCAACTGCCAGTCCGGTAGGAGCCAGCGAAATTGAGACCCTTTCTGTACCTTACTCAGAGATCCAATGCCTCTTGACCACTCTAATACCATCCCTGTGATTTACAGCTCTTAAAGCCTCAGCAGAAGTTCGAACTTCGATGCACATGGGAATTGCTCACACTGAACACCAAAATGTTTGCTTCAAGCCGGTATTCCAGCACCCTCACGTTGATGTTTTCCCCAAGCAGCTGCTTCCTTAGGAACTTTTCGATCTTTTAGCTCACCTAGCGTGTCCTCAAGCTTACACCTAACCATGCTACAAAAATAACAGCCTCGATAGGATACCTCAATGCACGTCCTCGTCGACCTGCCATATTCGAGCCGTTCAAGGAAAATTTTAGACTCCTCATTAACTTGAGACCCGGGGTATGTTCCACGAGCCTGCCTATGCCTATCCGAACTCATATTCATAGAGTGACAATCTTTGCATGAATATCTGAACGTAGAGAGCCATACTTTGTCAGTTCCTCGTTGCTCTGGCTCTGACATGATGAGCTGACAGTACCTCAATAATTTGCGCCGCTGGGGAGAGGGCAACATTCAAGGAGATCCTTGGAATAACGCATAAGAGAGTAAACGGCAAGGGCTGGGCCACTTTTGATGTTTGATAATTGAATCTCAGTGTAGATGTCTGAAGGGGGAGATCAGGCTGCGCTAAGCAATGAATCGGCAGTTCCTGAAAAAGATATAGAATTATTTATTCATTCAAGCCCCTGAGAACTGCGAAGCTCTTTCAAATCACGCTTGATGAGATCTCATTTAGCTGCAACTGTGTAAGCTATCTACTAAGCCATAAGTTTCAAATGTATTGTCCACCTGCAAGAATTCCAGTCAAAGACTTCCTTTCCTTGAAGGACAGAAGCGCTTAAGAGGACAGAAACGCCTAGATCCACCTTTTCCTCTGGACTAAGTCCGTACCAGGACTCCAAGTCTCATTATTTGTCTTAATCATGTCATGATCTTTTCAAATCCCAGTAGCCAACAACGAGCCGACCCAGCGCCGAAATAAGATTATGAAAACATCTTTAGAAAATCATTGGAATCGGCTGGCGCAGGGCTTGCAGGGCCCAGAATTGCATCAACGTCCTTCTTGTCAAGGACAACACCTTTCCCAGAGCACTGAGCCTTAGCCTTAAGCTGCGCACATAAATCATCCATATCAACCTGGCCAGACTGGGCTCTCTTGGAGTTTTGCACACGATCCCTAAGCGCGGCAAGATTAGGACACAGCATTGCAAGATGCGAAGATGTACTGACCAAATTTTATCACAGGAAATATATTGTCTAGCCTCGTTTGAAGGAATAAATTCCAGCGGGCTACCTTCCTTTTGTTTGTCGACCTGTTGCATTAAGTCTTGTTTAGATGCGGGGCTTGCGAAATCGGCCGTGTTATATGCGCTTGAGAAATCTTGGAGGTCTTGTACAGGGAAGGCGTCATTGAAATAATCACCGAAGGAATTATTATTTAAGATATTCTCCTGCGGATCCCTATAATCGCCAAAAAGCACCGGGTCGAATTGGCCGCCGTTCTGTTGGGCCAACCAGTCAATGCCATTGATATCGGCAAAAGGCGACTTCACAGTATTCGATGTAGCTAAAGCACCGTTAGACTCTGCAAGCATCGGAGAATTTGGGTTCGCAATGTTTTCACAGGCTTTGGCCAACTCCTTGTAGAAGAGTTCCTTACCTTCTGATGTCTCTTGGCTTTTCGCTTCCTCATTGACCGTAGGGAGCGTTCCCTCACTCAACTTGCGGTTGTCAGGCGATTCGGCGGATGACTCGGGCGTAGTACCACACGATGAGTCAAGAGCGTGGGACATTGAAGAAGCAGGCGACCCTGTGATTGATGTGGATGAGCCTTGCCGGCCATTGGGCATGTGCGCCTTGCCGTTAGTGCTGCCGATACTGGCAGGCCCAGCCAGGCCATTAACTGATGTTGTTGTGGTACTAGGATAGGATATATAATCTGCGGAGTTGCTCCGACTAGCGTTTTGGAGAATTGATGGGCTGAATAGTCCATTGAGTTCGCTAAGATTATTGTTATTATCAAAGCCATTCGTGCGGCCCTGATAAGTCTGAGGACTGGCAGTTACCCCGTTACGACTCGTTGAAGACTTGCCAGTTGCCGAGTCGGAGGAAGTTGTCCTGACGGCACCCGGAACATTGGAACTGGAAGCGGAGGCTGAGCGCGTGCCTAATGGTGTAGGTGAGGTTGTTTTGGCCATCGAGCCATTGTTTAAGAACGACCCTGGCAGATCTCCGAACTTTGGGAATGCGAATTGGAAATCATTCCCACTGTTGCTATAAGAGCTGCGAGTAGCTGATTGTGGCGGAGAATAAGAAGTCCCCGTAGCATTCAATGATAATCTCTTACGGTATTCTTTGAGCTCCATGTTGAGCTTCTCAACTTGTGCGCGTAGGCGTCCATTCTCATGGTTCGTAGTTTCTGATGTCTTTTCAAGCTCTTCAACCTTGGTTTCAAGATCTTTCAAGTGACGTTCTTTGCGTTCTCTGAAAGCTCTTTGAGCTGCTCTGTTTTGCGCCTTGCGTTTCTATTGATGTAGATGTCAGTGCTCGTGTTGACATATGTTCAACCGATAAGGCATACCGTAGTCGGCTCGCCTGTCAAAGGCTTCCGGCCAGGCTTCTTTGCACCTTTCTCATCACCTTCGCGTCTCTTACTGGACCCCTCTTCTTCTCCGTCATGGGTAGAAGCCTTCCTCTTATCATGATGTTCATGGTCATCGTTGAAATCTGTACCGGGCAGGTCTCCGAACAGCTGATCTCCGTTGTTGTCCCAGTCAAAATTTCCGTCCTCCAGATCATAGTCTAAGAAAGAAGGACTTTCGTCAAAGTTACTTAGGTTGCCAGAGCCTGGGGTCTGTTGCACTGGAGAACTGTTGATAGTCGTACCATTCGCCATCGCGGCGTTTGTGTTGCGTCTTAGATCGCTAGAGGAGGATGCGTCGGCCGCAGGCGTGAGGCTAGACTTTGGCGAAGAGCTTTTGGGGTTGTTTGAGGACAAAGCCGTGCGCAAGAGTCCCTCCTGGCTGGGTGTCAACGAAAGATCAGAACCAAATGCCGTACCATTCATGGTATTCCTGGAATTGGACGCTAATGATGATTTGTGGACTGTAAGCAGAAATGCTTTGATGGATTGAGGACAGATGCTGCGCCGTGCGAGGATTGAAGGAAGTGAGCGGATAACAGTTGGACCGACCCCGCCTCGGTGGGTTACTGGATGCTTGCAGGGCAAAGAAAACAATGTCTGCACAACCGCACGATCTGCGAACTACAATGCTAGTATGAAGGCGACGGAGGTGTCACCGTGAGGTTGAGGGGTGAGTAACCCAGGTGTAGGTGTAGGTGAGTTGGATACCCAGGAACAGAAAACTTAAGGTATGGAAGGTCTGCGTGGATGACGGGCTGGAAGCTAGTCGAGGGGTCCAAATTGAGCCAATGGAAAGCTTTGGACTTGAACAGTCGGTGTAATGTTAACGACCTTCAGGCAGACCAGGATAACATCGGCAGGGATGCAACAAGAGCAGCAGAGCAGATACCTGGCTTCAACAATGAGGGCAGTCTAGGATTAGTCAGAGCACAATGACGACGTACGTGTGAGTAAGGTATGGACCCATGGACCCTCCAATCTCGACCCTGTCGTAGCTTTAGAATTGTGGCTCTTTCTGAAGACTGGCGATCGAGGTCCTGGCGAATCATATACTTCAAAGTATGCGACTCGCGAGGATCTAGGCCCCTCGATTAGAAATCAAAGTGTCCTGTTCTTAAGATATGTTCAAACTCCGAGTGCGATCATGCCGAGCGGTAAGAAACGGTATCTAGCGCCACGTTCAGCCTTGCCAAGCTCCCTAAGCCTCAAGCAATCCGGGTGCACCAGATACTAGGTAGATAGTGCAAATGCAACTTCAATTTCTACCTTCTCCTTTGCACTTAAGGATACGCCAGTTCCACTCCTGTCTGTATTTATATTGATTTTGACCTTGCTCCCGGCTGCTCGCGATAGTCTTCGCTCCCTAATATCCAACCTTTTCTGACTCGTCAGGTGGCTCAAATCGTGAACGAGAGGCAGGATGAGTAACGAAGTGGCCTCCCTCGAATCCGATCTAAAAGAATACAGACTACAGGCATGTACCTTTCAGCTAGCTGTTCGCGGTCTGCATGGGCTGACTAGCGCCTCTACTGTAGTTGGAGACTGTTCAATCCGGCCTGCAAGCCGACCCGGACAACGCAGAGCTACAGAATCTCAAGGCAGAGCTTGAAGAAGTCATTACCCTTACCGAGACTACGATCGCAGAGCTAAAGCCAGCTTCAGCACAAGCACCGTCTAAGAATCCGTCGCCGCCACCAGTAAAGGAGAAATGGTCCAAGGCAGCACATCCAGCTTATCAAGCAGGGTATCGCAAAGCTGCGGTCCCGCAGGAGCCTGTGGAGGAGCCCCAGACACCAACTACATTTGCTGTCAATGACACGGTCCTTGCAAAATGGAAGTCAGGCGACAAATCTTTTTACCCTGCGAGGATTACATCAATTACCGGTTCCTCCAGCAAGCCCGTTTACATCGTTACCTTCAAAAACTACTCCAATACCGAGACTCTATCAGCACATGATATCAAACCAATATCGAATGATTCCAAGAAGCGCAAAGCTGATGGTCCACCAGGAGCATCAACAATATCCATTCCAGCGAACACGAACGTCATTTCGGCGGCCGCGAATATTGACCCTACACTTGCCAGTCAGGCCAAGAAAGAGCCTAGCAAAGTTAGCGATGGGCCCATACGACCTGCAAAGGTTCCTCGAAAGGTGAAGGCTAACAAAGAGCTCGAAGCTGGTAAGAGCAAGTGGCAGGACTTCACAACCAAGGGAAAGGTTGGTAAAGTGGCGAAAAAGGAGAGTATGTTCAGAACGCCAGAGGGAGTCAACGCAAGAGGTGAGGACTCGAGACATCGCTTTGATCAGAGCATTAGCTGATCCTCTATCTAGTGGGTTTTACAGGATCTGGACAGCAAATGCGAAAGGACCCTGGCCGTAGCCGGCATATCTATCAGCAAGGAGGGGATGAGGAAGGATACTGAACTTTATTCATGAGGAATGGAGGGCTTTATATGACAAGGCTTGCACATACAATATCAGAACAACAGATATGATGACATGCTGACTTGTGGCGGCGTGTAAAGTTACTTAGATCAGAAGCGATTGGTTGATTCGGGTTACGTGATCAATCGACGAGCCATTTAGTGGGCATTCTCCGTTTGCTGACGCCCTAATCTTGAGTGTACGCTGAGGGATTTCTATAGCAGCGATGTATGACCGCTACGAAGACGCGATATCGAAGCTTTGGGGCACAAATGGACTAGTTTCCTATCTGTTCCTGGCTTCCTCATCTGGCTATTTGAGCACCAATTTATCAATAGTATTGCTGACGATTGACCCAATATAATCCGCGTTAACACAAGAATCTTATCTTTCTTATGGATGTCTCGACATCGTTAGCGTCTCGTTCGTTGGCATGTTTCATCAGCGCACTTCCTAGAGTGAGATGCCAGCATGGGATACAACGGATTCGATCAATCGACTCCGTAATCAAATCATCCCACTGTTAACCTAGTTGAGCAGCCAGTCAATGCTCGGATCTTACTCTTCATACTGCCTCGTGAACCCATGAATATAACCGTAAATCTGACAACAACAACCGCACCCGTGTGCTCTGCGAGGACACATCACAACAGACCAACCAACAAGCTGCCCACAATTATCCAAGACGACAACCGGGGGCTCCGTCTTGGAAAATTAGCCACGTGAGTCTGTAAGACGGAGCGGCGAATTCATCTTACCAACATATAGACCCACATTCCCCGGCTTTGATGATCTTCAACACAACCTGACTTCCAAAACACCCACTTTTAGCACTCGTCAATCATCCAAGCATCCACTCTCCCATCATAACCATGCATTTCGCACTTCCTCTCACCATCTTCACTACTGTCATCGCTCTGGCCACCGCAGCACCCAACTGCGGCATCCCCTGCAACCCAATCACAGAGTGCACCTCCACCTCCACCGCCCCAGCTACCTGCTTCAATGGTGGCCCAACAGCAACTATTTACGACACCACTGTGACAGCGACTGCGTCGGTTGATTGCGGCGGTTGTGGAATTCTTGATATCACTACTGCTCATAGACCGTGTCCTGTAAGTCCTCACCGTCATCCACGAGGCCTTAGAGATAGGTGAAGAGCTCTACTGACCGCGTTGGGTGAAGCTATACATCATCGAACCTACAACGACAATCACTATTACCACCTCTACGACTTCGGCTTTCGTTTGTAGCCCGACGCCAGAACCATTGTAGGTTGGGTTGGCTCTGATGGTGCTTGATTGGTTCAAGCAAAGGGTTGTATTGGAGGTCTTGCTCACACAGCGGAGGTACAAGTAATCCTGGCGTTTAGCATGTTGTTCGTTGAAGTGGACGCTCTCTATCACTTTGTATCTGAGATATAGTTTATCAAATTACTGGGCGACTTCTCTGCTATTAGCTAGGCATGGTTGCGAAAATGCTGTTTCCCAATTGAGAAAATATGCTCAGAATCTTTCTTTGGATGCAATTCGCGCTGGGACGAGAACCCAGCTTGACAAAATGAATCAAAGGTCATCAGCAAGCATCTCATAGGGTTCACAACAATGGTAGCTAGCACCTTGCTTGCACAGTATGGGCTGGAATCCAGGTGGGTCTATCATCCGTCTGAAGGTTCGAAGCTACCCGGCGCACTAGTGGCTAGCCCGGGCCAAAAGGCTCCCGGGGTTACCACCTCTCCCAAACCCATCCCACTCATAATACTCCTGTTACACTTAATCGCCGCAGGATGAGGTTCTTGGGTGGAGCATTGCAGATGAAGAGTGAAGATGCAAGTATTGGGTTGATGACCAGAGCATAGAGGAAGGCTTCAAGTCTATTGCACTATACTAGGATACAGGCTGGACTGCGAGCCAAAGCTCAATCAATATATTGTACATGCCAACCCACAAGCACGATAAGCCTGGGTCCTGCATCACCCTGGGTAGCACCTCCGCTCTTGGGCCATGAATCTCACACTAGGATGAGTCCGGATCCAAGCCAATCATGAGATAGTCTTGACCCTTGCCGATTTTGATCTCGCCCCCCTGGGTATTGGCGTCATTATTCCCCTTGCCCTGGCAGAGATCGCTTGTGAGCTGCTCGTAAGCCTGGTTACAGATCTGCGCCGTGAGGATCGGCGCCCCGGCGGTGTTGTAAAACCAGCGGAAGTTGGTGATAAAGTTGCCGCCGCTGGAATCCGGGGTAATGGCCCCCTGGTATACGTTCCAGACGGTCTCAGCCTGGGGCAGGCCGGGGAGGTTCTTCAGGAAGCTGGCGCAGGCGGCAGTGGCTTGCGACTCGATGGTGGCGCTGACACCCCATGCTCCCGAGGACTCGCACGCATAGGACGCGGCGTGCTGAGCTATGTTGCCAGTGTCGGTGAAGGCACCGACGTCGGCACTGGGGCCATCGCGAGCTTCGATGGCGACGATGGAGCGTTTTTTCGTGGCTTTACGCGCGGTCTTGATGTCGTCGGAGCCAATGGTGGCGTAGCGGCCCGCCGTCTTCGGTGGTTTTGCCACGCGATCTTACCTGCGGAGTCGAGATGGTTGATCACCGAGCTGATTCGTGCTGTGCCGTTGTTTGATGGAACGACATCTGGTACAGGACCAGCGGACACGGAAGTAAGAAAAGCTGCGGCAGCGATGACGCTTGACTTTGAGTAATGCATTGTGAGTGGGTTGTCGCGGTAGCGAGCCTGATACTAACTGCAAAGTCACACACCGATCAGGCTATATGGAGGCGTGGGGAGCGGCGGAATTGGGGCCCATGTTATTGGTTTCCACACAGGCTGCTGAACAGAGACCTTAGAAAGTTCTTTCAGCCACTGCCTTACATGATATGACATTATATGCATGACATCGTGGCACTTGAAACATAATTCTGTAAGCTCATATGCGGCCTCGGTGCGAAGGATGATATACTTGAGGTCTTGAAGCTCACGTAGCCGCAGTGACTCTGCCACGGAAAAGGTATGAAGAATTTGAGTCATACGTCTAAACCCATTCTTACAGCGCGATCACGTACTGTTGGACCGTTGACCCCGTTTCAGCGTTCATGTGTCCATCGTCGAACGAAGCGGCCCAATTACAGCACTCGCCCAGAGCAATGCAGCATTCGGCAACCTCAACCCGCAGCACTGAGCAAGACAGGGATACACTTTCTAGGGTGTTCGGCAAGCCCTGGGCATTGTGGCACGAGTCAAGCCTCGAGCATTGACCCAGTCTACGGGTTCACGTATGGAAGAGCGCACGTGACGACTAAGCACCGTAATCTGTGTGTGTGGAGGTCAACTAGGAGAAAAGAAAATACTCTTTGATTCTGAGCTTCCAGCCCTGCATTCAACGTCGAATCTATGTGTCATCTTTGAACCACAGCAACTTCGCGTGCTTCCCCTTCATTGGAGCATCATCATCCAATTTCGGCCTCCACCTTGGTCATACTCTCTAAAGCCTTCGAGAATAGCTGTTCTGTCTCCTCGCTCAGAAGTTCCGATCCCATCAATTGAACCAACCTTCGCTTCCAGAACTCCCAGCCTGACACTACAGCAGTCTTCCGTTCTTTCAGAAGTAGCGGTCCAACGTAGTACTCAGATGATTCTGTTGCATTACTACAGGTATACATTTCGGGACCGTTGAACAGGAAAAGCTGCGCCACAGCCTGTCCAAGCAGATTGGTCAGAGGCTTACGGTGATCGTCCTCCAGACCATCGTGCGATAGCTGCATGGCCCAATTAGTCAATTTTCCGTGCTGGCGATGCCAAAAGCGTGCGATGAAAGCGCATATATTGATGTAATGTTGCTCATCGATGATAGTCGAATCGCTCCTTAATGAGACACTCTCGATACCTGCAATACATAACGTCAGCGCGGCTTTCGATCATTGACCATACGAGGACGTTGCTCTTACCACTAAAAGCATCGCGCAATTCGAACACAAGTTCGCGAAGGTTTCCCCTAAGCTTTCGTCCATCTCCTTCTTCTGTCGTCTGCAGTTGCGCAATAACGTCAAGAAGTTCTACTAATCTGTCATGGGCTTGAGGGAATTCTTCTGCGGCCTCGATCAAAAAGCTCCAGGGAAGTTCGGCCGACCGATTCTCTGAATCGGTGACTTGCTTTGTCCATTCATGTGCAGCTTCATCCGCCGTGGTTTTGCCATTAAGAAATGACAAAAGGGCTGCTTGTTTTTGTTGTCCGGCCCTAGCGTCATCTCCCTGACAAAGACCATGGTACCAGTGGTCGTAGATGGAGGCCATTGGCATGAGAGTCTGATCTACAAGAGATATTGATGGCTGTTGCCCACAGAATGTTTGAATTTGATGTAGAAGCAGTAGCTGATGATGAGCGAAAACAATAATGAAGGCGAGATCGGCTTTAACACACTTACCTCAGCCTTACGCTAGGCAGCACAGTTTAGGTTGAAATAGCAGAATTGGCGCGCTGCACGTACCCTGAAAAAGGGGAAGGCTCTGCATGGCAATGCGCATGAATTGTTTCCCCTTCAGCCTCTGGGGCAGTGTCTTCAAAGCGAAGAATTCTTGGGAATCTGTTGGCCCAACGTACAGCTCTTTTGCAGCCCAGCATCAATGTTACGACTAAGCTTGCTGGAAATGTAATGATGTGGGTTATGTGGTGAAAGGTGCTTTTTGAATTGAGTCAGGACGTCGGACTTCGGTGTCAGACTGCCAAAGTCTTTGGACGACGTCCACTAGGAGCGAAGGATGATTGCAGGAACAGCACCTGCGAACCACGTGGTATTCCGTTCATTCCTTCATGTCTGATCTTAACATCAGCCATGCTCATCAACTAGACTTTCAAAGGATATATTGAGGCCAGGAGCCATTTTGAACAAGCATATCAAGCAACCACAGCATCTTCGAAAAGTCTATAGCCCAAGCATCTTGATCAATCTCCAAATCGAACATATGATCTGGCATTTACCTCTGGAAGACCCCTCGAAGATGAAACTTATCTCCACTGCAACTTTGGCTTTCTGCCTGGCGTCCGAGACCCTCGCAGAAGCTGTGGCATGGAACGACAATTCACCACGTTCTATTGGTGGTCGCACCTCGACAAACGAACCACGGTCAACACACTGCCCCTAGAAAATCCGCTCTGCAACGGCTACTCCGTTAGCGTCGCCAACATTAACTCCGCAGTGCAGCAAGGTGCATATCTCAATAACAATAATCAGCAAATAGGTGAGCTCTCAGCCGCTTAACCGATCAGCACCGATCAATACACCCTCGCCACCTCACTATATCTTACTCTTGTTCTCCAAGCCAAATTACTGATTGAAAGCCAACCAGGTTCGAACAACTATCCGCACGTATTCAAAAACTACGAGGACTTCACCTGGAAAAACTGTCCTTCCGCAGATCAAGAACCCTTCTACGAATTCCCCGTTTTGAGGAACTCAACGAACCCCTGGCAGCCAAGCGATCCTAAAGCCAAGCTCCCGAATGAGCCTGACCGGGCGGTTTTCCAAATAAATAGCGGTACTACGGCCACCTATTGTGGTATGATCACGCACAACGGGGCTTCCAGCAATGGAGGTTTCGTTCAGTGTACTGGAGCAGGGCTATGAGGTGTGAGGCGTGGCCCCTTGTGAGTGGTGAGATATGCTTTACCTCAGAGTGGGAGAGGCTGTGAACGGACTCATCACAACGTGCCGATGTTAGAAACAAAATTTATCAGATACGATGGCAGTGTGTACCTATCATCTATAGCAATTCATACCTCATAGTGTTGTTCTAAATACCCCTACAAGGATCTACGAACTTGTTGCGTTGGTTCCCTCGCAAGTCGAGGAGGACCCATGGTTACAATTCTCGAAGATTTTCATCCAGAATTCTGTATCCAGAACGAAAGAGTTGTTCTAGTATAGGTGTGGCATCGCGAACCATGGACACTTTGGCGAGATTGCTTTCTAGTTGATAGATGAAGTCCACCACCTTTTGGGGGTAAATTCACGGACTTCTCCCGCTTACGATACTACTTTGTGGTAACGCTAACTTCTCAGCATTAATGGAGAGCCAATCGTTACCTTGGCCAGTGGAAATGTTCCGATCTCCGCAGGATGTACCACCCGCAAACGCGGGAATCGTGGGGGTGTATGGCGTACGCCAGACCTTATATCATGTAGGTCTTGTGTTTTCCCCTGTTGTTTCATAACGGTCCTACTACAAACCATACTTCATCTCAAGCCTTTCCCTGGTACCAGTAAGGCGATGCATTGTCCCAATTGTGTCAGTAGAAGTGTGTTCTATGCACGGCGGGGTTTAGTTGCATTGGACTTCGTCATTCTACGTCACAGCGGTGATTGCGAAGCATGTAAGGTCAAGGCGGAAGGTATTAGCATAGCAGTCGACTCATCATAGCTCTCCGTTGTTCTTTTTTATTGGTCTGTCGGCGTGTCCCACTGCTTCTTTCCCTATGTTTGATGAGCATTTCACCCTGCCGCACCGTCTCCTGTGTTGCTTCATCCTGTATTACTCTGGCCAGGGAGGCAATCTGATGCAACGCTCAATATTCGTTCTGTGAAGTGTCTGCTACATCCGAGTCCTCGAACTTCTGCGCCCCAAGATGGACCTCTGCACTGCCATATGCCTCCGATCTTCCGTAACAGGCATACACCATCATGTGCAATTGCTTTGATAAGTGAATACGGGCATCTTGACACAGGCTATGTGGCCTCTTGCTGTTAATCTCCTCATTATCCCTTCTTTGTCTTCCATTTTGAGAATTTCCTGAGGATCGATACGGTGTGTTTTACACGCAAGGTGTCGACAAAGGAACGTTCAGAAATGGTCGATCGTGATCTTGAGAAAGGTAGACCCTCCACCTCGAGCAGTCCCGAAGTCAATTCAGATACCTATTTCGTTGAGAGACCTGCCATACTGAAGCCCGATTGGTGGGGCCCAAAAGACGTTTCAACCAGTCGCAAAATGCATGACTCTTGCCATGCATGATTAGAAGCGGGCCCCAAGGGTATACTTCAACTTGTCTCGGGTTCTTCCTTGCAGCCTTCGTTATTCTAGTCGTTAGTCTTCCCCGAATATCAATTCGCTGCTAATCGATACCGCAAAGGCCTTATCGCATCATTGACCTATTTGAACCTCTCGCTCCAGAGAGCCATACCCGACAATGATATACAAAGGAGAGTGGCGACTTGGGGACAGCCAGACTCGCTTACCTAAGTGAAGGCCATATACCCAAGCGACTTCAGCCGCGACATAACACCAGTACCCTGCCATTCTCACAGCGATTACGCCCGCGAAATGCCGTTGTATGACGCTCTGGCTGCCGGATGCACCGGCGTCGAAGCTGATGCCTAGATGACGAACAACGACCTTCTCGTCGGCCACACCGAGGGGTCTCTCTTACCATCACGAACACCGCAATCCCTCTACATCAACCTACTGCTCGACAGTCTCGCCTACGAAGATCTACGGCTTCTTCCCAGCATCGGCGGCCAGAACCATTTCACCAAAATGGGCAATCAATAATTCCACTACAGCATCTTCGACTTTACCGCAACAATCCCACTCACCCTGCTCATCGACGTCAAAATTGACGGCACATCCCTCTTTCCCTCCTTGATCTTCCAACAACTCGAACCTCTCTGCACAGCCGGCTAGCTTACACACTGGAACACTAGCACTCGCGTTCCCAGCCTCATCACCGTCTTTAGCACCGATAACACGCCCTTTCAGCCCTTGTTCAACGCCGCCAACGCCCACACCGCGATGTCTTCCTCGACGCTTGGCAGAAACACAACATATGCCTCCAGTGATTCGGATCACGCAAGTACGGACTCAGACGCCACGATCAGAAAAGTGCAGTATGGGCTGCTGTCGCCCAATCAGGTCAACACAATTAGAGCGCAAGTAGCAAAGGCCACGAGGAGGGGGCCGGGGGCCGAGAGCCAGGTAATGGAACACGCCTACCTGGCCGATCAGTGTAAGGGATCACGTTCAAGATGTATTGGAGGAGGAGGTGCTAAGATTGTTGAATATACATGATTTGATCGTTGCGGCGAAGAGGTCATGGGGCGGTAGAAAAATTGTGAGTCATTCGATAGGTAGATGGAGTGTGGATCAGAACCTTGATGGAAGAACTAGAAATTGCCTTTTCGGAGAAAGCAACATTGAGCTCCTCCCTACGGCCTGGGGTCACTACGGTTTTAAACCAGAGATCAAAACCGATTGCTTCATTTGCCAACACAACGAAAGTGCCAATCTCCCTGCCGATACCGTCCACACATAAGTAGGTCACAGGTATGTGATTATCGCGCTTTGATCAGCGCCGAAGATTACTCATCTGATAGTCAAATGCATCCTAGAGCCATCGCACGGTCTTCTCTGGATTTAATGGATCGGGTATGTGGATGGCTGCTCCCAAGCCGAGGAGTCGCCGAGCGCCAAGGCTGAGGAGTAGAACCGTGACAATTAGCGCTGCAGAATATGTACCTTCACGCAAAAGTGCCAGGCTAGCTTTACCGGAATCTTGGCTCTGGCTCTGGTCATCAGTCATTACCCAGCAGCATCCAAGCTCGTGCGAGGATGAGGCGACGTTCATCCTACCCTCTAAGAAGGGTGAGGTTGGGGCAGATTTTTGTCATCTTGGCAAACTTTGACCTCACCCTACCTCGCCTCATAACGCCAGATTGAGATGTCAGCATCAGGCAACCTTGATCGATATAAAGTACGAGGCTGCATGCAATGCAGTCCGGTTCGTCACGACTTGCTCCGGTTCTTAAGGTTCTCGACCACCGTGTGGAGATGACCCCCGTTTCCTCTAGTGACCACGTGATCTTTACGTGCACTCTCAACGCCCAACCAGCTTTTGCCTGACATTCAGCCCGTCATCAGAACCAGTGGAGTACTATTCGGGGGTTTTCTTGTTGTTTAAAACCCGGCGATGTTTAAAATTTTGCCATTGGGCTTCATCACGGCTCAAGTTAGTGGCACGTTGCGCATCAATTCAGCCCATTCGCCATTTTCAGCGTCCTTTAACCTGGGGAAGCGACTCGAGGACCGGAACATATTATGCATGCCTCACAGACTTCTTGATACAGAATGAGCAAAAAGCCACAAATTGGTTGCGCATGCAACAGCATCAAAGTTAATTACCATTCCAAAGCACGGAGTAGGCACGTGGCTTTTCGCCCCGCTACATATGAGCCAATCTTTGACCAGACCAGCAGGCCAAAGCGTGTAACGCAAAACACGGCTTACACGAATTGCATTGCAGAAGGTGGCGGGGAAATGTTGTCCAAGGGATTTAGAGAATGCATTCTTTGAGTGGGCTGGAAGGGACTGCATGTGACGTCTACGTCACTGGCTGTGCTTGTTCATCCGTAAACTTTTTTACAATTCGTGTCAGCTCGAGCTGGCTGAAGCTGGAAGCAACTCGAGACTTACCGAGTGCTGGACTCGCAAATCTTACATATAAAGAGCCTTTCCCCAGGTTTTGGCCATACATTTCTTAGGCAGTCAGATTTTCTTCCTGCTAAGACCTCCAGATACCTTCCTCTCTCTCATCTATCATCGCAGAATCCAGCAGTCATGCATCCCTCAATCCTCTTCCCCAGCATCGTAACCCTCTTCCTCGCTTCTACCGCGGCCGGCAAACATTGTACCACTACTTCCACAACAACCGCTAGTTGCAACAACGGTAGCCCCACCGAAACAATATATGGCACGACGGAAACCGCCACCATTTCGGTCAATTGCCATGGGTGCGAGAAGCTCACCTACTTTGATGCATTCCATGCGTGTCCTGTAAGTGTAGCCTGCTGGCACAATGGCACCATCTGTCACATCCGTAGCAGCGAAGAAACCGATGTACTGACCGCGACACCTATAGGAATATATAATCTTCCCCACAACTACCGTAACAGATCCCGTTTCTGTGACTACCACCATTGTTTGCAGCAAGACCCCGTAGTGAACTCAACTTCGGCCTGGCATATGTGAAGAATGAGACGGGAAGGACGTGTTGGTATTTCGTAGCCTCTCAATCTACAAAAATTCTGTCTTTTCTGCTATCGATGTAAGGGGCATTTCTAAGTTTCGAGAACAAAAAGCCTGGCAGATTTATCATACAATTTACAATTTGCAACCACGATTTTCATATTTGAATCGCTGAACGGTCCGGACGCAGGGCGTAGAGCTTGAATGTCACGAATGGATCTTGAATTCTAGTGCTGTAGCCATCAAAAGCTTTAGTCTGCGCCGTAGACACATAGCAACGAAGGTGATATCTGCAATCCTGGTCAGACCGTAAAGAAGTGCCAAGGCGGCTCGGAAATACTAGAAGAGATCACATCTATCAACTGAACACCCCTATAGGGCTGGCCTTAAAGCTACTGAGACGGGCCCTAAAAGAACCCCCGAAGATGCCCATCAGCGTTAGCATTAGGGTGTCCTCCGAAAGTGGTTTCAGCTTTAGGTCCAGCTCCATAGGGCTGTTCATTTGATAGGTATACAATAACTTGGCAAAACTTCGGATTTCTCATGGCGCGCTAAGCCCTATGGCTATTGCTGTATGTCGATCATCAGAATGGCCTTCTCAGAGCAAGGGAATATACGATTTGCGCCAAGTAGCCTTGATGCCACAACGATGCTTGCGACCTTTTTTGAGAAGGTCAGATAGCTCTAGCTCGTCCAGGTTTAGGCAAACGAAAGCTATAACTACGGCCAGTACGAGCAATTTGATACCCTAGCATGGGTCCGAGAAGCTCTCATGAGGACGAGCTAGAGGAAACCCCAGACCACGACGAGTTTGTGAAATCGCTCACAAAGTTTGCTGAAGAAAGAGGGTAAGCTGCTCTGTGTTCAATAGCGTTCCTGTGGTAGAAATTTACCCATCGCACCTGCAGAATAACCGTGGACTTCAACTCACGAGTTAACGGCAAACATATCGATCTTCACAAATTGTGGAACGTGGTCACATCTCGAGGAGGCTATGATGCTGTCAGCAAAGAAAAGCTTGCATGGCGAAAAGTAGGGACTGATTTCAATCTCGGCAATACAAACGCAGCAGCCTACGCCTTCGCGTTGAAGACCACATACTACAAAAATCTTGCGTCAGTCTCAACGATGAATGCAAGGGCACATCACTCACGGCTTACAGGGCATACGAAATCAAGACATTTTGGAAACGGGAACCGCCGCCGGTCGAGATCCTTGAAAAGCTGACCGCCAAAGGTGGCGACATCCTCAGCCGAACTGTGGAGAACTTTCAACCGCCTAGATCGAGCATGGCCAACGGTGACAGTGATAGTGGGGGAGAAGAGGCTCGGACTCCTAAAGATGAGAAGATGGACATTGACGAGCCTGGAAGTGGAGCAGGGGGACGTAGTACAAGAGGTAAGTTGTCTCTGCGGTACCATTTTTTTGCAACATTCTACTGATACATTGTTATCTAAGGCCTTCGTCAAGCTCCGCCCCCGCGACAACTTTTCCAACCTGATATATCTTCTTCAAGGCAGACACGTCACTCATCTGGTCACCTACAGTCTCCTCAGCCAGCTGCACCGGCCCATACAGGTTACAATTACGCGTCTTCAAATCCAAATAGTGCATCTTTCGCCATCGCAAACTACGAACCGAGGCCTCCGATGCCTCTAACGTTACGGCCAATACTAACTCCAAGTAACAATCCTGCCTTATTTAAAGAGAAGCAACGCATGGCACGAGAAGCTCGAAAGGCTGAACTGGGCTTAATCTCACCAAGTACTAAAGGGATGATGAAGCCGGGGGGTAAGTCTTACAGCCCATGTCATATATTATACTAATATATGCTGCAGCCGGATTCGAGGGGCCCAACATCTATGTTCGCACCCTGCAGGGGTTGCGCTCGCAAGTACCAGAAGAGCAAGATTATGCGTTACACCACCTCGTGAAGATTTCCCATGAACGAGGAGACAAATACAAATTCGACGCGTTTCCCAACCTCGCCGAAGGTCTAATTGAGTACGTACTTGGCATAAGTAGTCTATTCTACGACGTCAAATGGGTAATTCGCTACTCAGAAGACGAGCACGGTATAAATATACTCGACGGTATCAATGGAACGCCGGATATCTTGCAGAGGATCCAGTGCTTGAAGCGCGTCGACCCACCTGATGAGATGGAATCAGAAGATTTCGCTCGTAAGCTTACAAAGATCCTCGAAGCGGGGCTCACTATTCGGAACCTAGCGCTCCTTGAAGATAATGCTGTTTACTTGTCCGAAATGCCCCAGCTCAGAGATTTTCTATCCATTGCTCTGAACCTTCCGATGTCACCAGCCGTTACGGAACTCAAACACTATGCTCTGGAAATCGCTGAGCAGGTCACCAAATATTGGAAGATGGACGAGTCGGACCCATTGTACCAGTCGCTTCTCACCCAAGTTAATGAGGGGCATGATCGGGGCGCTGTTTACACTGCATTACGTGCTCTCAGCCGCATATCATTCAATCTTGAGGATATCAACTTCCTCACAGGCGTACCTGTTTCAGTCATTACACGCATATCTGATTGGATCCTGCTCGAAGATGAAGAATTGACTCACGCCTGTCTGGACTTCCTCTATTTTTTTACCGCGGTTCCCGAAAATGTTGCCTTCCTACTATCAAACGCAGAAGAGCTCCCACTGTCGTCATTCTTTGGCCAGCTGGCTCGACTTCTGCAATATCACTCCACATCTTCTTATGTCAGAAGTAAAACTTTGGAGAAAGTCCCCATCACAGCTGCGACAGACATTCCCAACGTTCCACGGGACTTACTCGAGCAGTTTCTCAAGTATGACGAACCAGACCGCTCTAATCATTGGCTTCGATCAGTCTTTGAAGAGGACGAGAACAGCCACATAACGCAAATTGCTTTATGGCAAGCTTACCAGTATCGATTTACTGAACATACCAATCAGCAGACAGGGTTACTGCCGGCTGCAGAGTTCATAAAGAACGTCAGCAGTATCTTTGCGGGGGCTAACGCTCAAGTAGTCAACGGCGCAAGCCAAAAGTTCATTATCAAAGGCATACGACCCCGCCACGCCCCAATGGACCCCAAAGGTCGGGTATATAGTCGCTGTCTGTGGAAAGTTCCTGGTTCAAGTCAATGCGGAGAATTTCTCTTGAAATCAAAACACATGTTCGATCATATCGTGTACCAACACCTGGGCATCGATCGAAAGCCAGACGGCTTGTGGGACTTGGAATCAAAGTCGCGTGCATCACAGCTTCCCCCAGATTGCTTCTGGGCCGGCTGCAGACATTTTTCACGACGCGATGGTTCACTGCCGACTGCATACGATTTGGGCATGCATGTCAAAACTCACCTTCCAGATCAGTCCCACAAGGCACCACTCAGGCAAAAATATAACCGCACACCTATCAATCAGAAGATCCCACTCACGAGTCAGTTGAATTCACACACGTCCAGTGCAGGGGTCCCAAAGGTAGACCCAGAACACGGACGAGAGGAACAGGTCTACTATCAGAAGTATGAAGCGACAGCGTCTGATGAAGTGGGAAACGCGATTGGTTTGCCATGGGGGAGCGTTTTAGTGCTGCGAAATCTTGCAAGAAACATTCCCAAGGCAGCTGGCTTGCTCAAGCCGGACAACCGTGCCGAACTCTCTAGGACGGCAATTGATACGTTATATGGGCCATTAAAGGATAGGTTGCTGTTCGTGATGGCTTACAATAAGCCGCTTGCTGGTTATGTGCTTGAGGTGCTGGGCTACATCGAGAAGGGTAGCACTATTTCCTGAGCGTGATGAACATGTACTTGCGCCCTTGCATGAAGGTTGGAGAAAATGAGGGCTGGCCTCCGTGCCATAGGAGACTAAAGGTCTACCTGACGGCATTATGCACTTTGAGATTAGACCGTCTGCTGCCCAGAGCGATGTTATGATACCACCTTTGGGAAAAGGTCTGACGCATTTGCAGTCCTATTTAATGTCTCCCGGAGAGAAGTTGTTTACCTCCGAAACCTTATTCCTTCTCCATCCGATAACTGATCCGCCGGCTTCACAAGATTCGACCTTTCTTTCTCCCCCAACATGTTGAATCTGACGGAGTGCGGTCGACCAAAGTCACGATAGCATAGCATAGCATAGCAGGTCAGGCTACCCCCTCAGGCGGCACCAGCCCTCCCAAGACATTTACACAGCTGGTTTTTTTGCTTGCCACCAGATATGGCTTCTTCATCTATCTCCACAAATTCTGTTGCCACACCGGGCCCTCTGTGCCTGCAATTGTTCAAGTTGTCCTTCTGCACTGCCCTCACCCCTCGTTCGCCAATGACGTGGACCCATTTGCCCAATCGAGATGGCATGTTCGCTGTCTTCGACCAAGTCATGAAAAGGAACGCGGATGGGGTAGTACGCGAGAGGGCATTGTTGAAATGCGTCCGGGGTGGAGAACTCCTTGTAAGTAATCAATTGTCTGTATCCTACCTAGCTGACGGAGATTTCTAGGAACAAATAGATCTTGATGTCTTGCAGCATCAGGTATGCACAGACGAAGCGAGAGCGGAGTCTCAACAACTACGAGATGAAGATCGAGTGGTCATTGTGTTGCTCAAAATCCCTTGCCTTGCTCTTCGCTATCAATTGCCTGACGGCCAAGTAAGTTTTCACTACTTTCATCACCGTCCCCCTTGGTAATGGTTCTAGATACGCAAGATCCAAATGAACTTCCTACCCACCTCCGGTTGTGAAATAGCGGTCAAAATCTTGAGATCCTTCAGTATCCCGATCCGAGATAAAAGCCAGCCTGTGATGCTTCAGGCCGCCCCGGCTGCGCCACCGCGCCAACAAGCTTCGCAAGAACGACCTCCCAGTCCCTCACAGCTTCGACACCAGGTCCAAACTAGCGCCGCTGTCGCGACCGCGGACCCCAATCTAACGACGGCGCAATGGTCTCAGCTATCTCGTCAGTCCGCTTTTACCAGACACGACTCGCAATCGAGCTCCCAGCGGGGACTTCACAACTTTGACAATACAAGCTACGGGTCCCTATCACAGCCTACCAAACCAGCTCATGCTCTCTCCCAGCCAACCTCAACTACGAGCGGAGTCAATTATGACGGGATTAGCAACCCTACTACATATATCTGTGATTCCCGGACGGACCTCCTAAGACCGCGGAGCATTCATGATAATCGTGACGATATTGTTGCGAGACCCTATTCATCCTCTGCCGTCCTCGATTCAAGACCCTATCCGGCAGTGCCAGCGCCACTTAGTTCGGGACTCTTGCCAAGCGCGGAGATAGGAAGCCAGTCACGAGCTTTCGGCCACGAAGCACGACCAACCAGTGCTCCACAAACACAGACATTGGCTCAACAGCTCTTGATCGATGAAGTCACGCTAAGCCAGGTGCTACCCCCAAAGCGCGTGCTCCCATTTCCCGAAATTAAAGAGAAGCCTGCAGGCGGCGATGATGGGGCAGTGGCTGCAGAAGAACGAAATCCAGAGCATGTCGTAAGCGACAAGGTTAAGGCTCAGAAAGCAAAACGGAGCACGGGCCGAGCCAACAATACCAGGGCGAAGTCCTTAGGTCGTAAGGCTTCCTTGCCTACAACAGAACCTAGCTCATCGGCACCCAAGCCACGATCAAGGAAGAAAGCAGCAGCCAAGAAGGACTGTGGAACGGCTCCGCCATCAAGTGCTCCCCTTAGATCCACCTCCTCTCGAAAGCCATCATCACGAGAGGTATCGCCCATTTCTGAAACAGCGTATCCATCTAGCCCACCTGTTGCGAAAACCACGAAGAAGCGTCCGCTGGTAGCCTTGGAGAAGAATGAAACCAACAAGCGGAGGGCCCAGGTGCCTGAGGGACCATCTTCACTCCCCGTCGAGCTGCAGAAAGGCCCCCTGGGCTCGGCGTTTTCAGACATGAAACCAGCAGAGCTTCTGGACTCACTTCATGGCTGGATTCAGAAGTACCATCATCTGCCCGCGCCTGAGCCGCCCAAAACTTCAAAGGACCATCTTGCAGAGTATGCTAAGCACAGTGATGAGGAGAGAGCAAAGGCTATTGATAAGCTCATCTGCGATTGTCTTGAAGATGAGAATTTCCACAAGCTAGTTGAAGACCTCGAGGGTACGTGGAGGAGGATTGGGCTCGGATTCTAAAGGAGCTGGAGTGAGAGTTGCCTGTTGCTGTTTAAAATGAACTCTGCAGTTGCCATTTGAAAGATGGTTTTGCTTGTGATTTAGACAGTTGCTTATCTGCTGCGATATAAGACATCTGCTCCTCGATCTGCTTCTCTATGGTTTTGCTCATATATTCAGCCTCATAGCGCTGCGAATTTACCATATATAAATAGCACAGCTCCATAGCTATATAGTGAACCACATGCTGTATGCTTTCAACACATTCGAACCCCTTCCAATGCGACGCCACGCTATGCATCCCACGAATCCATCAACTCCCGATTTGTCATAGACACATCTAACATTCCAGTGAACCTCCACAATCAACCCTCAGTTGATTTAATTCCCCTATGCACCGCCGCTATTCCTCCCATCAAATCCTCCCACCCTCCCTCCTTCCCCATTCCTCCCGGCAGCGAAAACCCGACCTCACTAATCATGCCCGCAAACTCCCGCTGACTTGGAAACCTCTCAATGCTCTCGACCAGATATTGATAACTCTCTCTATCCCCTGCCACCAACTGTCCTATCAACGGAATAGCGCCAAAACTCCACCGCTTATACGCCCCATTCAAGCTCGGATTCTGTACCTTACCGAATTCCAGACACGCGAACACGCCTCCAGGTTTGAGCACGCGATAAGCCTCGCGCAATGCCGCCATCTTGTCCGTGAAATTCCTGATGCCGAACGCCACGGTGTAGAGATCGATACTATTGGAATCGATCATGTGCAAATCCTCGGCATTAGCCTCGACCCAGCTCAATCTCTCACTGTTCACCCACTCGGTCTGTAAGCTGCGCTTTTTACCCTCCACTAGCATAGCGGGGTTGATGTCGGAGACAATGACGCGGGATGAGTGGTCGTTGTTGATTGTTGTGGCGTGGGAGAGGAGGCGGAAGGCGATGTCACCTGTGCCGCCTGCGATGTCGAGGATTATTTGGGGTGCTGGTTGATGGGAGGAAGAAGGCAGGGAGGTGTGGATGCCGGGGTTGAGGGAGCGGACGAAGTGGTCTTTCCAGAGACGGTGGGTGTAGAGGGACATTAGGTCGTTCATGGTGTCGTAGGAGGAGGCGACGGAGGAGAAGACTGCGCCAACTATGGGGGCGGTAAGTTAGTAGCGTGATGATTGGGGAACTAGGCAAAAGGATTACCTCTAGATTGCTTTTCTGACTCTGGTACATTCTCGAAGCCGAAGTGGGTGGTTTTGGCATTTTGGCTTGCTTCTTCTTGAGCTAGGCGGAGGGAGCAAGAGAGGCATCTATAGGGCTGCTTCGTTGCTAAGAGGCATCTAGATAATCGTGCTGATCTTCGCCAGACTGTTGGGGAAGACATCTTGCTTTCCAATCAAGAAACAAACTGACCGAGGGCAAAGAGTCGCGATATATTGACTAAAAGGGACTAGCGGTAGGTTTTGTCATGCCGACGCAAAGCGCGCCGCGTTCTCGTTCAAGATTCCCCACCGAACTATTAGTACAGCATTGTGACGGCCATGCCTCGATCGATATGATAGACAGATAACATCATGTCTCTCCGCTGCTTGAGAGCGCCTGCCCTTTCTCGAATCGGGCCCCGAGGCCTAAAAGCATGGCAGTTTCCTCTTGCACAGCAAAGTTGGAGCTCAGTATCTCAGAGGCCAGGCTCAGACCAGTAAGACCGGAATCACCTCAGCTCTCTTGTTGCTAATGCCCTCTTAGTGTCCATTTCCCAGGCGCCGTGAACAGCAAGTTTACGACCGAGCTTGCGTTCGAGCATCCCTCTACCCACGCTGCGATGCCTACATATCGGGTCATGGACTCAGATGGCACTATTGTCGACGAGACTAGAGAGCCCTCGGGTATTAGTAACGAAGAGGTGTTGACTTGGTATAAGGATATGTTGACGGGTACGGCTATCCATTCAGGCAGAACATGTGGCAGTGATCAGTAGTGCTGAAGCGACTGTGTCAGCGTAACAGTCAGCATCATGGACCTCATTATGTATGATGCCCAAAGACAAGGCAGATTGAGCTTCTATATGGTACGTACCTGATCAATTTCAAGATATATCTAAGCCGGTTGTAGTCTAACGAGCATTAGGTGTCAGCAGGTGAAGAAGGCATCGCTGTTGGCTCAGCGTCAGCTTTTACACCGGAAGATGTTATCTTTTGCCAATACAGGGAGACCGGTGTATTTAAACAACGCGGCTTTACTCTCTCTGAATTCATGAATCAGCTATTCGCCAATTCGAAAGATCACGGGAAGGGACGTAATATGCCCGTTCATTATGGTAGCAGCAAGCTCAACATTGTCTGATATTTCCCTTTCTCATAGATACTGCTCTACTAACATGATTCAAAGCATACTATCTCTTCTACATTGGCAACACAGATCCCCCAAGCCGCCGGCGCAGCCTACGCTCTCAAAATACAAGCTCTCCAAAACCCCAATGTCACTCCACGGATTGTAGCCTGCTACTTCGGCGAAGGCGCAGCCAGCGAGGGCGACTTCCATGCCGCCCTTAATATAGCAGCCACACGTTCTTGCCCCGTGGTCTTCATCTGCCGCAACAACGGCTACGCAATCTCCACACCGACCCTTGAGCAATACCGCGGTGATGGTATCGCTAGCCGAGGTATAGGCTACGGTATTGACACCATCCGGGTAGATGGGAATGACATCTTCGCTGTACGAGAAGTGGCCAAAGAAGCACGGCGGATGGCACTGCAAGATGGCGGCAAACCCATTCTCATCGAAGCGATGAGCTACCGCGTTTCCCACCACAGCACCAGTGATGATAGTTTCGCCTACCGTGCCAAGGTGGAGGTGGAAGATTGGAAGCGCCGAGATAACCCAATTACCCGATTACGGAAGTGGATGGAGAATCAAGGAATGTGGGATGAGGAGAAGGAGAAGGAAGCGAGAAGTCAGATAAGGAGGGATGTGCTGACGGCATTTGCGCAGGCGGAGAAGGAGAAGAAAGCGCCGCTTAGGGACATCTTCACTGACGTCTATGAAGAACTGAGCGAAGAAAGCAAGGCCCAGATGAAAGAATTGGGCAGGTTACTGGATGAGTATCCTGAGGAGTATGATGTTAGTGAGTTTGAAGGGGGTAGGAAGGGGCTCGACGAATCATACTAATGCTGGATCATGACTGTCGCCTATGCTCTGTGACCAGATACCTCAGGTCGGCCCCAATTTGCTGTTACTCTCATTTCACCATATCATCGGAGCCAGGGTTAATGGTCCATTCATCTCATATCTGTCGATTGGGAAATGGCTTGATTGGATTGCTGATTATTAGGGACGCCAAGATGCGTCGGAGACACGAAGCTTTGCAAGCAGCTAGCGCTATTCGACATGGACAACTACGATCGCTCCATACAAATAGCCGCGGGTTAAGCAGCACTATTATCGTCGATCAAGAACCCTCCCGCACGAAGCCATGAAGCTGAAATGGTGACACGCAAGATCCATCTCTGGGCTTCTAACGATTATAGCAGCTGTACACACTCCAAGGCCCATTGGACGAAGTCTCACATAGCCATCGTTGCATCGCTGGAGTGGAAGCCTGAAGAGACCTCCCACTCTCAGGGTTCGGTTCGTTCTCGTCGACGGGCATGAGCTGGCTTCTGCCACGCCGCCAATCATGTCAGCAAAGTCATAAGGTTCAAGTCATGGACTCGTTAGCTAGAGTACCCACAGAATAAGTCGCCCCCCATCTCCCTGTGGTTTTGTTCCTTGGTGATCTACACTCGACCTCGTCGAAGGAGACTGCCGCCCAGTCCGAGTCGTGGTTGTGGAGGAAAAGACACTCTTGTCTGATGGGGCATTCTGGCTTATTTGTCCCATGCTATATACTGGGCCAGTCTCCGTCTCTGTTCTGCAGGTTGTTGTTTTGCGAAAGCTGCAAATCCGATAGGGGAAAAGCTCGCGATTGAATCCGCTCGTGTTTCACGCACTATTCACGTTAATCCGCACTCTTTATCTCCTCCAAGATTAGCATGCACATGGCTTTTATGACCCTGAGACGAAGAAGGATTGACAACGCCATCTTGTTCGCCACAATGGCTATGATGTATCAAAATACCTTGCCGCCATCAACACCTGCTCAGCACCTTGTCACACTGCATCCGTTTCCAATGTCACCATGAGAACTACGACTCTGTTCTTATTATGCAGGTCTTCGCCTTTCAGCCTCCCGGCGAAGCCATGATTGGTTAAAGTGTAAAAGTCAAGACTGTATGTATGTACTCATGTACCTCCCGGCGCTTAACGAACATGACGACCGCAACATCAGCACTTCTGAAAATGCTATCAGATCTTCAAGATTTCAGCAGCTAAATTAGGCTCGCTTTTGTGCGTATGTTTTCTGTTGTTTCATATTGCTTTTGCCGCGTTTTAGACGGCAAAAATCCTCCGTCGCACCGCCACCTCCCTTTTTGGGGGCCACTTTCGTATCACCGCGCGGAGCTGAGCGTGAACTTCAACGACACTGCTTTATCGCGCTTTATACCATTGGTGAATGGAATTTAGGAAGGATTGATCACGCCTCTGCTGCGTGAAATGCGCGCATTGGGAACATGCGAAACCTCCAACACCTGTGCCGAGGATCCGGTTGTGGTCTCAGGGCGGTCTGAACTTTACGGCGTGGGAAGCGCTGGAGTGATCTTCAGGCGGTGAAGATTCCCCCGCATGCATAGGGTTTGAAGAATGAAGGTGGAGTGAATAAAGTGGCAAAGCTGGTGGTGAATACCATTTAAGCTTGAGGTCACTTTCCAATCATGACATGGGTATGCAATGAGCGAAAGAGGCAAACCCTGAGCTTGTGTCTTAGAATTCTGGCAGCCTTTACATCACATGGCAAATTGCTCTATCACTGTCCCTTATCACGAATGACGTAAAGAGTGCTGATATCTCCAGTTTAGCACCGGCGTACTTCAAATAACCGGATGCCGCGACTTGTGCAATTTGGCCCTAAAGAAGAACGAAAGGACAGGAGAGGCGTAAGGACGGGTCTTCGTTCAGATCAAATCCTTCCAAAACAGCAGACTGTACACGGTATAACGCATTCGTAGCTCAGATGGATAGTACAAGACACATGGTGGCCACTCCGAGTGACGGATACATGTAGAAGCGCGCCGTTCGCTGTGCATGTTATAATCCAATATGATGGCCACTCTCACTAAGAGAGAGCCATGTATGTAGTCCTTCGCTCATAATATCGAACATGACCACAAATCCTCACTTGATCTTCTTCGCCTTCATCTTGATGGTTTCCCCATTAACAAATATGCCCTTCCCCTTGTATGGCTCCGGGACCCTCCACTTTCTAATCTTCGCTGCGAATTGATTCACCACTTCCTTCTCAATCCCCTCCAACAATATTCGTGTAGGCTGCGGTGTACTAGCCTTCATACCAAGAGGAAGCCCAAGCTCAATAGGATGCGAATAGCCGACTTTCAAGGAAACGAACTTCTGGCCAGGATACTCTGGCTGAACACTAACGGCTGACGGCTCGACTGTGGCTCGGTATCCTACCCCCACCAGTCGAAGAATTGCAGTATGGCCTTCTGATACTCCAAGTATGTGATTGTTTAGGTATGCGCGGGTGGTTCCTAACAGGTGCATGTCAGTATTGTCAACCACGTTTGTAAGACTTAAAGTAGAAGCGGACATACCCCACATCTCGCGCTGCTTGCGCTCTTCCCTATCAAGTATGTTTAGGGTGGCTTTCCTAGTCTCTTTATCATGGTCCAGACTCATGTACGGGGGAATCTGTACAGTCATCTTTCCTGAGCTTAAATCAGCGAGAACCCTTTTCGGCGTGTTTGAACCAACATACCTAGGGGACCTTTAACTTCAATGATCTTTGGTTGCTCCGTTAAAGTAACACTCTTTTTCTTCTGAACAGGAGGTTCAAGGATCTGGAGGTCGACATTGGGTGGCAGCGACAATGGTTCACTACCTATTCGAGATTTGCATTTCGATGTGCTGGAGAAGGATTTGGAGGTGCGCGGTGAGGAAGAGGCCGGGAGCAGAAATTCGGGTAGAAGCACCGCAGCCCTTCGATGGGCTGCGAGCAATTGATTGGATCTTATAATCATTGTTCATGAATTTCTTGAACCGTGCTTGAGCCTGGAGTAGAGAAACGAAGTCGGCCAGCAGCCGCGGCCGCGCTAATGGCATGTGACTAGGCGTCAATATCGTGACTTCCTTCTTCAGCCCGCACAACTTGAACAACGCACTTTCATTCTGGTGGACAAAACATGCTAATATCCACGTACTTGCGGGATCTGGATTACCGGGTTTCTCGTGCTTTGAGCGCTTGTCGTTTGCCACCTGCAACGAGAGCCGCGTTCAACTCGAAGAAGGCGGACTCCTTCACTTTAGAGTGAATATTTCTCGATAGTCACATTGAATTCGAGACTCGGTTTAGCCCGTAGAAAGCGGGTACGAGTATCTTCACCGCTTTGACTCCATATATATATTCACCGCTCGTCATTTCTCTTAACTCTTCTTACCGAGTCTTCGCAACTTGCACTCTACCGCCTACTGAAGACATCGTACACTGCGTACACTGCAATGACTTCGAATCTGAGAGCTAGTTGCCGATTGGCAATTGCTGTTTATATTCTGCTTTATGTTCCTGGATCGCTTGCTTTCAAATTTTACAGCTCTAGGGGTCGTGGTAAGCGCAAAGCCAATTGAATTGGACACCAGGCCAATAAGAGCTTGGATGAGGTTGCTGACGGCTTTAGCAGATATCTCAACGGCCAGAGACCAACGCCAAGATAAAGCCGACCTCACGGCACTTGTAAGACCCATGCCGGATGACCAGTCGGGAATATATTCCCATGCACTGCAACTCCTGTCAGCAATGCAAGGCTCACCTTCATGCAATCGCGTTGCGGCGTCAACGCTTTTAGATTCCTGCCACTCCATAGATGGGACTATTCAAGATGCTGAAACATCATTCGAGGATGCAAGATCGATCTATGCGGCTCAATTAGCCATGTGTGAGATTGTAAGTGCCGAATCATCCATACCTGATTCTTGTCGATCTTTGATTCCGGTGCTCGATTCGAAGGCACATCAATCTATATCGCAGAAGAGTATCCGCAAAGGCCAATTGAGCCAATGTCTACAAACCTTGGAGTCAAGACCCCAATGGTGGACGAGCTATAGCAATAGCAGACAAAATGCGGTGGTAATGTGTCAGGCTGCTCGTGTTGATATTGAGAAAGGCATGTGTTGAACGTTTGCAATTGAGCAATGAATTAACTCGTTTCAGATGAGCTCATTAGACTTCATAAGTCAATGGTCGACACAAATGCAGAGGCGAACTCAGCACTGGCGAGAGCCACAAGCCAAGCAAATGCTGCCCTAGTTCAGTTGCATGACCAGTTTGCATTAGCCAAAAACACATTTCAGGAGCAGCTGATGCAAGACCTTGATGCTTCCACAGCGAAGTCGCAATCCTTTATTGAGAGATTGGTGAGGAGCATGGATGCCGCAGTGCAAACAGCAATGCGCAATTTAGCTTCCGTGACAACAGAAGTCGAGGCCGATACGGCTCGTTTGAGCGAGGTATGTGTCTTCGCCCTTACTCTAGCTCCAGGTCCGTACTTAATGTTTGTAAGAATGTCCGCAAGGCCAATGTCGATTCAGTTGACCTCCAGAGGAATGTGGGTAAGGTTTTCCAGCAGGTTGTTGAGGGCAGCGGAGAACTTGCAGCGTTTCAGACACAGCACGCAGACCGCTCCCGGGAGATGGCGAGAGAACTGCAGGGTTCATTGCAAAATATGAGAGATCAAGAGATCAATGCTATGCTCACCTTGTTTCACGGTATACACGGCCAGTTGGTAAGAATACATCCACAATCTTGTTACGCAAACACTGACCACGACCAGCAAAGCTCAAATGATTTGGTCTCTTCCCTACATACGAGACAGAATGCTTTGGATCAGGTATCTACTCCAATCTTGCGGCGAGTCGGTATTGTGCTGACTTTGGCACAGCGCTTGATCAGTCTTGACAATTCATTTGCTAGCTTTGAATCAAGAGCGGAGTCTTTCCAAGCTGCTCAGACTCGCCAAGCGGAGATGCAAGCGCGCCTCCACAACGAGATGCAAATTGACATGTACGTTACCAGGGGACTGTTGGACAACATCACTTCCAGTGCGACAACCCTTCACACCACCATCCAGACCTCTAGTGCCTTGATCGGTCAACTAGCTTCTCTCATTGGCAATTTGCGCGGTGCCACTGGGTGGATTCCGACCGTGCTCGGCGTATCCATGTTATTCTTCGTTCTTTTCATTTTCCACCTCAAATTTGCTCTCCGTGCTGCAGGTTTAATCGGTCAGCCTTCCCTTGGACCAGGTCTGTGGTCTCTGCTGACAAGTTATGCAGTATCCATCATCATCTTGAAGGCTTACGGTGTTTTCGATGTTCTGCTTTTGATTAACTCTGCCAAAAACGCTCTCTCGACTGTTTTGCCGTTTGACACGCATCTTTTACCGCTCCTGGCCGCAGCCTCAGTACTGGCCATTATCCTAGCGATTGCTGCTTTGCGTCATTTCACCAACGTTGTCGATCTCCTCCGGCCTCGCCAGCTCGATATTACCTCTGATCGGCCAAATCTGGACATAGAGAAATCCAACCACGCAAACTTTGCATATGGTGTATAGGCTTTTGTCGAGATCCCAACCCTGGCACCCAAAAACACATGACTATACAGCACATCTAGACTGGCAGCATTCTAGAGAATTGGACTGTGAGAGGCCTTTGCATTCCATGACATATCGATCTGGAATTGACGTACAGCCGGGCTATACACGCTTTGTCGACGTCCATCCAACATTCGTATCACCTCTGTTACTTCGCATACTTTGCTTCCAGGTATCTACGACTTACAGCATTTGGTTGCATTTCCTATCAGCTTTCCTTTGCATTTTACGGCTGGGGAGCATGGATTTTGGCTTTTCCTGCTTTATGCGAGCGATATCTTACGGCTCATGAGGATGGGAATTGATTTAGGCTCCACGGATAAACAGGCGCATTTTTACTGGCTTCAGCATGGTGGGATACCTATTTACTTGACTGAACTTACTAGTCGATAGCATCTTAACGATCAAATTCAATACTTCTCGCACTCAGTACTAATCATTAGTTCCTTGTCTTGGATTTCCTTATTTCTGTCTGATATTTGGAGAAAGTCCTCTTTCTACGGACGTGAATTTCGTCAACTCCAAATAATCGACAGCTATAATTATCTGACTGGGAGATCAACTGTGTCTTGCACAAGCGCAGAAATCTCTTTCGTTTTGATACCGTACATTTTTGCCCTCTCAAGCCAAAATTTGCGCTAGATTACAGTGTTAATTCTAATGAATGCTGAGTATCTGTCCGCTACAATTGTGACCCCACCAAAGTACACATTGACTAGCTCCTTAACGCCTCAATGTCATCAACCTCATACACCATAAGCTTCTCAACTTCTATCAAGCGGGCAGAGAAACAACATACCTCCTTCACAGCTTCTGTAGTCAGCACAAACGGATGTTCTTCCTGCACACAAACGCTATCCTCAATGCGAATCCCCATGCCGCGAAAATGAACCGGGTATGCATCTGTGTCGGGGACGTATATGCCACTGTAGGTGTTCTTTCAGCAGTGTGCTCAAGCGATTTGATAGAATGTAAGACTCACGGCTCGACGGTAACGCATTGCCGGGCTTGTAGCGGAGTTTTGCGGGACTGACCAGGGGTATCATGGACATCTAAGCCAATGTAATGGCTTAGATGATGGGGAAAGAGCGTTTCGATTCCCTAGAAATGTATCGAATATCAGAAAGCGGTGGTCGTACCATGTCAGGACTGAGCGATACGGACCTTCCCGGACATATCGAACCCGAGCTGACCAAGCTGATCCTTTAGATGGCTTTCTGCAATCTCGTGAAGCCCGTCGAGGGAGAATGATGCATTGGCGCGGCACAAGGAGACGCAGTGGCGCTGGGTGTTCAGGACGGCTGTATAGAGATCTCGCTGCGCTGCTGTAAATTTGCCTGATACTGGCCAGGTGCGAGTGATGTCTGTAATGTAACTGCCGTACTCCTATACAATAATTAGACACGCATTGGTTCCATTGGGAGACGAACATACTCCGCCAGCGTCTACAAGGACGAGCTCGTCGTCTCTGTACAAATTCAGCCTCAAGGAAATGTCCTGGAGATGATGAGTCCTACTTCAAGAGATGATCATTCTGCGTGTAGTGGATTATGCTGCCGTTCTGTTGGCGTCAACAGGATATTCACAATCCGTGCAAATACGGATCTTACCTGTCCACCAGCAACCACGGGTATGTAGGCAGATCCATCACAAGTATTAATTCTAAACTTGTACTCCATATATGCGGCTAGGTCCTTCTCTTTCGTCCAAGCTTGCCGCATAGCATCCGTAAAGGCTCTACCCGAAGCCTGACCAGCTTTCCGCATGTTTACAATCTCGGCATCGCTCTTAAGATTGCGAACTTCGTTTATGATGTCCTTCAGAGGTAGTACAGCGGCCGACTGAAGGACCTTGGAAAGGCCTTCAGCGTTAGGAGAGCGATCTTGTAGGAAGCGGGAGAAGAAGGATTTGGTCTTGGCCTCGAACGGGAAATCGGTGTACACTTTAGATGCTGAGGAGACAATCGGTGGTAGGAGACTCGAGATTTGATTGATATCTCCGGTCTAACTTAATCCTCAGCTGGAAATTCCGATTTGGAAATGCGGAGAGGATACCTCATCTGCGTTGAAGACATCCAAAGCCGCTTGTGTTCCTGACCTCACCCCATCCCATTGTTCTGCTTTTGCGTCCTTTGGCCGGACGAACAGATGAAAAACATGGTCATCATCGGCCACACCCTTCCCTAATAGCAATAAATATCCTGCAAGCGCTTTGGAGCTCCGCAGTTGACCCACCTATTACAGCAACTGCTTCTGGTTCATTGAACCCTGAAAGCTTCAGCATATGCAAACTAACGACAACTACTGCCTTACCTGTGAGGTAGAAGAAGTTTGAGTCTTGATGGAACTCATAAAAGACTGCGCCAGATCTGTATTTGACTTCTGAAGCAGCTAGGAGAGCAAAGCTATTATTGGGAAGTTTCGCCGCAAGATTAGAGCGGCGCTGAGCATACTCGAGGGCTGTAATGCCAGGAGTGACTGCAAGGCGACGACTATCAGCGAGACCTTTGCAAAAATCAAAGGCGACCAACTTACGTTCGCCAGCTTTCAGCAAATGGGGGTGGGTCTCATGAACGGGTTGACCGAATCGTAACTCGCCGGCGGAAACAGATGCGTATGAGCGAGTGTGTTCCGTAAAACCTCTTCTGAATGCTTGCCTAGCAATTGGTGCTGAAGTTCGTGCTGAAACCGGCCTTATCCACTTATTCAGGGCGTGGACACATGATTGCATGCTTGAGTGTAGCTGCGTAAAAGCGCTCTCGGCGTTGAGCGATTGACCGGAGACGGTGCTCTTCCGCGCATCGTCACTCGCCTGCCCTGCCTTAGGCACGTCTTACCCAACACTTTGTGGCCTATCTGAGGCAAGCGAGGCTGCAATGTTGTTCAAGAGGTATGAGCTTCTCTGGAAGCATCATTATTCCATCCTTGAGACGCCTTAACATCACCCGATTCGTTTCTACCAGTATGTCTCCTCCTATAAGCCAAAGTGACCTCGAGTCTTTCTCGAAGCACCTTAGGAGCTCGGATCGAATCTTGGCCCTGTGTGGTGCTGGACTTTCTGCGGCATCAGGATTGCCTACCTTTCGAGGTGTAGGTGGACTATGGAGGAGCCACGAAGCACAGCGTTTGGCTACACCCCAAGCATTCGCCAATGACCCTGGTTTGGTCTGGCAGTTCTACAGCTACAGACGGCATATGGCATTGCAAGCACAACCAAATCCAGGCCATTTCGCACTTGCAGAACTAGCTCGTCGCAAGAAAAATTTCGTTACCCTCAGTCAGAATGTTGATGGTGAGCCCATGCCCGCTCCAGAAAGTTCGGGCTAGAAGACTGAGATGAATACAGGTCTCCATCAACGAGCCCGGCACCCTTCATCTCAGCTTCATCTTCTCCACGGCTCTCTATTCAACGTCAGATGCACGGCCTTCTACTGCAACTATTCTGAGCAAAACTTCACGGACCCGATAACACCGGCGCTGGAAATTCCGAAAGAAGTGACTCAACCAGCTCCACTAGGGACTGCAGAGTTAGGAGCAGAAGCTACAAACTCGCTGAGCAATGCGATGCAGGGTGCATTGGCAGCGAAAGAACTTGATATAGCAGATGATCGAGTTGAAATCCCCGAGCTAGATATCAAGGACCTCCCTCAATGCCCCCAATGCGGCAATGGTTTGCTGCGGCCGGGGGTTGTTTGGTTCAATGAAATGCTGCCGCGTCAGACAATTGATGCTATCAGCAAATGGATTGACAGCTCAAAGAAGATAGATCTAATCCTCGTTATTGGGACTAGTGCACGGGTTACACCAGCTGCTGATTACATTGAAAAAGCCAAGGAGAAGGGAGCAAGGGTCGCCGTGATTAATATGGATCGAGCAGACACTCCTGGGGGAATTTACGGGTTGGAGAAGGAAGATTGGTTCTTCGAAGGCGATGCTGCTGTTATCCTACCCGAGATCTTCAAGGGCGAAATCGGAGACATCTCTGATCGGACACGTCAGGGGCCATAGAGGAATCACGTTTTAGATAGTTGGAGAATGTAGCGTTGATCACGCTTACTGGTATGGCGTGCAATCCATCAATAGTGCCGCTGGAACGGCAGTATACCATGGAACATAATCCGACGGGTGTTATTCTCCATTTGTCCATGAGAGTGATTATCCAATGGCATCCTACGGATTTACATAAAAGGCAAAGTCCTTTCGTAGCGAAAAGGCGGGGTTAAGTAGTCCCGACATACGTCAAAGCCGCAGTCAAGAATCTCAAAAGGACGTTTGCGGGTACATGGTCAGGCAAATTTCGAAGCGCTCAAGCTTCGATATTCTGAAACCCAGCTTCCGCTGACGACAAATACAGGATCTAGAACAGAATACTTGGGGAATTGGAGAACGATCCAGCTAGCTAGTCCTTGTTCATGACACGTTAGCCGCCTTGCTCAGCCTTTGGTATTAGGGTACGTGAAGCCGCCTTGTGACCGCCTTCCCGACTTTTGCCGATGGCCCGCAAGGCTTACCTCTACATTCAGGAGAAGATACATAATAACGGCCATGCCCGCTAAAGATCAGGGACAAACTTCACAATCTCCACTCTCCACCGATTTTGCCATTCAGCAGAAGCAAAAACAACACGGCAACAACTACCACTCCAGCTCGCTCAGCAAGATGAATGCTGCAACTGTCAACAAAACAAGCCTGCATCCTGGTGGTGTAGAGTATGCCCAAATTCTGCCATGTTTCAAGGCTTTCCGTCATTGCTAATTGTTCTTCTACCTAGGCCCAAACAAGAGCACACCGAAATCGAGGAAGAACTACATGAAATAGCACACATTGACTACAACCGTGTTTCAATTGTGAGCCCCTACCCCATCTAGATCTGAAGGATCACCGCTGAGATGCCAAAGATCGCCAATCCTTCAGTGCCAGCATTATACGAAGATGCCTTAGTCTATGAATCGGGCTCCGCCATCACATCGAGCGGAGCACTGACTGCATACTCTGGAGCGAAGACTGGTCGTTCACCACTGGACAAGCGTATCGTTAAGGAAGAGAACTCTGAAAAAGACATCTGGTGGGGCCCTGTGAACAAGCCCATGTCCCCCCAGGTCAGTGCTATGCCCTTCTGTCTTATGCTGCGAGTGCTATTCGAGAAGATGCTTAAGGACGTCACCAATCATACCCATCGGGATCCAGATGCGGTTCTTTGCGTCTGCCTCGGCAACACCCCGCATTGAGCCCCACTTTATCTTATCTATAGTCACGTGATAGCGTCCTTTTTCTAACAATAGCGTCTTGATAGGTATGGAAAATCAACCGAGAGCGTGCCGTTGACTACCTAAACACACGGAATCGCATATATGTTATCGATGGCTTTGCTGGCTGGGATGAGCGATACAGGATCCGCGTGCGCATCGTCTGCGCTCGAGCCTACCATGCCTTGTTCATGCGCAACATGCTCATCCGACCTTCAAGAGAAGAGCTGGCCAAGTTTCACCCAGATTATACTGTCTACAACGCCGGCTCGTTCCCAGCTAACCGATATACCACTGGTATGAGTTCATCTACCTCGGTTGCCATCAACTTCGCGGACAAAGAGATGGTCATATTGGGCACTGAATATGCTGGTGAAATGAAAAAGGGTATCTTTACCGTCCTCTTCTACGAAATGCCAGTGAAGCATAACGTTTTAACTCTACACTCCTCAGCCAATCAAGGTAAGAGCGGCGATGTCACAGTATTCTTCGGACTTTCCGGGACCGGGAAGACAACCCTGTCCGCGGATCACAACCGTGCTCTGATTGGCGATGATGAGCATTGCTGGAGTGACAAAGGAGTCTTCAACATTGAAGGCGGTTGTTACGCTAAATGTATCAATCTCTCCGCTGAGAAGGAGCCGGATATTTATAACGCCATTAGATTTGGCTCAATCCTCGAAAACGTAGTCTTTGACCCGGAAACCCGGGTGGTGGACTATGATGACGCGACACTTACTGAGAATACCCGTTGTGCGTACCCGATTGAATATATTGAGAATACCAAGATTCCTTGCTTGTCCGACAACCACCCCTCGAACATCATTCTTCTTACATGCGATGCTCGAGGCGTTCTGCCGCCAATATCGAAGCTCAATAGCGAACAGACGATGTTCCACTTCATATCTGGATACACTTCGAAAATGGCTGGCACCGAGGACGGTGTTACTGAACCTCAAGCTACATTTTCTTCGTGCTTCGCTCAGCCATTCTTGGCTCTGCACCCTATGAGGTACGCAAAGATGTTGGCTGATAAGATCCAGCACCACAACGCCAACGCGTGGCTCCTCAACACTGGCTGGGTTGGTGCTGGTGCTACAACTGGTGGCAAACGGTGCCCGTATGATTAACCTGCCCTAATGTGTGGCGGATTATGCTTACTATATACAGATTGAAATACACAAGGGCAATCCTCGACTCTATCCATTCGGGCGAGCTGGCGAAAGTTGAATACGAGGTCTATGAGACTTTCAACCTCTCCGTACCAAAAACTTGCACTGGAGTACCTAACGAGCTTCTAAACCCTGCCAAATCCTGGCATGGGCAGACGGACTTCAAAGAAGAAGTGACGAAGCTTGGCAAGCTCTTCGTGGATAACTTCAAGCGTTTTGAAGATGAGGCGACGCCCGAAGTTATCAAAGCTGGCCCTGCTGTTTAAGGCTATCACTTAGTAGCGTAAGCAAAACATTGAGCAAGCCTCGAGAGGTAGGCAGAGTAATATTGCCGCAAGGCATGTCATACAGATGTAAATCACCATGTACTTAGCAGATACAATAGGTAACCAGACATGACCAGTAACATAGTGTTCCTCATATTCCAAACCGCAACATACAATGTCGTGTAATGGCATGTGCCCCTGCTTACTCATCACCTGGTGACCTTAGAACCTCAGACGTGCCAAGCACCCCCCGGCTAAGCCCCTAGCGGGTTAGCCGTGCTGACTCTCATGCCATTTTGCGGAGGACTGTCCTCATTCTAAGCTAGTATCATCTTCCGTTTCAAAGCTACCAACACGCAAACATCACCTCGAAACCGGCAGTATTCGTAGATCTAACATCAACCGCGTTCATCGATCAGACGTATGGCTGGGATATACTCTGACCCTGGCCATCCCTGAGGGGAACAAAAATTCCAGGTTGAGTCCTAGCTTCGATACCGTCTTAGGGAACTACGAATGAATCAGGCTGTGGCTCTTTCAGTCACAAAATGGATTGCAAATCCTTCTGTTGACTACCTGCTCGAATTATACAGCGTGTCTAGCGTTGTTTATACTGGTGACCGCCGCTACTATAAGTAGAACGTTTAGATATCAACATGGACTCGGATTGGCAAGAGGTAAGACGCTTGAGTTTCATCCCAAAGGCAAAACATGGTCTATTCTTCGCATTGTTTATGTATAAAAATGTCACTTGCACGTGAAATACCAACTGATCTATGCACTTTACTCACACATAAGTATAAGGTACAACAAATTCAGCTGCCGTTGACCGAAGATAATCAATTTGGGCCAATCCCTAATATAGCTACCATTGCTTTTGATACGCAACAAGAACTCCTGTGGGTCGGGGATATCCATGTGAGTCTTTGAGATCCACTAATGACGCTGTTTTTAATTCGTCCTTCTCTGTAGGGACGTGTCACCTCTTACCGATGGCCAATAGAGAGGCAACTATTAAGGTATACAGCATTGGAAGCTCACACGGAAGATGAAGGTCCGGTTCAGCAATTCCTTTTCAACGAGAAAGGGGTCATATCCGTCGCGGCAAAGAGCGTACATTTTATGATACGAAGAGCGTTGACCCAATGGCATTTGGAGTCTGTGCATCTGTGCAGCATCCCTATCACGGCTGACACAGAAACAGGGACAAAGATATGATAAATCTATCTTGTATGAGCTTTCTGGCCAAAGACAGCTCACATCAGATCCTCGTAGCCGGCTGTCAAAAGGTCATGTTCAAGATTGATGTGGACGAAGGCTCCATCGTCGAGAAGATACCTGCGAATTCGGATTACATAATGATGAAGCATTCGAGGCTCTATATTTGCGCAGCAACTAATACAGGGAGCATTGACTTTTTACACCCAGTAACTCTCCAGGTGGTAAAGACATGGAGTGCTCACAGCTCGAAGATCAGCAGCATGGATGCCAAGAACGATTTTCTTGTGACTTGCGGGTGGTCCACCAGACCACATGGCAACCCAAGCCTGGATACCATTGCAAAAGTGTACGATCTCAAGAAATTGGAGCAAGCAGCTCCTATCTCCTTTCCCGCAGGCGCAGCGTTTGTACAAATACATCCAAAGCTGTCAACTACGACGGTTGTTGCCTCACAGAATGGGCAGATTCATGTTGCGGATATCCATAATACTGATCACGTCAAAGTACTGCACATGACCCTAGCCCACTTCATGAGTTTAATGGTTATGTCTCCTTCCGGCAAGGTATGGGCCATTGCCGACCAAGACAACACCATACATTTGTGGGGTTCACCCCACGACTTGCAATTCTGTGAGATTTCCAAGCCTCCTGAGCTCGCCGACCCTAGCATGCCTTCTCTTCATATGGCTGTAGATGCTGACATGTAAGTCGATTCAATCTTGTTGAGAGGGTCATGCTAAGTCTGGACTCGCATACGTAGGCCATTGAGCACGATTGGTATGCCTTACTATTACGAGAGCTTGTTATCCAATTGGGGCTATGATCGAGAATTGAAGGTTCAGAAACCGCCTGCTGCCATTGATCCAGACATTCTCAAACAATTACGCCTCGACCCTACAGGCAGTGGCCGTGCACAATGGGTGACAAACCCTCGTAAGGTGCGAAGGAACCAAGTCGATTTGAATGAACCACATCTCGTCAACGGATCGTCTTTTTCGAAGAACCGTATTAGCGACACCACAAACAGGCTCGCCAATATCGCATTATCAACCGCAAAGGAAGTGGTGCCGCAGCTTTACCAGTACGCTCGAATGAACTACGACCATAAACACGGTGTGAAAGGATTTGACTTCGAGTAAGTTGTGGTACAAGCCATATTAGAACAACCGCTCATTACGTGTACAGATATTACAACAAGACAACCCATTCTGGGCTGGAGAATGACATCCTAAATTGTTACCTGAACCCACTTATACAAGTTCTGAGATTCACTGTGCTCGTCAGGAACCTGGCATTGCATCATGTCGCCGGAAGTTGCCTCTCCGAAGGGTGCTTACTGTGTGAACTGGGTTTTCTGTTCGATATGTTGGAAAAGGCTGGTGGCACTGCCTGCCGGGCTATGAACTTCCTAAAAGCTTTCGCAAGCCGCCCTGAGGGTACGCACTTTGCATTAATGAATGTGTCAAGACGCTCATCGTTCGTTTCTAGCTGTGAAATTAGGCATTCTTGAGGAATCCACGTCGCGCAATAAGTTAGATGCAAGACTTTCAACTGCCAATCGTTTTATTCTTGAGCAGATTTGTAATGACTTCCGCAGAGTCCTCCAGTACGACTTTTCGCTTGATCAGGTACGTTGCGTAATCCGACATGTCCACGTTTGTCACTCACTGATGGCAGACACTCAAAACGAATGGGCTCCAAGGGTATCAGTGCTTGAATTGTGGCTTCGAAACGCATCGCAATGAGTTTTCTCTCGTTATTAATCTAATGTACCCAGACTCGGTAAGATTCTCTCACAGTCTTGAGACTAAAGACCAATATTGAGTGGAATCAGAATATATACAATCGACCTCGCAATCATGTTCCCAAGTTTTCAGAAACCCTTGGCTTAGGGTTTCTGGGCGAACAAAGGTCTAAAGGTTGGTGCCTGGGCTGCAAGAAATATGCCTCCATGGAATCACAGAGAAACGTTGTCAGAGTCTCAGATGTTCTCATTATCAATGCTGGTTTGGAAAAGAGTCCAAAAAGTCGGCAACTATGGGCCAATCCGGGGTGGCTGCCGCAGGAAATAGGTATCACCATTGAAGGCAATCATATAATGTGCATAGAGGGCCAGCAATTGCAACCGTTCAGGAACTATCGATCAACCACCTTATACGAACTTGTGGGGTTGGTGGCGGAAGTATCGGGTACAGAAACACAAAGTCCACATCTCGTTTCTTTTATTAATGGTATGTACCCTTGTGCTCTATTTTCAACAGTAGTTTCTGATACTTCATATAGTTGCGGGATCACACCCGGAGCCTCAGACTGAAAGCCAGTGGCATCTTTTCAACGACTTCGTGGTGGCACCAGTCGATCAACGAGAAGCACTTGACTTCGCACCCCATTGGAAGACTCCAGTCGTCCTTATTTACCAAGTCTCACACGCCAGAAACAGCATCGATGACTCCTGGAAGAAGGCAATCGATATCAATCCACTATACTACGATGGCTCCATGAAGTAAGCCGCCTAACGAATCTTCCAATCACACACTGACATAGCCAGCCATCTCGGCAACCCCTACACCCTCACCCCAAATGAAGAATACATACTGCCTGGCACCCATGTAGCCATCGACGCTGAATTTGTTGTCCTCCAACGCAAAGAAATCGAAATCTCGTACTCCCAGAACGAACACATCATCCGGCCCCCTCGCTCCGCTATTGGCCGCCTCTCCGTCCTCCGTGGCGGCAGCGGCCCTACCTCTGGCCTCCCCTTCATAGACGACTACATCATCGTCACCGAACCCATCATCGACTACGTAACCCAATACTCCGGCCTATCAGAAGGTGATCTCAACCCCAGCACTAGCCGCCACGCGCCCATTCATTTGAAAGTCGCGTACAAAAAACTCTGGCTTCTTCTCAATCTTGGCGCCATCTTCATCGGTCACGGTCTTTATAATGATTTTAGGAATTGTAATATTCATGTGCCGGACGAGCAATACATCGATACTAGCAAATTGTTCCAAAAGGGCGAATATACACTCCGTCTCTCCTTCCTCGCGAACCACTTCCTGGAAGAGGAGATCCAAGTCGGTAATCACGACAGTATCGAAGATGCACGCTCGGCCCTGCAGTTATATAGGAAGGCGCAGGAGTTCATAGCGAAGGGGACGCTGGAGCAGGAGGTTGATGGCGCGCATGAGGAGTGGAGAAAACGATTGGCGTTTCAGCGGCTGGAGGAGCCGAGGAGGGACCTTGGTGCTGGCGAGTTATTGGGAGGGCGAATGACCCCAGAGGTAGCGGGGAGGAGGGGCGTAGGGAGTAGGCCTGAGACGCCGGTTAGGAGGGGAAGGGGAAGGGAAGAGGGAAGTGGACTTTTCGAGAGTCCGTTGAGGGTATTTGAGGACGGGGGATGAGATGGTAGGGAACGGTTGAGAGGTATATGTGGACGGGCGCCTGTTGAGGGGAGAAGGATGGCTGCGAATTGATGGAGCAGGCAGAGGTAGTCTTTCAAACAGAGTACTAGTCACTTTTTTCAACCGACATTCTCCATTATGTCTTATTCGGACGTTGGTAGATGATAGTCCTGTTTTGCTATAGCTCAAAACTTCAACTTAGATTTTTTATGCCTCCTATCAGAGGCATGGATGTCCTGGAGTCGAAGCCAGCGCCGTAGGAAAGAAGTTAGGATGATGGACCAAGTTTTACTAATCGAAATAACAGAAGCAAAAAATCATGAGTCTCTCTAAGGAGCTTGGAGGTCTCGATAGGGTCGTAGATACTTGAGAGGGTTTGGGGATAGTGCAGGTTAGGGGTGCTGTCCCTAGGGGCTGGTATCCTGAAACAGCATAAGGCTACGATGAACATGGGCTTAATATCCCGCATTATTCACCACCCACTCTTATATTCGTCATTACACCCATCCTCATAATCCAAAATTTGAGCTGTTAATTGATTGACGTGGACAGTATCCTGTTCAACAACGCAATGCTACAACAGGGGCAACACTGCACTTAAAGCCAGTCCACCATGGCCGGTGTAGGCGAGGCATCAGCCATCGTCAATCTCATAGCGATCGCGCCCCAGCTCTCAAAAGCCGTCATCCAGGCTGCTAGCAACTACAACCAAGCAAGAACACAGATTGAATCCTTCGGACGCGAAGTCTGCATGCTGGGAGAGATTCTGGGACAGCTGCGCGACGTGCTTTTCCCAGACAACAACAAAAGCCACCTTGAGCCGGGTGTGAAGACTCTCTTGAGCCAGATACTTGATGAATGCAGTGGCATGTTCTCTCAATTGAACGGTTTCAGTGATAGGCTACATGCCAAACCCAATGCCCTCCAAAGCGTCACTCGGCGTGGAAAGATGCAGTGGGTGTTAGGCGACAAGACAGAGCTCGAATACCTTCGAGCGAGGGTGGATAGTATGAAGATAAACATTCTATTGATGATGACGTTACAGTCTATACACTCTCATAAGAGGTAACACCATTACCAATTCCTTACATTGTCTCCAATATCGCTGACCCATGTTACGCATTTTACAGCTCAGATGCAAAATCAGAGGGAAATGCCAAGGATATCATGGAACTATCTCAGAAAAATGAAGCCTGTGTCAAGAGACTCCATATGCTCGAAAACGAAGGTGCTCATATGGAAGAACATGTTTGTGGGAAGATAAGCAGCAGCATGTCCGTAATGAGCGCTGAAACGGCTGGGACGGCTGGCTCAGTCCAATCAAGTTCGACCTGGAACTCCATATTTAGGGCTTATGGCTGGGAAATTCAGAAAGACGAGGTACCATCTATCGAGGAGGCCAAATCTTGCTCGTCGACGGACGAGGAGCTGGATCTTTGTGGAATAGGGGGGCATGAATTCCCAGGCGGAGGAAGATGGATAAAGGATGGTGAGCTAGAGGAACTGGGTCTTGTCCCATCGATCTTGGCTGGCTTGGATGGAGACAAAGACATTCCAGCCTGGCTTGCCCAGGATCCGCCACTCGATTTCTCCAAGGCAGGTTTGAGACTCCGCGCAGATGAAAAGCGGAGAAGGCTGGAGGAAGCCGATGCTGGAATTGCTTGGATGAAGAAACGACAGTAAGAAAGATGAGATTGAGGAGACCGAAACCATTTTACAAAAGCTCCGTCAAGACGCGATTCTCCCAATCTCGTCTCGCAAACATACTCTATAGAAGTCGAAGTCCTTTCAAATCGGAGATCCATCATGTCCGGGCGCGGCATCAACATCGTCCTCTTCTCCTTTCCTGGGCTCACTTCCCCACCACCCACATACCCTAGTAAGGATAGCCAATATCAACGCCACATCCTCGAACGTATCCCCGCCGCTCCGCCAAGGTGTCTGATTTATTTCAAGCCGGTTTATACAGCAAACAAGACATTGGATGAACCAGCCATATAAGGGATAGCTAGCGCCGATATTGGAAAAGTTACTTCCGCTCTTTCACATACGATGGGAGATATTTTTTTGTCCTGATCATATTCAACTATGACATGGACTTGGCTTTATACAATGTCAACTTAGTATGATAAGAAATTCCTTGGGTTTGTTGAGTATGCTGTCTCAGCCACGCGACAAGCAGCCGCTCTTCTATAGATGTTCACATTGGGCTAGAGTATGGGACCCGAGAGCGGGTAGCAACGGTTCGCGTGTGGGGAGCGGGAGGGTGGTCGAGTTTCTACCGCGACTCGAGAAAAGCCGTAACACAAAGCGACTTACTCACACACCTACTTTAGTACTCAATCGAACTCAGTCAGCTCCCGCTCCGAAGCTGACAAGTCGTGCCGAGGTCACGCGACACGAAAATGATGACGGGGTGGCACTGGAAGAACTGGAATGGAGAGGGGTGGAAAAACACGAGATCAGAGGGAGCGGCGGCTGGTGGCGACAAGCTTGTTGGAGGATTATCGCTGTGGCTTTGTGGGGTTTCACTACTTCGAAGAGGCTTAAAGGCTTCAAATGGTGGGTCGGATCTCAGATTCGGCACGGAAACCCGTTGGAGCCAATGACTACCTCATACACCAGTACGAAAATTCCATTCTACTATGGTAATTGATCTCGCATGATTGGCCCGACTGAGTGGAGACCAGGCCAGAGGAGTCGTACTTTCCCGAGCAGATGGTGAGATGGAATACTACCTTAATACTACCTTAATATTACTTTAAGCAGAAATTGCGAGGTAAGACCGATGCTTTACCGGGATGGGCATCAACCATCATCAACAGACAATACCTTAGACCAGACGACCCCTCGTGACTCGGAGATAATTAACTCACCAGTGCACCAGCCAACTGATCCTTCCCAAAAAGTGCCCGGAGGCGCGCCCCCAGATTACGGAACGTCACTTCTTCTACCATAAACAAAGGGGAGCAGCCATGTCATTGTGACCAAAACGTGGCACCGCTCCACCTGACCGTCGTCCCTCTCGTCAGGTGGGAGATGTGGCGCCAATGACGGAACAGGCTCCATCGTCATTGTACGACAAGAAGGAGTAGTAAGGGTGTGACCGCACTGTGGAAGCAGGAGATGGCAAACCACAATTGGCCCTTTTTCAATACTATTTAAGTGGCTGCAGGGATCTCCAATGCGGGGCAGGATAGCGGCCAAGCCGGCGCCTTTCCCTTGGCGGCATGAATGAAAATCAACACTGCAAGCAAAAACCGAACTCGGCGAATGGGAATCAACTTCGGCCTTGGAGATGAAGCTTTGGAAGCACATCACATGCAGAATTATATTCTCCATCATCCAATCGCCAGCGAAGAATCGCCTTATGTAAGATTCTAGACAATTCTCGCTCGCATCCAAGTCGAATCAGCAGCCGAGGATGTCTGGACTTCATGCCCCTTACGGCAGTCCGTCTCAAAAGCTCGTGGAGCTCGTGGACCTTGCACCTTGCACATTGCCTGGCTAGATCCAGAACGGCATGTTGCAAATATTATTTGAATGAGCTGTCACCCCGGACACATTTCTCACACTGGTGACCCCTCCATCCTCCTACCTTGCCTCCCTTCTTGTCCTTTCCTTGCCACTCTTCTTTCTCTGTCTCTCTCACGTCTGCTTCAACTGCAAGTAAACACCAGATCATCCTGCTGCCAGATACCCCATTGACATCTGCACTCAAGTAATCATAACACCGCCAACATGCCTGGAGGAGGAGTGGGCTTGATTGCCACGGCCGACACGGCCCGCATTGAGGCCCCCGTCACCCTCAAGGCCTATCTCATGTGCGCTTTTGCTGCCTTTGGTGGTATTTTCTTCGGATATGATTCGGGATACATCAGCGGCGTCCTGGGCATGGACTACTTCATCACCCTCTACACTGGCAAAGACCCAAACAACCCGGCATACGCGAAGAATGGCTCCGACCCTTCAGGATTCGCTCTCCCTTCCTGGCAAAAGTCGCTGATTGTGTCTATCCTCTCGGCCGGTACCTTCTTTGGCGCTCTAATGGCTGGTGATTTTGCCGACTTCATCGGACGTCGAACGACCATCATCGTGGGTTGCATCGTCTTCATCATTGGTGTCATCCTTCAGACGGCATCGAGTTCTTACGGCCTCCTTGTCGCGGGCCGTCTCATTGCTGGTTTCGGTATTGGCTTTGTCTCTGCCATCATTATCCTGTACATGTCCGAAATTGCGCCCAAGAAGGTCCGTGGTGCCATTGTCTCCGGGTACCAATTCTGCATTACCATTGGTCTTCTTCTGGCCTCCTGCGTCGACTACGGCACCCAGAACTATACCAACAGCGGGTCTTACCGCATTCCTATGGCTCTCCAGATGCTGTGGGCCTTGATTCTTGCTGGTGGTCTTTTCTTCCTCCCAGAATCCCCACGTTACTTCGTCAAGCGAGGCAAGATTGACCGCGCTGCTGAAGTTCTGGGCAGACTTCGAGGCCAGCCCCGCGACTCGGAGTTCATCCAGACGGAACTGGCTGAAATTGTTGCCAATCACGAGTACGAACTGCAGGTCATTCCCCAGGGCAGTTACTTCCAAAGCTGGTTTAATTGTTTCACGGGAGGACTCTCTCATCAAAAGAGCAATCTCCGCCGTACCATTCTGGGAACGTCTCTCCAGATGATGCAGCAATGGACCGGAATTAACTTCATCTTCTACTTCGGCACCACCTTCTTCGAGCAACTCGGCACGATTTCAAACCCTTTCTTAATTGGGTTGATCACCACCCTTGTGAATGTCTGCTCCACACCCATCTCATTCTACACCATTGAGCGCTTCGGTCGCCGTACCCTGTTGGTCTGGGGGGCATTGGGCATGTTGATCTGCGAATTCATCGTCGCCATAGCTGGAACCGTCGACGGCAGCAACCCCGCAACAGTCAGAGCTGAAATCGCGTTCATCTGTATCTACATCTTCTTCTTCGCCTCTACATGGGGTCCTGGGGCTTGGGTCGTGATCGGCGAGATCTACCCTCTACCTATCCGATCCCGCGGTGTTGCTCTCTCCACCGCTTCCAACTGGCTATGGAACTGCGTAAGTTTATACATCTAACTATTCTACTCTTGACAGCTATACTAACAAAACAATCTAGATCATCGCAGTCATCACCCCTTACATGGTGGACACCGACGAAGGCAACCTCGGCGCCAAAGTCTTCTTCGTCTGGGGCGCCCTCTGCGTCTGCTGCTTCCTATACGCCTACATCCTCATCCCCGAAACCAAGGGCCTCTCCCTTGAACAAGTCGACCGCATGATGGAAGAGACTACACCCCGCAACTCCGCCAAATGGGTACCCCACAGCACTTTCGCGGCCGAAATGGGTCTCACGGACAAGGGTACTCTGGCCCCGGAAATTGTGGAGGATGTGGAGCGCAGGGGCTCGGTCGTTTGATTTGCATATAATGTTTGGAAATGGGATAGCAAAAAAGTGTAATAACTGGGGTTTTCAGACCTTTGGAAGTGGATTGATTCATGGATAATGGAATCGTCATCCAAATATTCTTTTTCTATCCGTTCATAGCGAGAAAATGATACCACTTCTGTCAATTTTATTAGCAACGGGAATTATGCATAATGCCATTCATTCATGAACCCACTGCTATTTATTCATTCCGGAAACAAAATAAAATCTTTCCGCTTCTCTTCTCTTTCCTTTTACCTTAGTAAGATCCCCTTGGCCTCGTCACGCACCGCATTCCCAACTCCCGCACCACCCAAAACATGGCACTCACGCACCGCCTTCTCATCTCCCATGCATTCTCCCATCTCCCATTTCCCGTCCCGCCACCCCAAGCAAAACGTTTACCCGGAACTTACATCTTACACTTACACTTACACTTAGATCAATTAATTGATTAGTTAATTTAATTAATCAAATTGGCAAGGTAAAAGTTTGTCAGGGGATAGTTCCACCCACTTAAGGTAGCGCGCATACCTAGGTACTACTATGCTCGGCAATACTAACCCCACCTATCTACCTTAGGTGTAGGTGTAGGTGTAGGTGTAATACCCGGCCGGCGGATGGAGAACTTAAGGCATGGCAATTAACGGGCGCACGCACGCACGCACGCACGGCCCCCCCCCTCCGCGATTTTCGATTTTCTGGGCCGCTAGATGAGATTAAGTGGGGGGAGCGGGCGGGGGTGGGTTTGGTGTAGTGGCCGCTGCTGTGTTTTGCCACCTGCGTATGGTACTTTGTTTGGGGTTGCTGGGGATGACTGGAGATTATACAGGTTGAAGGCAAGATGGAGGTGGAAATGAGATAATGGGCTTGAAGTAAGATACCATTTCTTATTATATACCATCTCATCCCGGGAAGCAAACCGAGGGTCCCTGCCAGCGAGAAAAAAAAAGGATCGATCTTCATGTATGGACTTTCTCGGTATAGTTCTATGCTCCGGTCTAGAGCCGAAAATGGTAGTCATACCCGCTTGCTGGGTCGGCTGGGTGTTTTGATACATCACCTCCATGTGTATTGTTCAAATGTCCCCTACGCGTGTCTCAAGGCTACCTAGGTGAGTGGACTTACTGCGGTGGGGGATTATTGAGGTGGTTTGTGCTTGTTTTTGGTGGTGAGAAGGTGAGATTTGTTCAGCGGGGTTGGCAATAGCATGCATTGGGCTTTTGGGTGCGGTGTTTACGATTTGTGCGCGATGAGTGAGGTTGAAGGATGGAAGAGATTATTGAGGTATTGATTCTCACGGGGGATTATGAGAAATCCTGATGGAGTAGGCGCGGGCTCGCTTCGCAATGGAACTGTCAGTCCTGGCACTTCGTACTTCTTGCTCTGCGTGTTCGATATTCCTGGTACAGAGCATGCCGTATATGTTATTGCGCGCCAAAGAGGTGGCGCCTTAAAGGTGCCGGATGTTCAATACAATAACGTATGTAACCGCGCACATGAGGATAGTGACCACAACATACGACACTATGCCAGCGCTCTTTGGAAGAACGCTCATGCTGTAAATGGACTAAAAGCTGTCAGTTAGCGTCCGTTCTTGGATATGGGGACAAGCCTTACTGCTGCTAGCGTCAGCGGTAGGTATACAATTGTCACCATTGTTAGCAAGCGAATGTTCCCATTTTGCTCCAAGGCGAGCCTACCCTCCGCTACAGACGAGGCTGAAAAGAGCTGGACAAGACCCGGTCAGCGTTTCCGTGAGCCAAGAATATTCATTCGGATCAGTTGACATACGCCATCACGTAGGCTCTGTATTCCCTGCCATTTACGCTCCATACGATCTCGCAATTCTTCAAAATGCTCCTGTATTTCCGCCAAAGTGCTTTTCACAGTTTCATAGTCCTCCAATGAGGAACCTGCGAGCCTGATCGAAACAAAGATGTTGGGAATCGAGCGTAGTGTACCTTCTATATGCTCCGCAAATAGGCGGAGGGACTGGAGGGCCCAGAAGTACCTCTTCGAGTTGCTGAAATTCCGGTCCTCAAATAAGATGCCCTGGCGCATTTCGTTATCAAAAGTAATGGAGCTCTGGTCTGCGATTAGCAAAAAGTGATTGAAGCCAGTAGAAGCCGAAGGCAACGGAATGGCTACTCCATACCGGGAGCGTGGTTTGTTCATCAAGCGAATCCAAGACCTCCTCCCATTTCCAAACTATATGGAGAAGATTGTTCCTTATCCAAAGAGGTGCTGAGGGTTGTTCACCTCTACAGGCTAGGTCGTCGTGGTACCCAGATAAAGGATTGAGAGCCACCATCATGGAAGGTGCACCGAGTTCGACACCGCCGCTCCATGAAACGCTAAATTTCTGTTCGCGAATATATTTCTCGCCTTGTGCATCAACACCAAAGATACCGCTTGGCGAAAGGGGAGCCTGGTCTAAAGCTGGAGCCCTCTCCGTCAAGCTGAAGTAAGGAACCGTAAAAGCGGTGATCTTCATCAGAATTAGCTTCAGCGAAATTGGCATGTCGCAGGCGCTAAGGTGGAAGGAGGATAATTCACAAACATTCCTCTTTTTTTATTGTCAGTCGATTCCAGCTGGTATGCATGCCCCTCATCATAGTGTCTCTCGGTGTGGCTGGTGCTTAGATGTCTTCGAAGTGCAGCGTATATGGTAGCGTAATCATTAGACTCGTCCTTCGCAGCACATAGCAGGATCGTACTCAGAGCGCTAGGTGTGAAGGCGTTCACCTCACTTATTGTTATTATTAGAAAACCTGCATAAGCTTCAGAGGTTGGCAAAGTGAGACCCACATAACTCGACATACGAACTTGTCAGCCGATCTCTAGACGGACGATTCTTAGCTTGTCGAAGACGGCTCTGCACCAGACAGTATGGCTCGGTACCTGACTGAAGAGGATACGCAGCACTTCCTTTCTTTTAGATGACTTTTTATCTGGTCCAGAGCAGCTACTAGTATCCAAATTAATTTGCCTGCGCCTATCAGAGTCCATTACAGAGAACGCTATGCTGTCAATTCCGTCCGATCTTTTCAGAAACTGGGGTTCCCTCTCAAAAGTAAAATACGCGAGATCGTTGAGCGCATTCCGCGCGATAAAGCTCGCTGCAGGATCCAATGGGCTCACATTTGGAAGACCTTTGCGTATAAGATGAGCTGGTTTAAGGGAAAGGACTAATGGTATTTACGACGGGCTAGTCCACCTCCGCAACCTGGGTCTCTCTCTCTTTCCTCAATCCTTTCACGTAGGAGAGCATTACTCCATGGCAAAGCCCACTCATCAGGCATATGGATCGAGTTCCGAGAAAGCGGTGCGTCGGTTATAGTCTCTTGCGGCCCTGACGGTGCAAGGGTACTTCCTGCATTTTTTGAGCTCAATATGCAATCTCACTCGTGCCAGACGGCCCATCAGCGATCGGCGTATGGAGGCCCTGAACAGCATTCTGGGAGAATTGCAACATGTGTACACGTACTCTTGGCCTCGTCCGTGACTTCTGGCCTTCTGACATTGTCCTTCGAGGAAAGACCGAATAACGCCTGCAAACACTGGATCTGGGCCTGTTGTTGTTGCTCAAGTTGCGTGATGAGCGCCTGGGCTTTGGCTTGATCTAATGCCTGCATTTTTGGACCATATCATGTATATTTAGTCGCATCGTTACATACCCTAAAGACTAGTTCTAGCGGCAGGATTCAAGGATCGTTACTACGCGCTAAACTCATTAGAACTAGCCAATATTTCCCGTAGTGGCATACAGGTACTCTACTACTTTGTATACTACTTTGTAGGTCCCACCACTTGCTGCTCAGGAGTCATTCCGTGGATAGAGTAGAATGTGCCATGCAACTGCTATTCCTGGGAAGCCATATTCAAGAATTGGGTATGGGTGACAGCTTAGCTTACCAAGTCAGACATGTCCTACCATCTTGAGTCCAAACCGTGAGTTCCTCTAGTGGACAACGATGACGTTTTCTGACCATTGTCCTCTGTTTCCCAGAGTGGCACGTGCAGATCTCAATGTTGAGGCTTTTTCGGATGATGACGACACTCTTGATCACGCTCTTGAGGCTCAATTCAGAGATCATTTTGAGCCGCAATACGTGAACGGCACTTCTCAAAGCCAAGATTCCGACACGAATAGGGCGGAAGGTGCCGTTAGTTGTTCATTTGAGCATAATTTTAATAATGAGGATGAGGCGTACAGCTTTCGACTCTTCGCAAAGCCTGGGGTGCCAGGACTGCGGGAGGGGGAAGAACAGGGCCCACAGAAGATCTCTTTGAGATCACCTTCTCCAGCGAGGGGTGAACCAGGCTTTGTGAATACAGAGAGGCCGGCAACATACTATTTCACAGGGGAGACAAGCGCGGAGCGGGCAGAACAATATCGCATAGCCGCCGTGTCAGGTGAGCAGCTGTTGCAGGGTCTGGGAACAAGATGGGTATGTTAAACCCTGTTTCAGTATGAACGCTGCTGACTGCGTTCATCAAGCCAGGGCTCGAGATGCCTTGGCGAGTCACTATCCTCAAATCAACTGGGCGCATTATGGCGGCTTCTAGCTTCGATACAGTACAGACTATGCTAAGGAAAAAGAAGCGTGTTGGGAAGAAAAGGCGTATCGCCATTAGGAAGCAAAAGGCTGCCGAAAGAGAGAAGCGAACAAGAAAGAATAGAGACAAAAAAGTCAAGAAGAGACAAAAAGAGAAGCTGAAAAGGTCTGAGGAGGGTGAGATATCCGGGAAGACATCCTCTTCCGCAGAACTACTTGGGGTTGGTGAGCCAACTTAACTGTACACAAAAGCTTAAGGACCCAAGCTATGGTCGCTGCGATGAGTGTAAACCGGATAAGTAGATTCAGAAAGCTCGGAAACCGCGAATGGTACCCAAGCCTAACGAAAGGAAAGCACGACTACAGCCCAGTATACATAAGTCAAGGTTCCGACGTCTCCATGTCTTTTAAAAGTTTCAAGATATTGTCGCCATACCATTATTATCAAACATTATCATGGCTACATGCTACATTGGTAAGGGGATTGACATGCCAGAATTCGGGCTTTGCAACACCACAGCGAGTGTCAGTCTCTGCTGCTTTCCCGGCCATATTTGTCTTTCCAACGGGTATTGTTCTACCCACTCCGGTCAAATCTACAGTGGTGCTTGTACAGATCCCACATATTCTTCGTCTATCTGCCCGGAGTTCTGCACATTTGGTACTTGCCTAGCTTAGGACTTTCGTCGCTTCTCGCTAATGCATAAACAGCAACTGGTGGTTACATCACTCAATGCGAAGGAGGATCCGCTGGCGAGAATGGGAGGTTTTGCTGCAGCATGGACACCAACGGAACTTGTTGCGACGATCCCAAGAACAAGCTGCACATGGCCCCTTCGGCATCCTCTGCAATTGCTCTTATGCCCGCCATTGCAACAGCCGCTGCTTCGAACGTGAGCTCGACGACCTCCAGCACGGGTCCGCTCTCTTCAACCACTCCATCTTCGACTTTGCACAGCAATCAAAGTTCATCGAGTAGCACTCTATCGACCACAGCAATTACATCTAACGCTGAGCCTACACCCGCGTCTACCGGTAGAACGAAGTTAGCGATTGGTCTCGGCATCGGTCTCGGCGTTGGAGCATTAATCTTACTCTTCTGGGTTATATATGCTTATCATTGTCGCAAAAGAGGACAGGAAAGATTTCAAAGGTCTTCAGCAAGGGCCCGTATTGATGCATTGGAAATGGTGAACAGAGCGAACATGGGTGTTTCTCGCGGGTGGAGTAGCCCTTTCAACCGGAGAGAAAACCCTAAGAACAGCCAGCAGGCCGTCAGGTCAGCAGCGGAATCGGCCAAATCGGAGTCTGCACCCACAACAGTCAGCAGGCTGGCCTCATCGGGACACCATGCTGAGTCGCAACCACCGTCACAATTACCAACCGCATTGCCAAACTCTCAAATTGAGCAGGTAGAACTGCGCACTGACTCAGCAGTAGACCGCGAACCGACAGCAGAGCTAGAACCAGAAACCATTGAGTCAGAACAGCACAACAGTACTTCGCAGCAACCGCACACTTCAAACCGGTCCGAAACCCTTACCTCTGCGCAACTAGATGGTACTTCAAGCCAATCACCTGATACCGAGAAAGTAGCACCCCGTGCGCCAACACCAGAAGAAGGGTCGAAAAGTCAGGAACAGCCACAAGAGGAGGGTACCTCAACCGCAAAACCCGCCGAAAATTTACAAGTCGAGGACGAAGTACAGAGGCAATGGTCGTGGCAACACGGGGATGATGAACATTTACAGCGAAGCTTAGAAGAGCAGATGGAACCTTCGCAAGAGACTCCGGAGTAAACTATTTATTCTTTGCTCGATCCGCTCTATACCTCTCCTCTACCCTTCATCTCATTAACGTACAAGCTTGTGACTCTTTCTCACCACCTCCCACAACCAAAGACCCATGCCCTCTTAACTGTAGCTTGATCCACTTCCCACAGCCTTCCTCTTCCTGCCCGTTCAATCCTTGCGCTAACGATGCGCTGAATTTAATGAAAGCCCGAGGTAGACAAGCTACAATACCGCTCTTGCAAGAATAGCCAACTATCGCACACTCCACCTTTCACCTCTTCATAATTTCGCCATGCAGAACGCGCTCTTTTCATGCCCCCTCCTATTCTTATTCCCTCCTCCGTTTCCCCGTCCTCTGATTTCCTCTTCCTCCCCTCTTCTCGACACCATCATCCGCGGAAGAGGCCAGGACAGCGCTACAGCGCTCGAGGAGAGGAAAGTTAATGGTTAGTGGAGTTGTGGAGGGAGATGCTGAGGGTAGAGTAGTGGTGGTGGATGCGGGCGACTGGTTATCGGGAGGGTTTGGTCGGGGCTTGGGTTGGGGGTTGTGGTGGTTCATTTAGTGGGTTTGGATGCTGGTAAGAGAGTTGTGGTTAAAGGATGGAGGAACGGAGAATGGGTGCAGAACTTGATGTAAGTGGTTATGTATGCGGTTGGGTTACGAATTGTTGAAAGGCGAGACGTGTATATGGACGAACTCGAAAAGCGGTTCACTGGTTCTTTATGAAACGCATTGGTGGCTGCGCTGCATAGATAGGAAATCAACAGGAGGAAGGGAAAGCATCATAATTCCCATATACAAACATCTGTCTCTAAATACCTAGAATCAGACTACCAAGTGTCTAAAACCTGTCTATGCAGCTACTATTCCTGAGCGCCAATACCATCTAAAATCACTTTTCCTCAATTGTAGGATTCCTCGATACATTCGTCTGCGTCCTACTGACCGCATCCGCAGGCGCCTCCTCCTGCACCTTCTGCTTCCTCGGCACCCTAGCCAACCAGTAGAGAAATAATGCACCGAAGATATTAAATATAATGAATGCCCACATGATACCGAAGTTACGCCAGCGGGTCGAGTATTGCGAGCTTAGTTGCGCCAAGTAGACGTTCGTAGAGCTCGCGGAGCAGTAGGAGCAATTGGATGTAGCGGAGGAGTCTGTAATGTAGCCGCCTGCGGAATTGATGTAGTCTTGGAGGTATTGGCCGCAGGTTTGGCCAGGGGGTGGATCGAATTGGACGAGTTCTATGCTGGAGCAGACGATAGCGTTGTTGGCGAGGCCGGTGGCGAGCATGCCATCGACTAAGTAGGTGAAGGGGGAGATGCGGTACATGAAGATCCAGAAGCCTGGAAGTGCGGTGGGGCTAGCTAGTACACCGCAGAAGATGAGGGTTAGGGAGAAGAGGAGTTGTGCGATGTTGCCGGCTGTTTCTGCACTCTCGATGCCCGCCACGATCATGTCCGTGAAAGTGGAAGTGAATAGGAGGAAGGACCATATGAGAAGCCACATTAGACCGCCACGCTCGTGGACTTGGTGGTCAGGAATCGCATTGCGGTACATGCCGATCGGGTAGTAGAAGCAGAAGAAGATCATCACGGACATTAGAGTGTTCCAGGGTAGTTCGACAATAATGTTAGAGAGCATGAAGACTTTCCAAGAGTATGTTTTTGATGGGCGTTCCCGAGATTCGTAGAGAGCGCGTTGGGTGACGAAATGAGGCATAGTCTGCTGGACGATATTCCCGAAGATGGTCATCAGCATGAAAATGGAGAACAGCTGATTCTGAAGACCTTGGAGACTGATGGCCGAGTCCCAGAAAGAGAAGCCGATGAACAGTGATGAGCCTGCACAAAGCCAGGCTTTGGAGTAGAGGTAAGAGGGTGTTCGCCAGTATTGTTCAAAGACACGCTTGGTGACGGCCCACAGCTGGACACTGAACGGTTCAGCAAATTCGCGCAATGCTGTGGGATCGTTGTCGACGGGCTTGCCTCTAAGCTCTGACTTCATCTGGGCCAACGTCTCTCGAATGACCTGCTTTTCTTCTGACTCACGCCACACTTGCGGCCAATCTATAGTATTCTGAGAACCTGGGGCAGCGCCAATAACATCCAACATCCACTCAGCGGGATTCTCCTCATCGCCGCATATCCTGGACCCATTGCGCTCAAAGTAGCTAGTTAGTGTCTTGGAGCGTTCGCCAATATCTCCAAAATAAACCGTCCTGCCACCACTGGCAAGGAATAGCAAGTTGTCAAATTCCTGGAAAAGGATAGCCGAAGGCTGATGAATAGTACAGAGAATAGCTTGTCCATTATTAGCCAATTTGCGCAGTAGTGTACAGATAGACCATGCTGTCTGACTGTCGAGTCCAGAAGTAGGTTCATCAAGGAAGAGGAGGAGCGCAGGTTTGGCGGCGAGTTCCACACCAATAGTCAGGCGTTTTCGCTGCTCGACGTTAAGACCTTCACCTGGAACGCCAACAACAGCATCGGCATAACCCTCCATCTCTAGGACTTTTATTACTTCATCAACGTACGCAAGCTTCTCCTTCTTGGGCGTTGTTTTCGGTTGCCGCAATAAGGCGCTGAAGTTCAAAGCTTCTCTAACAGTAGTGGTAGCGAGGTGTAGATCCTGTTGCTGTACATAACCCGTCTTCCGCTGGAATCCACTGTCTCGCTGACGGCCATCGACTAGCATTTGGCCGGTAACGACACCCATAGTGACACGGCTGGCCAATACATCGAGTAGTGTAGTCTTGCCCGCTCCTGAAGCCCCCATCAGGGCTGTCAGAGTTCCAGGCTTGACCCAGCCATCGACGTCGTCCAATAACCTTCTTGTGCCGCCTTTGATCTTGATATCGAAATTGACAGCCTGCCAGTGGAAGACTGCAGTCTGCTTCTGAATCGTTGGTGGAATCTCAGACGTTGTCTTTGCAGCCACGACACCATCGGGAGTAGGCCGATCATCCGCAATGGCTTCCTCATCTCCATCCTTTCGTATTGCGGGTACCATACCACGACGGAAGAGTAGCACTTCGCCTTTTGAGCGTTGAGCAGAGACAAATTCCGTGGCTACAAGGTAGATGCCGCACGCAAAGACCATGATAGCGAATATAATACCAAGATTCCTCCAAAGATGTGAATGGTAGTAAGAGAAGCTAGTATTTATATAGTCATCTCCATCTATGTAATTCAGCCCAGGCTTTGCACCCACAGCGTTGCATACATGCTCATCCGGGCTGACATTGTTGTAAGAAGGCCCAGAAGGCACGAAGCTAGAGCAAGGGAATCTGCGGTCGTGGAACTCGTTAATTAGAAGAGCTTCGAAGGCGTATGCCACAGGATCTAGGTAATTGATCCACCGGAACCCTGGCCACCAGAGTCAGTGAAAGCTGTACGAAGGCCAAAGCAGACAACTCACAAGGATGCATATCTCGGATTGGGACCGTGAAGCCAGTGTAGATAACCAAAGCCAGTATAAACACCGCTGCGGGCGCCATAGCCTGAGCCAGCGTACGAGACAGTGCACCAATCGTTCTGAAGACCATGGACATAGTCAAGACACATGCAAAGGAGAAGAGGTAGAAGGTGAAAAATGCGGCAGGCGTTCGTCGGAGATTGGTCATAAAGTACAATGTAAGGTTGAAGAAAATTGACGTGGTAAGTTTGTTTGGCAAGTCGCAGATCATAGATGCGATAGCCTCAGAGAATGGATGATAGAAAGCATACTTCGAATGCTTCTCGACAATGCCTCTTTGCGCATAAAGTGTCAATATCTGGAGTCACACAGTAAGCTTAGCTACTGAAACTGCCAACTTGCCTTCGACATACCTCAAGAGAACTGCTAAAGGCGTTGAGTAAGATGGCGAAGAAGAGCAAGGCTCCTCGACTATAGAATGTACCACTATTGACAGGAAGATTGTAGAACACGCTGCCGATGATCAAGGCCATGATTGTGTTGCCGATGATGCCGGACAGCGCCAGACTCATGTCACCTCGTAGTCGCTGGAAGCCTCGTTGTATGCACAGCCGTACTTGCATTGGTACTGAAATAGTGTAAGGAGAGTTGGCCCTCTGCCCTTTTGCCATTGTTGCTTTTCGCGATTGTTGGAATTTTTGTAGCTGTTCTCCACCAACAGGATACTGTCGGTCAAATTCCTCAATGTCTTGAAGAAGGCGAGCTCGTTCTTCGCTCTTTTGCCAGGCTGCAGCGAATTCGTCTGGCGTCCTTGGAACCCGATGTTCAAAGCCTTCTCGAATGATTCGTTCCGCCGGGTTCGTCAAAGATGTAAGGAAGTCTCCAGTTGTAGCTCTCTCGGTGCAGACGAAGCCCATGTTGACGAAGAACTCTTTTGCTGACGCTGTTGGGCCGAAATATATCTGTCGTCCTTCATACAGCACCACCACCTTGTCGAAAATATCATAGATGCTCTGCGATGCTTGGTAGATAGCGACAGCAGCAGTGGAGCCAGCTAAGCTTGTAGAAAGTCTTAGAGTCTTGACGAATTCCAAAGCAGTGGCGCTGTCCAGTCCGCGCGTGCTATTATCCCAGCATTGAAGCGGGCTACCACCCAACGCTGCTTCAGCGATACTGACTCGCTTCCGTTCACCTCCACTGACGCCGCGAACGAAGTCATTCCCAACCTTGGTATTGTATGTATGCGAGAGGCCGAAGACAGCCATGATAACCTCTGTCATATGCTTGGCGTACTGCTTTCGCGTGACGCCAGGAATACGATTGCGTGGTGCTCTGGCTTGGGCTGCGAAGTTGAGGGTTTGGCCAACGGTCAATTGGGGAAAATGAACGTCGACCTCGGCTTGGTACATGCATTCACCACGAAAGTCTTTATGCATTGTTTCCTTGGGTATGCCTTGGTAATTGATCTCTGATTTCGAATCGATATAGAACCCGTGTGTCTCCCCTGCTATAGTTTTTAGAAGCGTTGAACATCCTGAGCCAGGACGGCCCAGGACGACAAGCATCTCTCCACTGCGGACCAATCCTTCAAAGTTCCGAAGGATCTGGATCTTGTGTTTACCTCGACCTGATATTTTGTTGAATATAGAGCCGAGTTCAAGAGGATAATTGCCGAAGGTTCTGAAAAACAAACTATGTCAGCAGGCATCTTAACTGCGGTGAGCCCACCAACTCACTTCTGGTAGTCTGTGAGACTACCAAAGCCATGAACATTAAGGTTCCTGTATGCTACGCCTGCAACACGCTGAGGATATCTTTCCGGATCGCGCGACTGCAGGCCTATCAATGTCCTCACCCATGCTTCAGGCTTGAATTGTCCAGAGTTTGGGTCGAGCGCTGGATCGCTCGAGTCTATGAATGAATTGCGGTATGCCCCTCCAATATCCTTGACCGACCGCGCTGGACGCAGGCGCGAATTCTTTTCGTCGCCTCCACTAGTGTGTATAGACTGCTGAGTGAGTTGTCTTGCAAGGTGAGCAACTTCTTGGGTGCTACCGATTTTCTCGAGCTCGCTGGACTCGTCCGTGTCTGTTGAAGTACCCGATAGATCTTTGAAAGGTGCCTTCTCTTCGGTATTCGGGGATAATTGACCCTCAACTATTCCAGCCGCATGTTGTGCAGCCTGAGCAACACCCTCTGATTGGGGGATTGCACCCCATGGGGACGCCGAGGTCATGGGCAGGCGCTCCGTTTGCGGCAATGGGACGAGGTTGCTTCCAAGACCTAGTGGTCACGTCGTAAGCTGAGGGTAGAATGATATTAACAGATTTCATGCTATGATGACGACGAGGTTCCATAACAGTATGCCTGATTGTTTATTATACCTTACACACTCATGCCTCTCGGCTCGGAGTGAAGCACTCCGACCTTTGCAAAAGATTTGGGGCTGAGGATGACTAACTCTACCTCGGCTATGATTACCTGCGAGATGTCTCCGACTGCTTCAAGCTCTCGCAAGCTGAGCCTGTAAGACTGATACTGTGGATGTGGATATCAGCGAAGAGACACAGTTCCGTATGGTCACTCCAAATCACATGTACAGTGAGCCAACGACACCGTTGCTGACTTGAAGCTTACATTGTTTTGCCAAGATGTTGTCCCGGAATCGGGAACTTCTCTACCGCTCCTTACATCTTTTGGCGAGCACGTTCGGAAACAAGAGTCCCCGTAGCAGGGATTGTGAATGCGGCGTGGAAAAAGGGCAGGCCTCTTGGAAGGATTACTTGTACCTTACTCAAACGTCACTCCGTTCAGGATATTGAGAATGGCCAGCTCCTAGGTTCGAATCACAGACTGAATGGACCGAGACCGAAATGAACGACAAATGGAAGACTTTCTCTAAATTATTCAATTATACTATTACATATCAGTAAGGTATGCCAACGAATTATAATGCCGGAGCCGAAGCTCTAAATGTTGTCGTAAAATCGTGAATTATCGCAGAATATGTCCTCCCACGCTATGCAGCCGGGTTAAATGGCTTAAAAAACATGACCTCAGCTGCTTGCCCTGGGGCAGCTACATCCACACTTGTTCCATAGACTTGCTTGGCGCTCAGACTTTTACTGATAATAGCAGAATAAAGAACGAAAGGACCGGTAGTCCCGATCTTGTGCAGTGTTGCTGTGGTTGAGGTGTCGATGGTTGGGCTTACTGTGCCAGTTTGAGGGACGGGGATACTGAACGTTGCTGTGAGCGAAGCAGGTGGCGCAGTGGTGAGGTAAGCGACGGTCATGTTGACGGTATAGGTAGAGACAGTGTTCAAATTAGAGGTCGTGCTGAAAGTTGGGGGGGTTGGCGAGAAATTTGACATGGCTGGCACCACGAACATGGTGTCCTGAAGCTGGAAGGTTTGGCCGGAGACGGAAATGCCTGAGAGACCGACAGTTGCTGGGAAAGATAAAGTGAAAGGATATGAGCGAGTGGGCCCCCAAAGACCCGTGCCTGTGTCTGAAGAGGATTTGGTCGCTGTGGCAGTGGTCGTGGTCGTCTTTCCCGCTCGGTTGATTAGGGTGACAGTCAAGCTCGCTGGAGGAGCTGCAGCCCCAGTGACCTGAATGTACCTCATAAAGCCAGAAAGAGCCATATTTTCTTTCCAGTCCACGCTAAGGTAAAGCGCTGCTGGTTGCAGGTTTGTGGTCGTGGTAGGGTCCACGGGACTCGACAGCGGGGTGCAACAGGGTATGGTTTCGATCATGCGCTGCATGAAACCTTGGCATTGAGTTTCGAAGTAAGACGAAGATTGGGCTAATTGTTTGATGGTCGCATTTCCGTCAGAACTGTAGAGCCGAAGATCTGACTGGACGGTTACATTCGTGGTCGTGACGAGGGGACCACCCTGCGCCCCAGTACCGTGAACATAGTCATTGACAGTGCCGATATCGAAGGTAGCTACTGTCTCGTCGAATGCCACCCGGCCGTCTGCGTTGTTGGGTCCAATCGCGCTGGCTGGGACGACTTGAGGAAAGCTGTTGCGGTGGACACCGCCCATCGAATGCCCACAGGCCGTCAACGCAATCGTATCGCCTTCATTGAAGCCAGCATTTCCAAATTGGTTCAATGTGGCCGTAAGACCGGTCTCGGGCTCTGGGACGCCGGATGGGCCTGCCGCAGTGGCATCTATACGGCCAGTCTTCATTGGAATTAGGGGTCCTCCGCAATTTCCAACGGCTGTGACAACGCCCAAGGCAATAAGGTCGGACACTATTCAGCTGTCAGTGACATGGAAGTACTGGGTATGCTCAAATGACTCACTGGAGACCTGGGCATTATAGAAAAAGCTGAAAAAGAGGAGTGCATCGTTAAAAGCAGGGCCGACGTTCTCAGCACGTGTAGTTTCGAATCCAATAGACGCATCCAAGCCACCTGTCTCCGTGTAGATATCTGCAGTGACAAAGTCATCTGTAACGTAGTTAGTCAATGCAGCGCGATACGTATACTCGTACGACGTCGTGCAAGGGAGCAACCTACGGAAAGCAGTTCGAATCCACTCAGCGGCAGTTTGCATTCCCAGGGCATTGTTCGGAGCGTTGGCAGTAGGGTCCTGGTAATTTGTGCAGGGCGTTATGGCAGAGAAGAAGCCATGGGTAGCGGCATCAAAATAGAGATGTTGTATCTCCTTGATAGTAAGGGCCTGGGCGTTTGGAAGGTACTGAGCAGTAACACTCTTGAGGGCGACTAGGCAAAAGGGGACATAAGAAAAGAGAGACAGCATGATGTCTGCTTTGGCTTGTAACGGGACTCAGCCCAAAAAACGTGTCCGAGGGGACTGTGAAAGAAAGGGCTGCACCGGACACTTTTATTATTAACAACGAGAGACGTGAATGAGGAAGCCATGTTCGAGGCAGGAGAGGGATTATTATTCATAGAAACTCGCATCAGGGGTTCGAGACCGCTGCGTGGTACGAAGGTATGAGGTACACGAGTCAAACGCTCAGCCCTAATCTTTTGGGGCCTGCCCAAGGCTCGTACCCGGGTGGCAAGCCAATGACATTGGGGGTTCATTACGGTTTCCAGGCTCCGATTAGTTAGTCACTGGATTAGTAAAAGTAACGACAGTCCCAACGCCTATTAACTGTCCGACCTGGCAGGTTAGCCCTTCTAGTTGCATGTTGGTGAGCAGCGAGACGATCGGAAGTGTCCGTTATAACACATATGCGCCTGGTAAATTTTCTGATGGCCTGGACCGCACACTATCTTCTTCAGGAGCAGCTTGCAGAACGGGATGCGGGAATGGTTCCAAGCTTTCTATTTACTCTAGGGTGTTACTGTTTTAGGATAAGGGGCTCCGGGCTGTTTATTGGCCCATAACGGCTGGGCGCGCGCCCTGACGATCCTAATATTAAATCGCTGAATAAGAGCTCCATGATAGATTGAAAATCCTCCTATTGGCCGAATAATTCTTGGATTGTGTTCCACATCAACTATTTCCCAAACTCGGTCACCTCGGGTACAAGTCTGATTTGGGTAGGTATTAAAAGATGCCGAATACCCATGGTGTGCTGTTGTTATGTTGTAGCCAAGCTGCACGGTAGAATACCGTGTAGTCCTGGCAAGGCCATATTCCGCCCTCCGATGTGCGCGTCCCTTGTGCCACAAATTGATAGGCGCGCACTTATCTTACAGAGATAGGAAGTCCATTATGTCTGATCTGCAAGATAATGGAAAATCGCTCATGTGCTTCCACTACCACTCATTGTTGAGAATCCTTCCCACGAAGACACCTTGGAGAAGTGCTGCAAGGCGATGACAGGTGTACCATACCCCGCCGGAGCGCGCTAAGGTGGGTTTGCGAATGCTGTCAGCAGGCAAGCAAAGGCACAGACGCTAGTGACTCAGGAAGCCAATTTTCGATACTTTCATAGGTTCTTCGCGAGGATCAGATAGGTAGTCCAGCCGTAGAAATGTGAGACAGTGGTACGTTAGTCTTGCATCGAGAACGAGCGATAACGGTGAATATGACCAGGAGCAGTAAACAGAAGGCATTTCCGAGGAACAGGGTTTTTTTGGGGGGTCAAGATTTTGACCCGCTGGTATCCTAAGAAAACACCGTTAACCTTGCTATACCGTTTGGATTTCAGGCGAAGGACGTATAGGCCGAGCACAGCGAAGTGCTGATCTAGGACACTTGCTGCTGCAGCCTGTCAAGCCGCCTACACTAATAGCATTTCAGGTGATCGGACATGGTACAAAGGGTCTTGTGGGCCGTCCAACTGGTGCTGAGTCGCAAAATACTTTGATCGTAAGGAAGCTGGAAGCGAGACTGCTACTAGGATCTCTTCAAATATCGAAAGCTTCTCGTCGGTAAACAGTGACCCTCACTAAATGCTGTAAAGGTAGTCTCATGTCGAACTATTGATTCATTATAGCTTAATGTCAGAACGAGATGCAATTAAAATGAACCCTCACCAGTTAGTAATTGGAAAGCTCTGAACAACATGTCTGGGATCACTATTGGCGCTGACCATGTTCCGCGCTGTCATGTCGAGCACTTGGATCAACTTACCCTGAAGGATCTTCTCACGCGGGAAGGTACTCCTTGGTCATACTCTCCTGGCAAACATTGGCGAAACTGGTTCTGCTACGACCGAATACCATGTCGATGGCTCGTACAAGTACTGAAACTATGGCACTGATGAACCTATAGGTTCCTATCTTAAGCAAGATCTTACCGATGCCGAAACATAAAGTTGACACTTTACGGCGTAAGGACAGCATCGAGCTGACATGGCGGCCAAATCTCTTGTTCACGGGAGGTTTCTCCCTTAGACTGGATAGGTTTGGCCACTGACTTGGCTTGTAAAAGAAGTGAGGGTTGTTTTACAAAAGAGAGCAGCATTGTACTAGCACCGTTCGCCGTCAGATTGAGCGTGCGGACAATTGTCCTAGGAGTAGCAATTTTCTGAGTGAGAACTTGCGGGATAACAATCAATGTGCTTGCATTGCTTCCCAGTTTTGGAAAGAATAAAGCTGATTGTAGCCTGACAATTCGATCACCCACTGGTACCTTGGCCTCTTAAGAGTCTTGCTCGCTCAGTGCGCGACCTAATAGGCAGATAATCGGCCAGTGATCGCACTCCGAGCGAAGCCACAAGCTAGCACGTGTCCACGTTGCATCCTTAGCACCGTCTGGGCTGCAGCCCATATTCCACTCCAGCCTCACCCCTCCAACCTTTTTACAATACTCTTCTCCAGAGATTGCCATCAGACGCTCGAAATTACGAGTCGAACGCAGCTATGGGACTAAAAGTTTTGTTTCCAGAGCCAGATCAAGCGAGCCAGGAGACTCTCACTGTCGATATCGTCGCAGTCCATGGACTAAACGGTGACCCCACGGACACGTGGACAGATGCGAAGACGAAGGCTTTCTGGCTCAAGGACTTTCTCCATCATGATCTTAAAGGAGCCCGGATCATGACTTTCGGCTACAATGCAGATATCGCATTTGGCAATACGACGGCGAGTATTAAAGATCATGCAATGGACTTACTCGGTTGTTTGGTTGATGAGCGCGAGGATGATGCGGTGAGTGGAAGACTTATCTCGGTCTGTATGCGTGAAGTTGCACTCGCTTTGCTCCATTCTATGAAGTCATCGATGATCGGAGGCTAGTAGTACTCCAATACGTTGACTCCTTCAATTCCTGGACACAAATTCACCGACCAATGCCCTTCATTGATATCCCAAGCTGTATCTCATCGCCTGGCGGTTCTGGCTGTCGAAATTTTGTACTTGTTGCAATGCTTCTTTCAAATGTCAGGAATTGTGTTACATTGCTAGATTCTGCTTGATCTCGTCTTCTCGTAGAGGAATTGGAGATACTCTACCATCAACTCGAACTGTGCAATTCTAAACTGCAGTAGTGCACGATTTGTCAATGTTGGGCTAAGAATGCCATAGGAGATGCAAAGACCGATCATCTTCATCGCTCATTCGCTTGGTGGTATCATTGTGAAAGAAGTATGGAAAAGCTGTCAGGGTTCGTTGGCTGCGCTGATCTCGGTAGGCTCTGACCTGGGCACATGTCGAGCCACAATATTCAAGGATTAAAGAAAGCACCCTTGGTGTCATGTTCTTCGGTACCCCACACCGAGGTAGTGAGAAAGCAGACTACGGAAAAGTGTTAGTAAAGGTAGTGTCAGGTGTAATGGTCAGACCAAAATCGAAGCTCGTGAATGCTTTACAATCCAACAGTGAGACATTGATGGATCTTACATCGAAGTTCAAGTTTCAAGCTCGGCCATTGCACATCGCCGCCTTCTACGAACTAAAGCCAACAGGTATCGTAGGACTTGTAAGTGTATGAGAGCATTAAGAGCTTCAGACCACAGCTGATCATATACTCATCAGATAGTCGAGAAATACTCAGCACTACTGGAAATCGAAGGCGAAGACCAAGTACCTGTAGACGCCAACCATCAAGATATATGTAAATTTGGCTCGCGAGATAATGAAACATATCGGAAATTAGTCAAAAGGCTGAATCGGATGCTGAAGGCAAAAGAGAATGCCGGCAATACGGCCACACCCGGTGGGTCACCAGAAGTCTCGTCCTTACGCCGTGGATTACCAATGCTTGAATATAGCGCAGAACCATACCGAGTCCCGGGCACCCCATAACAAATACTTCGAGGTTCCTCGTAACGTCACCTCAATTTTCACAGGCCGTGAAGATATCTGCCAAGATCTTCAAGAACGGTGTCTGCCATCGAATCCACCAAGTGCTCAAAAGACGCAGAAAAGATATGTTTTGCACGGTCTTGGGGGTTCTGGCAAGACCCAAATTTGCTTAAAGTTTGCTCAATATCACCGCGAGAGGTACGATAATAGATATCTCATTCCAAATATATGGGACTCTCTGCCTAATCTCGGCTTCCCGATCAATGCTTTTCTGCAGGACTCTTTGTTTTGAACCAGTGCTTTGACCCCAAGGCTTCACATTTCCCCCTTCAAATTACTTCAGGATTCACGCAACGTTTACAGTTCTCACCACTAACTCTGTCTAGCTTCTACGGTGTGTTCTTCATCGACGCTAGCAGTGCAAGCCGTGCAGAACAAGGCTTTTCAGCAATGGCCGGAAGGTGTCAAGTAGGGAAAAGCATGGAAGACTTTAACAGATGGCTCACCAACCTTGCGGAAGATTGGCTTCTAATCATAGACAATGCCGATGATCCGTCCTTGGACATCTTGCCGTACTTTCCACCAAGCTGCAGAGGTACTATTATACTTACCACTCGAAACCCGGACTGCAAGATACATGCCACCGTTGGATCACGCGATATTGGCGCCATGGACCGTGAAGAAGCTATCAGTCTTCTATTGAAGGCTAGTGGCGAACAGGAGACGGACTCCTCTTTGCGAATCTGAGCGCTGCCTGTCGTAGAGACCCTCTGGTCGCTAGCACTCGCCATTATTCAGGCAGCGGCCGTAATAAGACAAAAGCTATACACTTTCGAGGACTACTGTAATGCTTACAATACCCGTCGGAAAGAGCTACTGAGTTTTCGACCTGTCCAAGCTAGTTCAGACTATAAGTTCACAGTCTATACTACTTGGGAAGTGTCGACAGAATCCATCAGAGCCATCGCAAATGGGCGAAATGCTACTCAACAAGCTAGCCGAAATGCCAGCAATGCCCTAGAACTTTTAACTTTCTTTGGCTTTTGTCACTTCGACGATATCTCGGAAGAGTTCTTAAAGGTGGCGTGGGAAACATTCCCGGATCTGTTCCCTTGCCCATGGTGGAGATCAGACATACTTCAGGCACTTCGAGAAGCTCGGTCACCAGATTGGGATCCTTTTCCTATTCGCCAAGCCATGAGCCTTCTCTCTAGCTATTCGCTGATCAAATGGTCGGACCTTCAAGTCTCTTTACATCCTCTAGTACACTCCTGGATCCGTGACTCTTTGGTCGAGAAAGTGCAAATGCGCCACTGGACGAGTAGTCTATCAACCTTAGCAATGATGAGTGGCTCATCTGACCAGCCTTACTGGTATAACAGGCGCCTGATGCCCCATATTCAATCTTGTCTTGGCGTCAGAGATCTTAGGTATTTACTAATAGACGACTCCTTAGTCATAGAACGAGGCCTTATCATATGTTACCTATTGAAGGTCTATTCTCACTGCCGTCACCTAGGAGAGCTCTTACGGCTTTCCGAAAGTGCATTGGAGTACACACGGAAAACGCTTGGCGAGGGGCATGATCTAATCTGGGCATTTATGGATTTTAATACAAGGGCCCATAACGACCTTTATCAGTACCAGGAGACCATAGACAAAGTAGAGACGCGGGTAGAGGAGTTCTTATCGTCACCTAGCCCGATAATTTCACTTATAATAGCATCGGTAATTTGTTGACTAATATTTGCTTACAACAGTGTGGGAGACACGAAGAAAGCGTTGAACTTGAGCGAAAAGCTTGTGCCACAATGCATAGACACCCGAGGCGAGGATGGCGAGTTCACCTGTGCTGTCATGCACAAGCTTTCGTATTTATACAGAGCAGTCGGTCGATTGGAAGAAGCCGTAGAGTTATGTAAAAGAATCGTCGAAAGACAAAAGGCGTTCCTGAGCGATGATAATCCCAATATGCTGCAGTCCAAGCACGAGCTAGCAACGGCATATTTTAGAATGGGCCTATACCAGGAGTCTGTTAATATTTTGCGGCATGTGGTGGAAAAGCGCAAGATATCATTAGCAGATGATCATACCCACACACTTTACTCACAAGTGGAGCTCGCAAGGGCCTATGACGGCTTGGATCAGCCAGGAACTGGAATTTCATTGTTGGTCAGTGCAATTGGATTGGGGCAGAAAACTGGAGTGCCGGATGCTGAGCTCCAGTATTGGAGGACATGTCTCGCGCGATTACAAGTCCATGAAACATATTTGCTCTGGGAAAGACGAACAGAGCATGCTCAACCGGATGTCAGTATATCGCTGCTAGCCGAGGCGGTTGAAATGGGTCAGAAGACTGGAGTAGCGGAGGAAGTACTCCAATACTGGCGACAGGATATCCAAGAATGGCAATCTCACGAAGATAGATCGCTCTCTGAACAAGAACTGAACCGTCAACTCCAGAGCCCAACAATCGCAAGCGCAGAAGAAGCCAAAGGGGTCAGGTGGAGCAATACTTTGTAGGAAGTAAAGCTTCCACTGACTCACGCTACAACTTCTCAGCGCAGCATTCTCGAGTACATTTGAGCAGTCGTTCACGCGTACATCCACGAACATGAGAGTAGCCACGGCTGCGGTGGCAAGACAGCTCGTCAATAGGGCGTCATTTTGCGAAGAAAGGAGAGGAACGCGACAGGGGTCACAGCGGGCAGCATCCAGAGGGGATACAAGGATTAAGTGGTCTGATATCAAGATGTTGAACCCTAGATGGATAATTGCGTGATCTTGATGCACGGAGACAAAGGGGAGGTGCTGGTGGTAAGATGGACTTATTGCACATATGTTTGGCAAGAATTTGGCACGATATTGGATTAGAAACGGCGTAGCTGAGGTAGCAATCAAACGACCATAGAACACAGGATATCTCTTCCATCAAAGTCGCGAGGAGCGAATCATCGACAAAACTTCAACGTACTAAGACATGAAAATACAAATAGAGTAGGTGTGGAAACTTGTAGAATTGCGTACCTCCACAACAATCCTCTGCACCCATGACCTTATCTATCAAAGGCCAACCACATCAACAATCTACCTCTCCCCTTACCTTCCCTAAACCCCTCTCTCCTCCATCACCACCCTCGTAAACTCCACTCCCCACAGAATACCCAAACACACCCCATCATCCCACAGAGCCCAAAGTCCTCCCTCTTCCCCCTCAGTCCTCCTATCCCTCCCTCCCACCACACCCCATCCACCTCGCGCAGCACCATCCACCTCTTCCCCTGCTCCACTGAAACGCTCCTACCTCTCCTTTCTCACACAATCATATATTCGAAACACAGTATCCACCTCATCGACAAGCAACAGAAAAACTGCCAAGACGCCCGCGTGTTCCATCTCTTGCGCAGCGCCTTGTGCTATGTAGGGAAGTATGGAGTGGCATGACTCGCAGAGGATTTTCGATCTAGGTGGGGAGAGGGGAGTGGGTGTTTGGTGCACTGTCCACAACCTGAGCTTCAGGCGCGTAGGAGAGGAATGTTCGGATGGAGGGGGGGCTGAACTTTGTGTATTACCAAAAAGAATTGTTTGGAGCTCTTGTTTTCCCAGGAATTTGCGGCTTCGCGGTTGGGGAAGTAGGGGTATGGGAAGAGGGTGTTATGGACGGTGTTATTTTTGATGGGTTTGGCAACTGTGTGCCTGCCGGGATGAATCTTGCGGATGCTGATGGTGGTGGTTGGGAGGGAGGATGGTGAGGAGATCGGATTGGAGGGTTGATAGGGGGATGAGGATGTGGTAGGTGGTGTTGCCGATGGAGCTGTTGGCATTTCCGGAGCTGTGTTCGAGGAATAGTTTGTGTTGGACGGAGCTTGGATGCAGCTTTTGATGTTGTTGGCTTCGATGAGGACAGGGCCTATTGTCCGTTGTCTAGATGCCCTTTGGACTCTGGTATTAGATAGAGGGTCGATGTTTGAAAGCCTGTGGTTTAAGCGGACATCAATTGTACTGCATATAGAAGCTTCTTGGAAAATATGGAGATTTGCACTGTATATGAATCAAAAAGTGCCTTGTATTCCTTGCCATCTTACTCCTTATCGCTCAGGAAGTCATACACCATGTATAACACAGCTCACACCTCCTGCAGCAGAGATGCAGATCCATTCTCCTCGTTTCTGCCATCTCTTTGTGGACTCCCTCTTTATAACATAGGCCTTATCCATGATCTTCTCCAACAGCACGGATCATCCCTTAATCCTTGCAGCATCAGACACGATCTAACTACCGGCTCCCACCTCTCCAATCGTTGAGGCTTGTTCGAGATTCTTCAAACTGTGCCAAGCGAGCTTTAGAGCTTTGGCCAAACAATCAATCGAGGATTGCAGGCTTATATAGAAGAGTTGCACGGATGCCAGCAGTCGATCATGCAGTACCAGCTCCAACAATGAATCCAGCAAGGTGTTTCCTGGCTTCGTCTTTATAGTGTTCCATAACGGCACGAAGGTAGCACTGGCGTCCAGGGTGAAAAGGTCCCTCGATATTCCTATCCCCCAGGTCCAAGCACTGGCCATTATCGATTTTACGAGCAGAAGCTCACGACGAATTACTTGATAGCCTACCGGACTGCGTCTCAGATAAAGGCGGCTCGCCGTGGCCCCAGAGCCAGCAGGGCGGGTCTTCGTACAGCAAAACCCTCGCTGATGGGCTTCGGTCGCCTAGTCGTCATGATAGAGGAGCCTATTTACCAGGGGGGAACGATTTGAAGGACGGAAGCCTTCACAATAGGAGGTGTCCGGGCAGAGGGGAGGTTGGGGAGATGTTGTCTTCCAATCTTTAAGCCGAAGTATTCCCGGAATTTGGTGGCAAAACATTGTTCCACACAGTTCAATGATATGAGGTCGGATCCCTTATGGTCCTGCTACAAAGGTGTAACGCTTAATTTTGCTTTCTTTCTCGGTGAGGACAGTGATGGAAAACGTTGATAAATTTATACCGTTTCTCCTACAATTTCACGGTTGGTAAAGTCTGAACCTGCGAGACTCAATGCTATCACTTTGATGCCCCGGCCCATGATACTATCATCAAGCAATAGACAAGAAAATTATCTCTGGCAGAGGATATGCTGATGATGTCAACTCGTGGTCACTTCAACTACGTTACGTGTCCGAACAATGTCTGCAAACGGTGAAAGATGTCACCATATGCTCTTTGTGCCTATGTATTTGGTAGCGGAGGTTGGAAGAGGCCGTTGGACCTTTTATCAAGGCCCAATTAAGACCTTGGAGCGTTCTCCCACGGGCTTCGAGAAGCTATGATCGAGCTTTTTCACTTAGCTGCATACAGTTGGTGCTCAGACCTTAGGGCTAATTGCAGCCTTAAGCAGCTATTTCGCGAAATATCCAACCTGCAGATTGCTTCTCGCTATCAATCTTGATGGCAACATAGTGGTAAAACTACTATATACTGTTTATGTAAGGTCTTTTGTGGTACGCACCGGAAATGATGCAATGATTGTATGAGAAGGGTTGGGCAAAACGGAGTTAGAAGGCCTCGTCGTGGAGGGCTACAACCACCCCATCCCAACAAATATTCAATGTGTGTGGGAGCGGACCAGTTTAGCGGGCTGAAGAGTCACGGTTGACTCACATGGACAACTGTTCCATGCCGCTGCAACATGAACCTGGCTGATGCAAGCCTGGGCGGCCAACCATCATGGGCATACGACGCCAGCTACATTGCCTTATGGGCTGCGGCTCTGCGTAGCCCCGCAGTCTGCCTCCTTGATATAATGCAGATGCTCGCCCCGTTTCATCCTCCTCCGTATTGCACGCTGTTAGATCATCCTGTTGCTTGGAAACATGTCGGCCTCTCAGGAGCAAGCACCGCCTCTCGGCGAATTCATACTCACCCAGGACCAATCGAGGTATATCGTCAAAGAGCGCTACCTTCGAGAATTTTTAGTCCAGAAGTTTGGGCTGGGCATTGATTTCAAGATCTCGGTACGCCGACCTCCCAGTGTCTCAAGAGTTCCTCAATTCCAGACCACTGAAACTAGATTTGGGCAAGCAGACTAAGTCGCACCGATGGAAATACTGGGCTCCAAGAGAGTTGAAACCGCATGAGGTCAAGTAAGTTTACCCGAATTATTTATGATTGCTTTTTGCAAGAAGCTGATTGGAGGTAATTTCAGGTCTTGGACCAGAGAACTTGAAGCCCGTCTCCGCCATAATAGGCTCCAGCGCAGTGCAACAGAGAATATTGGCGCTTCGGCAAGTTCCAACACATTAGAGCGTGCAGACGCTCGGTCTATGTGGGGCTGAAAGAGAGGGGGGCAGTAAAGGCGCATTACATGTAATACGAGAAGGGTGTGCCATTAGCTATGCGTAATAATAATATTGTCTCTCTTATTGGACCTCCTTGCATTATCACAATGACTGCATGAGAAAGGCTTTCTGTGAAAACTGCGATTGGACGTTACGAAATAATGGGAAAAGCCAGAAAAATACCAATGCCTCGGGACCGACCGATAGTGGGGTCTAAGCCCCAAAGGTTCAACCTTGTGCTGAGTGAGGCAGTTTGCGATTCCAAGTAACAAAAGGTCATATGGCATGGTGCCACTGAACTGTGGTGAACATTCTTGACTTGCACTGACATGAAAATCATGAACACAACTGCAATCAGAAGAAGCATACCTCTTGCCCAACTCCCGCCTGCGAGGGCAGATCCTCCCGCGTTTGCTCGGTGGGGTGACTATCCCGCTGGTATTGGTGGCTACAATGCTATTATAACCTCAGACAGCCTCAGTCCTCGGTTAAGCCGGCTTAGCTCAGAGCTCTTCTCTGGGGAAATTAACCTCCACATTATCGATATCAATCACGTTACAGGTGATCATGCTTTGCCTTAGGCTAGGGGCAAATACTGATGTCCGAACAGGTTCAACGACATGTGCGACAACTTTGTATGAGCGTGCAGCTGAGGTGGAGAGCATCTTGTGTCAACCGGATGACCAGCTACCTAGGGTCAGGATCATGTAAGCGCTGAATCAAAGTTTTTGAGCTTACGATAATTAACGATATGAGATCATTACATTCCGCAAAATCGCCTTATCCTCTAGAAATATCGGAATCTCTGATGCGCAAGATATTGACGCGATATAAAGTCGACCCAGCGTTTCTCTCGGTACTTTACTCGTTTGGCGATGCGCCTCACCTTGCCGAGAATGGTTCAAGTAACGTATCCAGCCGGACAACGGAAGATGGCTCGCATAGTAAGGCAAATGCATATCTTGTGGAAATTCCGCTTACCAAGCGTAAGATCTAATATATCAGATTCGGTACTCGGAAGAGAATCAAAGGTCTCCAGACAGTCCATGGTCAGTAAGGCAAACGGGCGTGTACCATCACCATTCTTCAAAGAAAGGGTTCGACCTGTTTATAATCTTGCATCCACTCGAGGAAAGTGTTCTTGAGAGGCGGTTGCTGGAATTTGGACTTCCGCAATCCGATGCAAGTGGATTGACCAGCATCTTCGAAAATCCGTACCGATTACACATATTAGCATTCGCCTCATACCTCGAAAACTGGAGATGGTATTTCAGATTCCTGGGAGACGAGTTCCAACAGAAAGTATGATTGCACCTCCATTCCCTGTAAATTCAAGCTTCTAACTCGATTAAGAACAATCAAGTTATGACCTTTGACCTTGAAACGCTACAGCTTGGGTCACCTGCCTTCAATAAAATGCAAGGTTTGCGAAATTTGCAAGATGTAGCATTGTCGTTAAGCGCACATTGTAAGGGTAGTCTTGAAATAATCGAAAAATTCCAGGAAATCCCCGGTGCCGACTTCCAAGGTGTATGGTCGTTAAACTCGTACAAAGCTCAATTGGTGGGATACGTCGAGAATATGTCTGTGTTGACGAAGAGAATCGGGAATACCATCGATCTTGTAAGTCTTATCGGATGTGAAACCGATTATATTCACCAGCTAACGGCATTTACCTTTGCACTAGTTTGCATATGCCCTAGATTTGAAGAATCAGTACACCGCTGCAGACACCAACAATCATGTATCGAGTTTAGCTGAGACTACAACTCGTGATACCGCAGCAGTAAAATGGATTACGTACCTAACGCTTCTCTATCTACCGGGAAGTTTCGTTGCAGTAAGCTCCAAAATCCACAGCTCTGTGTCTTGGCTAATGATAGTGACCAAAAGTCAATATACGGGATGAATCTGTTCGTCTTTAATCAGCAAACGATGAAAATCATGATAGCTGATGATTTCTGGATCTATATTGCTACCTGGATTCCACTGACTCTTTTGACTTTCGTAGGCTATGGGCTTTTGGTATTGAGACACAAACCTCGTGCGGAGAATGGCTGGCACTGGCTCAGCATTTCCAAGTCAAGCACATTGAAAGGGCCATGACCGAACCGGTGTTCATTGACTTTGTCGTGCCGTCGAGAACGGATTGTTCCGGGGGTCTGATATGTGCGATAACGTCTCAGGATTTGCGTAGATATCTCGTTATTTCTCCTTTCGTAGTACATAGACTCAGCAGCAGCTGACCTTCATAGAGCCCCAAAGCGATTTTGGCGGTCTCATCCACACTGTGTTCTACGGAGGCTAGACCATCGCTGGACTTTCTGATCAGGAAACGTTCGTCTGTTCCCTTAGACAGTTCGTATTCGAAAATTTTAGGTTTGCGTCCCTTCATAAGTCCTTTCTGAATGCATATCAACACATTGTCTCGTGCAACGCGACCCACGAGAGCTGAAGGGATTATCAGAGATTGTCTTTTCTGGGGCTGCTCTTGTAGATCGGTGTTGGGATGTATAACGAAGGTGCTGCCGTGACTGTTGTAGACAATGCAAGCAGGCATGCTCTCGTATGGCCATAGTGTGAAATCCTTCGAGTCATTTGCTGCCTTTAGAGTTTCAGTGATCGTGTAGACAGAAGTGAGAACGGGAGAGTACCTTCTCGTATGAGACCTCGCCAATGAGAGTTTCATCCTCGCCATTCATCCCATAAAGATAACCACGATGAACATCACCGGAGGTCCACACAAAGAGCAAGTCTCCGTTCTCACTGAAACACGCCGCTTTAATTGCGAGATCTTTGCCTCCGCCTATCTCAAGGTCTTTCGATTCACCACCGCTAAACCTTAGATCAGTATTCAGGGCCAAAGTAGGCAAATCTTAATGCTACTAACGAGAGAGAAGCCAGGTACAACCGTCGGGTATAGACACAAACGACCACATCTCGATTTGAAAGCAGGATGTCCGAAGCCTGCTCGTTGTTCAAAGTAACTGGAACTGTTGTTACTTCTCTGCTCGTTCCAAACTCACGCACTTGGATCTATGACAGGTCAATTACGGATGCCAGCAGTACCACAGCATGGGAATGACAACTCACAAACTTTTCAGTCCCTTTCAATCCCTTCAATCCATATGTAACCGCGAAATCATTTGCGATGCACAACTTTTTCCACTTGACCGGTGGCATTGTATCTTCCGGTGCTAATTCATCTATAGTCCCGGCTTTTGACCCATCACATGTCAAATAAGCATGGATATGCCTTCCACACAAGAATGCCACCTTATCTCCAGTGGGCGTGACTGCCAAAGCATCCACAGATTGCTTGCTGTTCAGAATGGGAGAAGACCTGGAGGCTCGCTTATACTCCGAAGCTTTTCTGAGAGGCTGAAGCTTGGGTACAGGCATAGACAACACTTTGTCTACTTGTATATTGCCATATTGTGGATCAGAGGCTTCAGTATTTGAGATGCTGGTGCTTGGGTACCTGCGGTATTCATATGCTGGAAATGTTTGCGTTATTACCTCGGACGTGTCATAGAACGAGAATCTATCCGCCGTGTACGCGCCGTTAATAGGCACTACTGGGGCCAAACTATTACTGGATGTAGTTGCAGTACCATTAGACGTAATTGAGGGTCTTTGTGTATGCTGTGGGCGAAGTCGGTCGGAACTACGGAAATGGTCTAATGTCTCTGGACTCGAACGAACGTTGACGGGGAGACTTCCAAGGCCTTTCATGATAAGCTTCATACCTGGACGCTCTCTTGGCCCCGGTACTAGAGCTCTCTCTATGATGGAAACGTAATGAGGCACCCATGTATGAGTTGAAGCGTAGGCGTGGGATCGAAACCAGTCTTTTATCTCGGATTTGAGTTCCGTATTCGAGCTGTTGATCACCCTTGCCCGGTCCTCTGAGCTTCCTCTGGCTCTATAGAAGTAGTCATCTCTACCATCATAGCGTAGGTTTCGGAATTTGCGTAAGGCTGTACCTCTACCAAAAGCGAACGCTAAGACATCGCAAAGGATGCAAGCCAAAGACCAGACACCGCACTTCCTGCCATCAACCTTGTCTAGATCGACCTCAGGTGGCTGATAAGGTCCATACCCTCGCATTGATTCGTCCCTGTTGGTCCTCGATGTAAGCCGGGGCCCAACATCACGGATCGAATGGACCCGAGTTGCTTTCTCATTGGTGGCCTTGTCAAAAACAGACACTCCAAAATCTGTCAGCATCCATTTGCCGGCTGGGTGGTCCGATCCTGCAGTACCACTGTGATTGTCTTGAACCAACAGTATATTTTCGGGCTTTAGGTCTAGATGAGCGAGATACCTGTCCAATTTTCCAAATAGGTGGAGCTCTTCATGTAGCCAAACTAGAGCTCTTGCGATCTCAAACATCTCCTTTAATAGTGCTCTGTGCAAAGTTTCCTCGCATGCCAGTTCCGGGAAAGTCTCGTCAAAATCATAAATCTTATGGTTGTCATAGCGGGTGTCAGCGCCGGGTTTGTATCCACCACGCAGGAATATTTCCAGGTCGCCATGTCGGGCCAATGGAAGTAATATCATGAAATTATTGCCGTGTATGATTGAGGCTATATGCTGCATAACACGCTTCGATCCCCTCAAGCCTTCTTTGAGGATGTCTAAGTTTTTTGATTCTCTGTGAAAGTTGTCGGCGCTATTTTCGTTCGTGTAGGTTTTACAAGCGACAAGCATAGGCTGTAAATCGGTTCAGTATTATTCGATTTAGTGACTGGGAATGGCGAGTTACCTCGAAATTTTCGGTACCGTTCTCTGTGCGTAGGCAGCGAGGAGCAATGGTTACTTGCGAGACCTTTCCATATGCGCCGCCTCCCACCTCGACAAGCTTTCCACTGAAAGGCAGACGCCTGCCTGTCTCTATCGTCTGGATGCGACTGTATTCGTATTCGACTATTATCGCGGGACAGAATGCAAATTGATGTTGCCAGAACGTGAAAGAAAAAGTCTCAAGAAATTCAAGTTTCCTCTCATCAATCGGCAAATCTTTGTCTTCCCTGCCTGCCGTACGAAGAAACTGAGAGCGAAACTTGTTTACAAGGTCATCGCTTGACCATCCTATGAGGATTAATACCGACAATACGCGGAGAAAGCGGTCCCTGATTGTCTCAATCTCGTCTAGGCTGTATTTCGTTGGAGGAAAGATAGATTTCAAGTCGTGGTCCCTCCAGGCTCTTTGCAAATTGTGTTCACAAATGAAGACCCTTGACGCGTCCAAGGGATCTTCTGCATTGTACATTCTGGTACGTATGGCATCCTGAAGCGATTTGACGAGGCTAACCGTCTGTCCTTTTGTTGGATCTGACGGCATAATGAAGGCAGCTCATTTATCATTTGCTCCAATCTTACAACCTTGTCATTGAGAGCTGGATGAATGTCCTGCCTTGCAATTCCTAGCTATCCCTCGTGAAGTAACCCTATTCGCTTAACAAATTTAGCGCCTATCTCGGCGAGCGATGATTGTATCTAGGGTCATTGGTCTTATAAAGAGTATCAATGTCATGCTCGTCATTGGCCAGCCACCCCGCCTTATAAGGCCAGCACTGGGATTGCCGCTCAACATCCTCCGCCCTTTGACGCCCGATGTTCGTGGGGGCAGCCGTACATAATTAGGAGTAAAACCTTAGGGGTAGGTAAATCGTAAGTTAGCGTCTTCGCTCCCGATTGGTAGGAACCTGCATGGCGTTCCGTGGCACGATGGGCGGATTGCGCATCTCCTAGCTCCGTGTAAGCCACGTTACATCCTTTTCAATATTGGCGGTTCAGATGCACAGGCTAAGTCCAGTCTAGAAGAGCCCATTCATTGCACGCTGAGAGTCTCTCCAAGGAACCCCGGGACAGGGATTCCACAGAGATCATCATTTGTCCACACGCCTTCAGTACCACACCTCGGGACGAATGTCCTCCCACCTTGAACATTCTCAGCTACTAACTGAATGCAAGCGTCCTATGTAACTTCGAGTTCGACCTCCCCAGCGGTGCTAGAACTCCGCCCACTCTTCGAACGCTTTTTCCATTTCCATGTGAAAAACCCACTCTTTTCCTTGAGTCTATTCGCATTACTCTCAGCCTGAGATGCACGCTGACGCTCAGGCTTGAGGAATTTCAAGTGCTCAAGCGTAGCTACTAGCACAGCAAAGTCGTTATCGAGGTGGACGGGACCTCTCCATGTGATGAGTTTCAGTACTAGGAAGAAAACGGTGAGTATAACAGGCTGGGTTGGTATCGCTTGTCAGTAACTCCCTCATCACACCGGCTGTGGGAGTGTTTCCTTACCGCACCATATGCAATGGCGACTTTACTGAAATCGACTGGAGTGCTCCACCAAGTCGCCGTAGTGAAGACGAAGACAATGACTAAACAGCCAATCATCCCAAGCCAAGCAATCACGGGTTGCAGGCCGCCAAGGATAGTCGATGCTTGACTCGTACTCCTCCATCGGTTATGCTCAGGATAGACTTGAGCGATACTATCGTTGTGTTTGCGCAGCCTGTCATCGCGGACAGTTAGCCCTCGAGACGTCGAGAAATTCATATATGAGGACCAACCATGCATGATAACGGATAAAAGCGAGACATTGTGACGCCCAGACCAGGAGACAGCTAACGCTGGCCGATGTGCTCATGATTTCGCGAAGCTTACATTGTGTTAGTTGAAGTTATTACCCGCGCTGATGGACGCAACTCACATCCGAAATAGCATAGCCTCGTTTCAACTGCAGAAATGGAAGCCAAAGAAAAGCTAGAAAGGAAACAAATAATGCCCACATAGGAACGCCTGTCTTGTGCCAGACGCTCCCTAGCTCCTTCAAAAACGACAGCCACCTCCAAGGGGTTATAGTGCGAGTCATACCGTACAAGGCTCGAGAGGCAACGTACAATGCCGAGTTCGACGCACTGAGAGCTGAAAAGATCATGAGACCGTTCATGAATCCTGGCATATGTTTGTACCCAGCTGCAGCTGCTGCAAGTACAAATACAGCGTTTAATCGCGATGTCCCGACTGAGGTGCCGTTGATGCCATAGATCTCTGGAAGAGGAGTACCCACCCATTTAACGTTCAGAAACTCGCCTATTGCTAGCAAGAAGTATATCGCAACCACAAAATAGGCAATTGTCTGAGATGGCATGCGTAGTGATCGGAGGTCGCGCGCCTCGAAAGCAGCCATCGAGATCATTTCGACACCAATGAAGCCATAGGCTATCAATGGTACAACGTAACTATAGACATGATTGTCAATGCCTCATGAAAGTCAGGAAACAATATGATGGCTTACCACCCGGCTTGCTGGGGATTGTGAGCAAATGAGTCGTTGTTCCTAAATCCGTCATTGATATCTGCGCATCATTGTCAGTCCGCACGGTTGTCTCGAGGTCCACGTGAGCATCTTAGATCTGCGGTAATGGAGAACAAGACGTACTTTCGGAGCCGTAGTGTTCTTCTCGACAATCAGTCAATGATCTAGAGAGAAGAAGCATATTCCAATACCTTGCCCGTGTATCACATACATGAATATTGCGCCTCCAACAACCATGCAGGTTTTGAGTATCCCGCCGACGGTCTCGATCCAACCGAAATACTGTAGCCTTAGTTCGATCAATCCATAATCCGCTGAAGTTCGGTAAACTTACGAAAACACCTGCAAAATTGATAAACAAGATCATGACTGGAGCAAGGACGTAGAAAATGACCGTTTGCCAAACTTGTGCTAGTCCCCAGAATTCGGAGAAACCAGCAGCCGTGATGATTAGTGTGGCAAAAATTGCCGAGTAAGTGTACCTGGGTGGTCAGCGAGTACGCTTCAAAGGCAATGCTGCTATTGGCATCTCTCTGGTATTACCAGTATGCGATCCCTACCACCCATGCTAGATCTTCATCTACAAAAGCCCGCACGAATTCCATAAGGGCATTTGGTGTTGGAAACATCTGTATCATTTCGCTGATGCCTTCCATGACGCATATCGCGACGATTCCCACAATTGCGAATGCCAACAGTGCGCCTGAAGGTCCTGCGACCTCGAGAGCTTCTCCATCTCCGTAGAAGATCGTCACGCCTATCACACTGCTAACGCTAATCATCTGAACATCTATTAGTACCAATATTGGAGAGATAATAGGTACTAACAAATATCTGCCATGAAAAAAGCACCTGTCTGGGGAGCCAGAGATCAGTCATTCAGTAACGCTTTGGTGATGATTAATCACACCTTAGTTGAGGTTCTCTTTGTGCCATATGTCTAAGATTTGTGAATTATAACGCTATAGGCGAGGCCGATGATTACACTAGAGGTAAACCTTGTTGTATTGGCGACGGTAGACCTTTGAAAAAGAGCAAGCACGAATATTAGAGAATGTGAAAGTAGGTGCAGAGTAATTAAAGCTCGAGAGCATAGCCTTACCTAGTAGTACCCGAATGAAGGCCGGCCCCCTTTCTTTGTCGCTTGCTGGTTAGCCTTATGGTTGCCATCTGGCCCCTTTCAGATTAGTAGAAAGCCATGTCTGGCGGGGTCATCCTGCAGATCTAACGAGCTTCGGCTGACGCCCATCAAGTCCGGTTTGCTGTTTAGACGCCCGCAGGCTGATTTTTGGCACCAGTTATGCAGGATACAAATTAGGAAGAGTACCGGAAACAATCATCGAATCAGACAACGAATGTCAAAGCCAGTGCAAATCAAGCGACCTTAATGCCCCATTCTCCGCTTCTATGGAAGTCTAGACCCAAAGCTGAGTGTCAAGTGATTTGCGACTCGGTTAGTCCTACACTCTTTGATGACTGATTCGTTAAAGCTCTCCCGCCTTTTGATATTACAATCATGCAAGAAGCACATCACGCGAAGGCCTTGATATTGTGGAGCTAGTCTTCATGTAGTGACACACGCTTGGCTCAGTCTCTTTGTATGGTGGTTACGTTGGAGATAAGCTTTATCAATATCGTTTTTTGAGACGGTGCCTTGAAAGGTTTTGTGTTGCGACAATGCTCGCCGGGAAGATTTACCATGGTAATAAGGCCAAGTCACCATACACACCTAGTTCAACCGATATTAGAAAGCTCCCGTTGTACCGAGACAACTTTGATCATAAATGACACGGTAGCCAACCCCAAGCTGAGTTGCATTACGGCAGTGATCAGGCTCGCTAAATTGGAAACGGCTGAACATTTGCGTTGACCCAGACGTACCGCTAGTCGGTTGCGATTCGCTGATCAGCTGGTGCACATATTGCGAAACCCGTACTGTGAGCAATGTCTACTTTCCATAGTGGAAAGCGTTAGGTGAATGTCATTGGGAAACTCACATTGATCAGCAAGGGTTTTCAAGTCTTCAGAAAGACTCGGGTTCAGAAATAACCCACTCGTGAAAATCGACATGTCGTAGTGATAACTTCACGAGAGCATTCTTACTGCTCCTCGATCCTTTCAGACCCCTATGTTCATGCCCTACAACCCTCTATGTCTCCAATGCAAAGCTGTCATGGACCCGTATCGACATTTTGATATGCACGTTATCAAGAAAGCTCTTTACGGTTTCTATGAGGGAGGATCGCTCCTAAGCCACCCCCTAAGCGCACCGCCACCACCATTTCGGCACCCTAATTTACCGACCTTAGGGATAGCTCCCGGGCGGGTTCTGGTATACCTAGGCATCAGGACCAAGAATTAGCTCGCCTGTAAAGAGCTCTTATACGATCTTAGAAAACTGATACTACAGTTTGACGATCGCATAGCTGTATTTGCCGCATTCTCAACCTATCTTCAAGTGGCTACTATGCTTCACATATAGAAGCAACCCTGTCCATAACAAAGAGGATTCGGTAACCCGAACATGGCCTGAGAGGGCACAGGGTCGTCAATGTCCGGCCTTGCTATGACTACTTGATACCATGAGTGTGACCATTCTAGATTATGGGAGTACCGATACATATTCAATCAAATCTTTCTTTCGATTCCTAGTACTATAGCGGCTGCTCCCAGAGAACCCTGCCAATTCGTCTATTAACACCCAATAGAACGGGAAGAAAACTAATCAATTACCTCCAACAAGTATACCAGCAGCGAGCTCCCTCTGTATTCTCCAATATCGCACCTACTTTTTCCCCTTCCATTCCTTCTTTCCCAACCTAATAATCTCACCCTGCTCCACAACCCACAATCCCTTCTCCCTCTTGCCCCCAGCACATGCCAACCCTGCGCTCACCGCCGCCTTCGCTACTACATCCGCATCCTGCGCCCACCAATCCGTCAATGCCGCCCCACCAAGCTTCCTCATTCCCTTGGCCACATATCTAAACATAGCCTCAGGTGGTCTACTATCCTTCCTTTCTCCCACCAACAGCCCAGGCTTCAAAATTACCGTATGCGGGAACCCAAGTCCCTTAACCTCTTCTTCAAGCTCAGCTTTCATTTTAGAATAAGGCATCATAGAGCTCGTGGATACCGCTGCAGAGGAAATCAGGACGTAAGTCTCCGCTCCTGATTCTCTAGCACCTTTGGCGAGGGAGAGATTGAGGTCATAATCGATCTTCCTCTGCGCCCCGAAGGAGCCGGCTTGTGCTTTTGTTGTGCCGAGGGCTGAGATGAAGACTTTGGGTGAAGGAGTGAGAGTTTTGAGGATGGAAGGCCATGATGAGCTGGAGGCTTCGATGTGCGGTGTTAGGGTGGGTGAGGTGATGGTCAGGGGTTTGCGTGCGAGCGCGTGAATTGGGGGAGGGGTTGGGAGGGAGGTGAGAGTTGTGAGGATGTGGGAACCCTGAGGATAGAGATCAGATAGATGAATAGGCTCTTTTACTGAGGGAGTGACTCACTACGAGGCCGGTGCAACCTACGAGAGCTACTGCGGAGCTGTTTGCCGTGTTTGCTGCCATGGTTGGATCGATTGAGATATGCATGAGCCATGTGCGAACAGGGTAAGGGTACCGGGTAGATCTAAGGTTATCTTATCGCGGGATGATATCTTTAGCGTGGAAGCACGCCATCGCTTTGGTCATCTCTCGTGGCGGGAATTATTTTTCGTTCATACCATTACTCACCATTTCACTTTTTTGGCTTTCTTTTCTTGGTTTTTTGTACAGCGTCCTTGCATTTTGGTGGTGTTTTCTTTAGAATCATGCATTTACAGCCCACAAATTTTAATGGCCCTGCGCCAGTCCCACAGCCTGTTTATGAAGGACCCGAGAAGAACATTAAAGAGTTCAAGCAACATTCGACAAGCCTTCCCTTCGGCCAGCCCACATCTCTGAAGTCAATTGGTGGCCCGACATATGTCACCGCACAGATTTTAATCCAACAGGTCGCATACGCCTTGTCGGACAGACTATGGACATATTCTCCTGAAACCTTTGATCTCGACATTGCGGTCAAGGATTGGTTCAAAGAGGGGGCACAAAATGTCCATGGCTACCCTACCAATGTCGAGGCGATGCAGATCCGACAAGGGGCTGCCTCAATTGCTCTTGGATACATCTTCTCTAAAGACTTCGACCTGAAGAAGCGCTATGTCCCTCAGTCTATTCTAGCCTCCTCCTCGACCTTGCAGTACCTTCGTGCAGCTCTTGACCAACTATCGCTCCTCTACTCGGTTGCCAGTCCGTTCGTCGCCCATATCGCTGCCATTGACTATGCAGGCGCTTCCTCTCAGCTCGTCTCGGACTACGTAACTGCGTTGTCGCTGGCAGAAGAGTTGGGACTTGGCATGGTCTTATCGTTCTCTGCATATGAGGCGCAGCATATGTCCTTGTTCGCTACATTGCTTGCGGGTATCATACCAACCATACACATCTATGATGGCGTCAGCGTGGGGCGTGAAACTACTAGGGTCATCGATGTGCTTGACCAAGCAGGTCTGCAAAATACCTATAAGGCAGTCCAGCATGAGATCTTGGCACCAGGGAAAAAGAGTGCTGGTTTGGATACAAAGGTGCTGCGTCTTTTGAACGCTCTCAACGGCGAGCTAGGAACCGAGTACGGTCTGTTCGAATATCAAGGACATGCGGCGCCGGACTCCGTTCTGGTTGTATTTGGGACAGTTGAGTCGTCATTGGCTTCCCAGGTGGCTCTGTCTCTTGAGAGGGATGGTGCCAAAGTGGGGGTTCTAAATGTGAGAATCTACAGGCCATTCGTTGAGGAGGAGTTCCTCAATGCTTTGCCCAATTCCGTAAGGACCATTGGCGTTCTTGGTCAGGTGCACGATCACCAAGCCGTATCAGATGGCAATGTCCGGTCGAACCTCTACTGTGACGTTGTGGCCGCTGTGACCTTCTCTCAGAAATGGGTCTCCCCTCCCGCTGTGATCGATGTGAAGTACGCTAGAGAGGCCGTCTGGACACCTGTATCCATTGCAGCTGCATTCCAACTACTTGTTAGGGAGCCTTTGTTAAAACCTACGGAGCAAACGAACGGTTCCGGCCCCTTGGCGCTGCGATTACTCGATCCGACATCGGTGCAGCAATACACGTTCTGGGACATCGACACCTCAAGTTCAGCCAATGCACCTGTGGCGGTGGGGCAAGCATTAGCGACGGACTCTGCAAATAACGTTATGACCAAGACAGCTTATGATAACCTGCTGGAGGGTGGAGTTCTCCGTACAGATATTCGAAAGTCCGTGAAGTCAATTGAGGCATCCTATTCGATCGATGCCGCGGACGTGGTGTATGTCGGTGAAATCATCCTTCTTAAGGAGATTGACATCTTAAGTGGTGTAAGAGCCGGCGGCAAAATTATTCTCAAGTTGCCAGGAGTGAAAGACGACGATCTTGAGAGCAAGCTGCCAATCGAATTTCGGAAAGCTTTGGGTGCAAAAGGAATCCAACTTTACGTTCTCGATCCACCAGCCATAGAGACCGTGGCTAATGATCCAGCGCTCGAAATGTATCTAACGCAGATAGCATTTTTACGAATAGCATTACCCACCCTTGAGAGAGTCGGGTTGCAGAAGCTGGCGTCTGTCAACGGAAATATAGACACGTTGGAAGAACTCGCTAAGGTATTAGACAACGCCTTGCGACTCATCGAGGTTCCTGGAGACTGGGCAGCCGCGGAATTCGAGAGTGGACAACCCAGTCTTCCGAAGGATATCAACGTCAACAGCTTCGATGCGTTTGACAAGATTGAGGTAGAGCCACCGACTTATCTTAAGGATTGGAAGACCGCAGCGAAAGGACTAGCTTTCAAGGAAGCATATGGGACCAAACCAGCTCTCCGCCCCGATGTATCTGTTAAGACATACACTGTTCATGTGCAAGGAAATCGCAGACTCACGCCTCTCACCTATGATCGAAATATCTTTCATATAGAATTTGATCTAGGAAACTCAGGATTGAAATATGATATTGGAGAAGCACTGGGTATACACGCTGAAAATGACGAGACCGAAGTGAAAGACTTTATCACGTTCTACAAATTAGATCCGGAAGAAATCGTCGAAGTCCCTAGCCGTGACGATCCACGGGTGCTTGAGAACCGTACAGTGTACCAAGCTCTTATGCAAAATGTTGACATCTTCGGCCGACCACCAAAGCGATTCTACGAAGCTTTGGCGGAGTTTGCGGATGATCCAAAAGAAAAGCAAGAACTTACGACGCTGGGCGGTCCCACGAAAGATGGCAATCAAGAGTTCAAGCGAAGAGCTGAAGTTGACACCATTACCTATGCCGATGTGCTCTTAGAATTCCCTTCTGCACACCCAAGCTTTCATGACATTGTTCGAATCGTCAGCCCAATGAAGCGAAGAGAATATTCCATTGCCTCTTGTCAAAAGGTCACTCCCACAAGCGTCGCCTTGATGATCGTTGTGGTAGGATGGGTGGATCCTAAAGGCCGCGACCGATTCGGCCAAGCCACCAGGTACCTTTCCAAGTTGAAGATTGGAACTCCAGTCACGGTTTCGGTCAAGCCCAGTGTGATGAAGCTCCCACCGGAGTCAACACAGCCACTTATCATGGCAGGTCTCGGTACCGGTCTTGCGCCATTCCGTGCCTTTGTCCAGCATCGGGCCTGGGAGAAAGCGCAAGGCAAAGAGGTTGGATCTGTTCTGCTGTACATGGGCTCGAGGCATCAACGGGAGGAGTACTGTTATGGTGAGGAGTGGGAGGCATATCAAGATGCTGGGGTAATCACGCTTCTTGGGCGAGCCTTCTCGCGCGATCAGCCGCAGAAGATCTATATCCAGGATCGGATGAGGCAGACGATGAACGACATTATCCAAGCTTATCTGAAGGAAAAGGGGGCTTTTTATCTATGTGAGTAATTATCACTCCACTTTATTGCGGGGGACACGTGGCTAATGCATGTTCCAGGTGGTCCCACATGGCCTGTGCCAGATGTCACCAACGTGCTTGAGGATGCTATTGCCCGGGATGCTAAGACACTTGGGAAGAAGGTGAAGCCAAGCAACGAGATCGAAAAGTTGAAGGACGAATTCCGTTATGTGTTGGAAGTGTACTAGGATACCGTACTCTGTACATAACATCATGTCAGTGCTTTGTGTTGTAAATATCCTCGATGGCGTGTTAGAGTTGCATAGACATATTTGAATCATGATAGAGCATACTACATGCTTCATAGCTTCGACATGCTCGATGCTGTATTTGGAATGATGTGCTTTATATAGTTTGTATCCTGCAGACCGTATGGATGTCTTCAGCGAGGTTCTGTTGCAGGGGGAGAAATTCTCGGTGTAGATTCCGACCTATGAGGATGGTGTGGATGACCCGGAAAATAGCCGATTGGACAATGACAGCTGCAGGTCGGGGGGTTTCGCCTTGCGCTCAACTCCGCTGCCACCTGCGAAAAGCACACCGTCATTTTCTCATTTTCCAACACCTGAACACCCCAACTACTTCACTGAATCGCATGTCATGCCATAACTCACCGACACCTCTGAGGTTTACGGCGGTGCGTCATCCTTTGCCTCCCGAAGCCCCGCAATCCTACCGTGTAATTCACGCATTCCCTGCGCTCAACCCGCCACGGCCAGAAGCAACACATCGCAAACACCATTTCCCCCTGGATCGCAAATAGAATATGCCTCGTCAAGCCTCACCGTCACCAGCGCGACGGCCGGATCTAGCCAAACGAAGTTCATCAACGCCCTCCCTTTCCAAAGGCTCCCCCAACGGTGGGCAGCTCGAAAAGGCGCACAAAGGCTCCTCAACAAGATTACACAAGGCGCATGCTGTTGGACATGGTCGCCACCCCCATGCCAGGGTACCATCGCATGGCAAGGGTTTGCATAAATTGTCCAAGCTAGGGCCTGGCGAAATCAGCGATGGGTCGGACCATACAAAGCACCACAACAGGTCATCATCTGCTACTCCTGTGGGGAGCCCAGCTAGCCAGAAGTTCAAGCGAAACAGCTCGAATGTCAGCTTACCAAGGACTGGATCTAAGGTATCCCTGAAGAAAAATGCCTCGAATGCTTCAATACAACGGAATCAGTCAAGCAACAAATTGGGCAATCAGTCGAAGTCAGAAAAGGCGCACACCAAGAGCAACTTGCGCAAGAACGGCACCGATGATAGACCAGTCAAGGGACAACCAAGCTTTGAGGTTGGCGATGAAGAGGAAGACCAAGATGACGACTGGACAGAAGACAACAGCTCCGTCTCCCCACAAGCAACCCGCAACAGCTTAGTTCGTCCAAAAAGTCCACTATCAAGAGATCCGCCTTCCCCAGACGAAGAGCCACCAGACCGCTCTCCGCAGAACCTTCCATACTCTCCTCCACAGTCTCCCCCAAACAACCCCTCCACATTCACAAACCACAACAAAGACAACGGCCCCACCCACAGTCACCCTCCGCACGCAGAGGACGTAACTCACCGCCTCTTGAACCGCAGCACCCACTCCATCGCGCCCACCACCTCCACCATCTCTGCCACTAAAAGCCCCAACTCCACCGGCGCCTTTTCCTCCTTCGCCCACAGCCATTCCTCCACAATAGCCGCCGAGCCCTCCATGCCCTCAGACGGCATATCCCGCTTCATCAACAGCACCGGCACGAACTCCGGCAGCACAACCCCCGGCTCAGTCTCCCACCTCCAAGCCAACCTCGCCGACCGTCCCGCCTCGCCTGCCCCATCCGCAAACCCCACCAAAACCACCACCTCCTCCTCACGCCGCGTCAAATCCGCCGCCAACCTCTCCCACCCCGGCCTCGACACCTCCCCACCCAAACACCCCCCTCCAGAAAAAGTATCCAACCCCTGGTCCCCCCGCATCTCCCCCTACGAATCCGCCCGCGCCGCCGACCCAGCAGCAGGAAAATCCCTCACCCAACTCCGTCTCGATCTCCAACGCATGAGCACCCAACGCGACACCCCCGCCTCCTCGCACCCCCTCATACAAAACGGCTCCGTACTCGGCATCCAGAACCTCAGCGCCGGCAGCAGCGAGATGCAAGCCCGGTTAGCTAGACAGTGGAATCAAGCCGTAACGGAGTTCAGGAATGGGAAGAGATTCTATCCTGATCTCGCTATTGGGAATTTAAGGAGAAGGCAGATGGAAAGGAAAGTTGAGGGCGCGAGGAAAGATGCGAGGGGGAAGTGGAAGGTTAAGACGCCGGTGGGGAGTGAGAGTAGTAATGAGGGTGGTGGTGGAGGCAGGGTGGGGAGAGGAAAGGTTAGGTTTGAGGTTGGGAGGAGCCCGGAGATTGGGAGGGGGGAGGGGAGTGTAGGGAGCGTGGACGAAGGCGCTGGTGGTGGTGCGGGGGAGGTAAGTGAGGGGGTAGAGGGTTTATTGCGACGGATGTGGGTGGGTGAGGGTAGTGGAGCGGGAGCTGGCGAGGATTAGTGTTCCTGGATCGACGGTTGTGGCTGCTGGTATAGGATATTGGCTGGCTTGTGAGAGCTGGCGGGTTTCGGGCTTCGACTTCGGTCAAGTATGTACAGTCCTTCTTCAACCGTGGCTAAGCGTGGTGTTGGGTCAGTCATGGTTCAACCATGGACTTTTCGATGTTGTTGTTGTTATTATTGTTGTAGATACAGATATCGGTATAAATGCGCTGATAATAGTGTATATGAATGTTATCACGTGAAAATCTTCACATATAGACCTACTTCCTCGGATTGGGGGCGAAGAGTTTCTGCAGCATATATATCAGAATGAAGTCTTTCCAAACTTCGAATCTAGGTTATTGTATTAGGACGGATAGGGTATTGAAGGGTTTGTTCTTCGTGCACGAGGCAGTATTTTGTATAAAAGAGCTTGACTTCTGGCAGTGCTGGAGTGTTGCGTCGGACTAGGGTATTATAGTTGAGTAGTACTATGCTAATTGTCATATCTTGTTTCGTCTAGATCCGTACTCAATCCTATTAAACGCGATTCCTAATGGCGCTGGGGGAATGCACATATCCGAAGAGTAAGTAGCACTGATATTATTACGCCATCGTATCCAATGCCTCATGGCTGACACCGTAATTCCTAACAAACACCATATACTCCTAGCTCACAATAGTCAAGTCTCCGAAGATCAGCGGTGTTTACTCCCCTTCCTCAATGCACTCCCCGTCGCCAACCTCGAAATTCTCTCCCTCTCTTCCTCAGGAATATTCTCCCTCTCCAACTCCCCCTCCTTAACACTAAAACCCCTCCTCTTCCACTCCTCATATTCCTCCATACCCACTAGATGGTATGCTATGCCCAAATCCCTCGCTACCTTATCACACCACACAAATTCATCGAAAGGAGATATATCATTTTCATGTTTATTTAGTCCCAGTAATTCAACTTTCCGCATCGTGTTTCTGCGTTCTTCGGCGAATTTTTTCATGGCTTTTTCGCCCCATGCGCTGCGAGCGCTGGGCATGCGGTTGCTGGTTTTTTTGATGATGTATTGTTTGTCGAGTTCGTAGCCGAGGGTGTCATAGGTGGGGGAGCCGTTGAGGCCTTTGCGGCGGACTTGTTCTTGGCGGCGGAGGTCGGTTGCTATCCAGGAGGCTGATTTCGGTTTTGAGGAGGGAGGTGCAACCTCGTTTCCACTCTTGCGTCGCTTTGCTGGTGGCGGTGGAAGCGCTTCCTGGTCGTCTTCTGCGTCCCTTTTGTTCGGGGGGAATTTGGTGGAGCTGGTAGCTTCTTTGCCAAGGACGTAGGCCATTTTCTCGATGTCAATCGCGGAGACTTCCTGCTTGCTTTCTTTCTCAAGTCGTGAACGTAGGGTTTGCAATTTCGAGAAAAGTTCTTTGTATTCTTTCATTGTGTAATTGATTTTGCGATCCCAACCTTTTGATTTGGCATCTTCGAAATGCAGGTAGCGGTATAGCTCATCGGAGAAGAAAGGGACTTTGACGGGGTCGTAGGTAGAAAGGAGGAGGGAGGCTGTGGCGGGGCCGATGCCTTTCAGCTTGGTTAATGCTGTGATTGCTTTGGAGTAGTCATTGTTGTCGGCTTCGTAGATTGCGAATGCAGATTTTGTTGTTTCTCGAATGTCTTTGGCGGTATTTGATGCAACGAGCTTGGCCAGGTTGGGGCGGTAAGTACCGTGTTTACTGTAGGATGTCGGAGGTCAATGATCGGATTTTGCGGTAGATATATCAAATGAAGGTCACCCACAGCTTCCATTGAACGAGATTTGTAACTTCTTCCTTCTCAAGGAAAGCTTTGCCATTCTCCTTCCGCTGAGCCAAGGCCTCTGGAGTTTCGTTGAGGCAGAGTGATTCCAAGCCTTGAACATCTGGAGGGACGTGCGACTCGTACGAGAGGAGGTGTGTCTTCAGGTCTGAGTAAGTTACATGGGCTGCATCTTGGGTGGATTTCATCTTTGTACGAGCTAATATTCAAAGTTCACCAGTGTTGTAAATGAAATTGTATATCTGGTGTGTTGGTGCTCATGGATCGACTGTCTGGACCATGTGACGTCATTGTTTACTCGACCGCGTCTGACAGACGCGTCTGAAACCTTATCCGCATCTAAACCCAATATACGCTGTGGACTGCCTGGGTTCCAGAATCCTGTCTTCATTATCAATTACGTAGCTCGCCTGTTACAAGCATCGACAGCAAGTCCACTCTCAGCCAGAGAATGGTAGAATATAAGACCTGCGAATATCTTACAAAGATTAAACTCCAAGTTCAGATAACATGAACCCTTATCTGTATATGGTTTGACATAACTTATTTCTCTATACGCAAATTTCATCGCCTATCACCAGGATCGCTCAGCGTGGTGGCAGTGGAGAGGGAAGTTCGGGGGAAATGATGAATCATCTTCTGCTTCTGGGACAAAGGTGGTATCAATGCACTGAAATCCGGGGGTAATGCTGGGTGGATGAATGTTACCGAATCTCCATTCAACTCCAAGTGAAGCAGAACTGGAGAGCAAAGGTAGGCACAAGTCCACAGTTAGTAACCGCTGAATACGCTAGCGGCAGTGAAACAACGGTAATTTTGTGTTGTTATAAATATTCTTTCTACCAACCCTAGGTACGCCGTGTCTCCCCAACATTGCCCCTGGAGTCTGCATACAGAATTACCATCCATGTCCAACATGTCACAACCCACTCCCACAGAGCTATTGTTCCAGCTCAAGTCATTCACTTCCCACCCTCCGCCCTCACTTAGCGAGAACCCCGAACTCCGCAATCAGCTTTACTATGCGGCTCAAGCGGCTATGGTGTCTTTCGAAGATAATCCAGATCCGATCTCACGCGTAGCAGTCGCTCAGGTGTGTCTTTCCTGGATTTCCATCTCGATCGATGGCAATCCAACGCTGAAAGATGCTAGCACGCAGAATGGGTAGCAATGTGCACAAGCTGTGAGCTAGGATTGTATCCAGCCCTTGCAGCAGAGAACGATCCAAAGACGCTTGTTGAGCTCGCACAAGCTACCGGTGCTGATCCCTCCCTACTCCGTACGTCACCAGAAGTATCAACTACAATGGCTGCCCATTCTAACGGAGATTGAAGTTCGCTTCCTGCGTGCCGGTGTAAGTTTTGGTTCTATCAAAGAGATTGGCCTAGACCGCTATGGCCTTTCCCCTTCCTATGCAATACTTGGCAACCCAGAAGTGGCAACCTCGCTTCCAGAGTTGTATGTCAGAGCTGAAAGGGCTTCAGTCAGGCTGTACTCCTCGAAATGCTAATTTGGTCTGCTCGTAGTGCTGATTTCGTACATAAAACTTTCTACGCCACCCCCGCTCTACTTGTCCAACATGGCTTTCAAAACCCAAATGATCCACTAAACACAGCCATGCAACTCGCATTCGATGCCCCTGGCAGAGCGCCGTATGAAATCTTTGTTTCAAAGCCAGAGAGTGAGAAGGCCATAGGCACGATACTGGCCGCGATAGGTGTCCCAAAATTCTACCGTATCGAGAGCGTCTACCCAATCCACGAGCGTCTCGTTCAGGGTTTCGACGAATCGTTGCAAGACGCATTTTTTGTTGATATTGGGGCTGGAAATGCTCATGTGGTAGCCGGACTTCGATCTGCAATGCCTGACCTCCCAGGCCGCTTGGTTGCGCAGGATCTGCCTTTTGTGGTTGGGGCTGTATCGGGTCTCCCACCGGGCGTTGAAGTGCAAGCGCACGACTTCTTCACCGAACAACCTATCAAATGTAAGTCTTGAGTTGCCAGCCACCACCTTGCGTTTCTCCGATCAATGATGCTATCAATAGACGCACGAGCGTACTACATGCGCCTCTGCCTACACAATTGGCAGGATAAAGAGTGTATTACCATCTTGACGCGCATTAAAGAGGCCATGAAGCCTGGGTATTCCCGTCTCATTATCCACGAACAGGTTATGCCTGATCACGGGCCCCATCCTTGGGCTGCCGTCTCAGACATCAACCAAATGGGGGCTAACGCGTCGTTTGAGCGGACAAAGGAGCAATGGTCAGCGTTGCTCAAAGCAGCTGGGCTTGAAAAGCCAAAATTCTACCTTCCCAAAAGCCCATCGGCTGCGATAGCTATCGAGTCTAGCTTGAACAATTGAGACACATAGTAAGATTGGGTAAATGGGGAATAGGTGAGAGAGATCATTATTACGCAGTGGAGAGAATACTGCCAACAGATAAAATCATCATCCTTCAAGGAATGATAACTCTCTTTTAATTATGTCAGTGTCTCTATGACGTCCGGACTTCCTGGATCGATCATCCGTATTCTGGACTATGTTCCGAAGCAACCATAGCTGCAGAGCCAGCCCTGTAGAGGAATTGTGTGACGTGCCCATTATTCCATGCATCTTGAGTATTGATTGCAGACTGTAAGAAGAGTACTGGCTTGATTAGGGTTCAACAATCTTCGAGCGTGACTTGTATACTAGTAAGTACCTGGGCTACATCAGTCCTGCAACTTTGCTTCAGAATATCCTACCGGAGGTATGATCATTAACGTTCTTGAGGGTTGTCTATTTTATAGGGGTGCATAAGCTACAGCGAGGGTTCACATCTACGCGAAACCCCCAGGTAGTGCTAGATGGACAAAATGCATGGGAGGGTCTAATATGTCATCCGGCCCGAAGCCCATACAAGCCATTCAATATATCATTATGTAACATTCGTTTTACTAGTGTTATCAGAAGTATTACAAAAACAAATCCTACCATCGTGTAGCATTGCTTCATCAAGCCAGAACAACAAGCCGCCATCCCGGATTCAAGGTATGCCAGACCTTGTCAGTAACAGACGCATTACGGATGACCTGCACCCTATAGGCAATCCCATCGATCCACTCGACGCAAAGGAGGTCGAGTAACGACTCAGCCCAACGCATATTTCTTGCTACAAGGATGAAGGACAATTGATCGGAGCGCGAACCTCTCCATTCAGCCGTCAAATTAATGTAGCCAATATCTTGTCTGTCTCGGTCACGCACCGCCATTGCGGACGGGTTTTCCTTGTGTGGGGCCCTATCTACGTCGAGCAGCACAACCTGCGTCCAGAAAACCAAAGCGTGAGTGGCAGGTATCTCCGCTTGTTCAAGGATTTGTAGTGTCGAATCCAGAACACGCGTTAAGTCTTGCGCCTCCCATCTCTCTATTGATCGGCGTAAAAAGTCGACCCGGAATGGCCGATCCAACTGTTTTGCACAGCTTTCCAAGATGACTTGTCTTGGGCAATGCGAAACCATGCCACTTCGGCTCGAACAGCTGAGGCGTCTTTGACGCTATCCGGTCGTCCAAGAGATTCATTGGACGTGGATTTCTGCTTTTGGAATGCGCCGTCGAAAGGACTGCCTACCGAGAATGAAGCCACTGCGTGCCAACTTGCCCAACACCAGCTTGGAAACATAGTACGCCGAGGCTTTGGGGCTTGCTGGTAGACGCCAAAGTCCCACAACAGATAGCTGTATCAAAGATAGATTCGGGCAAGCCGCAGAAGAAGCCTTCTGGGAATATCGGCTCGAAATCATTCAGCAGCCCTTGAACTGCATTCAAGGCATCGCATTGTTTGTCAATTCTCTTCCTGTATATTGCGCTAATAAAAAAGCATATCTTTGAACAGGACTAAGGTTAGGATGGGGCTTTTTAAACCGCGCAATGGAGGTGTCTAATTCAACCTGGATTTGGCGGTCGAAACACTCCAGCTGCAGCTCTTCACTCCATGCTGCTTTGTTACATTCCCAGAACACCTGTTTTGAAGTGAAGACGAGAAGTCGAGGAGAAAGATTGCGCTCCTGTAGAACCCACGCTCGTTTCGACCAGGCGGCAGCTTCAATCGCTCCGATGTAATCTTTTGATGCAGTGACCAGGGTGATATCGTCTACCAATTCCGTGAACTGCAGACTCGAGCGAGAACCAGGAAATACTCCTGGTAAGTCGGACCATGCATCGGCTCCGGCTGCGGCTGCAAGAGTGAGTGTAGCGGACTTGTATAGTCGGTCCATTAGTTTAAGCTGGACCTCCATTTCCGCCGTATTGTCCTGCACAATACAAAGAGCGTCTACCCACAGGTATTTGTATTCAAGGTATTCTGTGAAATAGATCGCATCTCGGATTGTGGAAGGTACCCGTACATTGTCTTTGGAAAGTTCTCCTGGAGTATGGAGCTGCTCGAAGTTCGCGGTCGTCAATTTTAGGTGTTCCGATTTCGTACTATCGCCCCAGCAGTAGCTCAAAGCGAAGTACTGGCAGCCTTTTGGGGCCGAGACTATACAGTGGCGTTTGACGTCGATCATGCGAACCCCATGGAGGTCCCGGTTTTTCCATGCAGTAGGTCGACACGCAGAACCGTGATACGCTTTACAATCGCCTAACCAAGACTTGATTCGCCGTACGTCGATTCTGTCAGACGGCATCGATCTGACGAGAAGCAAGCGATCCTTTTCATCAATAGTGTTTTGACCCGAGGCTCGAATTACCCCTTGCCAATAACGCCCACTCAGCCCAGCCGAAACATCGATCATCCTGACATACCTGACCATGCAATCATCTTCTACACACCAGCCGCTGCGCCAGTCCAGGTCCGCAATAGTAAACTCTGTATTTTCCTGTTCCACTGGTCTCCAAGTCACCTTTCCAACATCCCTAGAAGCGATCCTGACTTCAGCTGCCTGACCTCCTCTCACAGCTTCTATGAAGCTAGGATTCTGAAACAGTGTCCTAACAATCAGTTTGCAAAGACCGCAATACTTGTTCATAACGATTGCTTTCCAATCTAGGGCGTCCCTCCATGAGTTTAGGACGTTCGGCGAAGAAGGTAGGACCCATTCCCGGATGTTTTGCACTTTGCATGACTTACAAGGTGTCAATCTGGAGGTATTAGTAAGGGAAAGAGAAGACTTTGGGCCGCTTGGAGACAGCTGTCAATAAACAGAGGAAGCCGTCAGTCAATGGAATTTATACGAGATCTACCTATGTCCAAACTCACAATCATTGCTAAGCAGATATTGAAGGAACAGCCCAGCGTGTCTAAAAATACTACCTTGAAAGTGCTCGATGGCTGCCTTGATTTAACTTACATAAGCAATCACATGACCATGAAGTCTAGCCAACAACGGAATGACTATATATACGGACAAATTATCTTATGAGTCAAGTGCGTTGATCTATTCAAGATTCGCTAATTCTTTAGGCAAACCTCTCCATTCACGTAAGAATCGTACAATGCTGTCATTCTCCATATCATGTGCCAGATCCAAAGACGTCTTATCATTCGCATCCACTAGATTCACATCGGTACCACTTTCTAAGAGCAAAGCAACGAGAGCCTCATGGCTCCTCTTGACCGACTGCTGCGCCTGTAGCGGACATTCAATGCGATGCTTCACCTGGCGTCGCAGCATCCGACACGCTGAATACTCAGCTTTCACTAGCAGCGGACGATAACGGTCCCTCGAGTCCTATGTGAACAGCTCGCGACCAATGGCACGGCGGCTGTGGATATCTGTGGTAGGGCCAAGCAGCAATGTGCTGGGTGCGGCGATCTGGCCGTGGCCTTGAAAGACATCATCGTTGATTGTACAGATAACGAGGAGGTTGGGGGGCAGGGGGTGATTCCGTACCTCGATGTTGTAACGCTGCAATTAAGTATAGATGATACCACTTGAACCTATCCTGCTTGAGACTTAGTTTGTTTCTGAGTAGCTGCTAGAGTCGGGCTCTAGGCGTTTGGGCGTTGGTTGGACCTGGAATCGCCAATGATTCAAATATACGGCCCCATCAGAGATGCATAGACCGTTTTACATCTTAAAGTCGACGAATATATGATTTGTGAACTACAGGATTGCAACGCGCTGTTTGATAGATATGTGGTTTTCCTAGGCTCCAACAATCCGAAGGAGGGATCTCGATGTTGTCAGTTTATATAAGAGGAATCTGAAAGGGGCTGTGACGCATTGACTGCTCCGCGAGCGCCTTCAATGTCAGCAGAAAGACCAATTCGATCACTTTTCGAATTTGCATCTCCTATTCGTTTTCACACACATTGGGCGTAATTGAAAGTCTGATCTCTAGCCAGACATAATTACCGCAATCTTTGTGTTACTTTTGCAAAGTAAACAATAATGATCGTAAGATCTTTGCTTGACTGCAGGTACGGCAGAAGGTCTCCAAAGCTGTGAGCAATTTTCATCCTGGTCCACCATTGTGTAATTTATTTTAGTAAGAAGATTCAGGCTGCAGCCTTACTATAGAATTAGTATTGAATAGTGGTCCGGGAGCCCGCGAGTCTTGGCGTAGAGATTTGCGGGCTCCCGGGCCACTATCGAATACTAAACCGATAGTATATGCACCTGTGATAGATCCCACCATGACACAGGCTATTTTGTCTACTAAGAAATTCCGTAGATCGTTATCTTTCGATGAGCTTCCGTGAACTGTTGTCGGGGAGATCATTTTCTTGGCGCCAAGCTTTACCCATCCATCTTGGGCAACTGAATGCGAGTCATTGTCAGGAGCAGCGTCGTTATTGCATGAAACAGTTCTAGTCCTAATTCAAAAAGTTGGCAAACACCCAATCACTGTGTTTCGTGGAAGTTCTGTGCAAAGCAGCCTCCGTCTGCCCAAGCCATGGCTTCGCCCGCCCAGAATGCCCATGAGGTACTACTCGCGCCGTTTCTACAGCTCAGCACCTACGAAGAACAACGAAGAGCGTAGGTGCTTGGTCTCCTTATCAATAGTCTGCCACTCATAATGATGACAGGTTGTGTGGACTTGCTCGACACCTGACGTATGACCACTTTCGTACGCTATTTTTGGCGAAAGACTCTTCTGTTGTCGACAATTTGGACTGGAGTTTTCACTACGATATCGTTGCAGGATTACCAGTCGAGATCAATCAGAAGATCTTTCTCTACCTCCCGCTCTATCAATGCTTTCAAGCCCAGAGGGTTTCGCGAAGATGGCGCGAGCTTCTTTCAGCTCCACAGACGATGGAGTGCTTGATCCGATGGTGGTATCCTAGAGGAGAGACGGACTTATGTATACCCGATGGTCTATCGATCGAAGCTGTCATGAATTTGAAGGCTGAACATATCGATGCTTTCCGGACTGGACACCCGTTCAGCAAGAGTACCCTTAGTGGCGTGCCAGATGTTTCCCCTATCTTACCTATTAGAGGTATCGCATATGCCGGTGGCGTTCTAGCCTGGATCGATCCTAGCCCATTGGATCGGATCTGTCGTTGTATAGAGACCCTAGATCTCAAAACGCATCTGAGAAGATACTTCTGCGCAGAAGATCGGACCTCATTCCATACCATAGCCATAACTTCTTCGATAATAGCAGCGCTGGATCTAATAGGCAGATGTCACGTATGGGATATTACCCACCGAGATAGAAGACATCTGCTACAACTACCCTCAGCGAGGTATGACAGAATGGAGGCTTCGGGCACAGCTCTAGCGATCGCTTCTTCCGGCCAGAATAAGGACGGAAAGATCGAAATCTTTACTTGGTCTTCTCAAAGTATGAAATCTCAGGTTCTCTTGCTACCACTACACCTGCCCCCCCAGAGGAATCCTTCTCCAAAGTCCAAGGGCGCCTCACGCCCAATTCAAGCAGGCCTTTGTCATGATTGGAAGATAATGCTCGACCCTAAAGGAGAGTCATTCTTCTTATTTCAAATGCTTCGTAGCGAGCACCATGTCGTGTCAGACTCACGCAGAGTCCTGTTTGACCTGTATTTTACGCGTACGAGCCTCGATGGTCAAATTCGTGCCCAGGGACAATCTGAGTGGCTTTCGAGCACATACAGTGCTTCTATCGATCGAGATTGGTTCGAGATGACCAGAGCTGTTGAAGTCAATAATTTTGCCACTCTCTGGTTCTTCTATCCCTTGATGTGTGCCTCTGCGTCTGACTCTCAACCACGTGACATGATAGCAACCCGCATAGGCTTCAACCTCGAACGGTGTTCACTCGAGGTGGAAGAAGGATATCTCGCAATTGCTGGAACGGGGTTATACTATATTGATAGGCCCTTAATCTGGAAGGATATTGTTTACTGGGGTGATCCGGCCCTTACAAATTCGCGAATAGTCGATTTCAGAGAGTCTACTTGCGAGAAGACCAAGCTGGCATCGAAGTGGCCCTTCGAGTTTTGCGAGGATATCGTCAAGTTCATTGGAGACGAAACTTTTCTCATCCTCGTAGGTGCGAAGGATTGGAAGGTGTGGTGTTTCGACAAGAACATCCAAATGGCCAATGAAGACCTCGAGTATAGAGAAGCGCGCTCGAAGAGACTAAGCTATTGTTAAATGGTTTCACTGGGCTTTGTCAATTTCAAAGGAAGGCGCAAAATCGCCAGAATTGACGACAGAGGCGTTGATATGGACCGCAAGAAGACTCCAAATGGACCTTGGGTATTCCCGAATCAATTACCAATATTGCAAAATCTGCATGATGATTTCCTGAAAGCAAAGCCACAACATTCGATATGTAGCTATGCTGAGTGCACCATTAGGCGCGTTACAAGACGATCTGTTACAAAATCTATACCGGAATAGCACTGCCATGATTGGCGGTGTCACCTTCTTATTATAACAACGATGAGCCCGGCTTACGAAATTATTCCGCAATCATATATTTGAATCCCGTCCACCGCGATATATTTTTTGACTAAGAATTAAGCACACATATCGCCCCTCGCTTTAATAAATCAATCAAATCAAATGCTCTACAAAGCTTCGGCACATCACAAGCCAAGGCACTGATTATAAAGCCACAGGTATATTGTGTTATAGGTCTCACATCATTAGCTACGCCATAGATCTTTGAACGCCTGGCTGCTTATACGGGCACATTATTAAGATACTATTATACAGCCTTTGATTCGATCATTAAAGGCTGGGGGGTTAGAGCGCAAAACGCATACCCAAATAGCACTGCCATGACTGGCGTCGTCGCCTTTCTATTGCAACACGATCTCATAGCCGCTTCAGCACCCCGTCCGCATTGAATCTGGCCAAAGAAGCCTTCGTAATATCCTTTACTGTTGTGCATCCGGTCAGTTGCATACATCGGCGAAATTCGCTGTGCAGGATCTCCAGCATGAGCCTAACACCGGCTTCGCCATCGTACTAATATTCCACATCAGCTCGACCGCACCAAAATACGTAGAAGGGAACTGGCGAAAATGTTGCACTCACCGCCAGGCCCCAGATTGCAGGCCTTCCAACCCAACAACACTCTGCCCCTAGCGCCAAGGCTTTGAAAATATCCGTCCCAGATCTAAATCCGCCATCCACATGTACTCTAATCCGCCCCTGAGCAGCCTCTACACACTCCGGCAACGCATCAAGCGTAGCAAGTACACCATCCAACTGCCTTCCACCATGGTTGCTTACGATAATACCATCGCATCCATGCTTTATAGCCAACTCGGTATCTTCCGCAGTTAGCACACCTTTAATCCATAGCTCCATCTTCGTCAGGGACCTCAGCCGAGGAATCTCCCGGTCCCAGCTATGCGAGTCATCATTGAACCCAAGAAACACTCCATCATGAGTCTGCCGTCTTATGTCCTCGGACGTCTGCTCAAGAATAGGAAAATGAAGGCCCTCAGGCGTGCGGAAATCATTCCTCCATTCATTGTAACGGACTCCGAGGACTGGGGAGTCAGCTGTGAGTAAGATCGCCGAACAACCAGCCGCTTCTGCGTTCTTGATTATACGCTCTTGAAGCGCGCGGTTCTTCATCGTATACAGCTGTATGGCATGGGATAGCGCTCCAGCGCTTATACCAGCAGATCTCACAGCTTCAATGGTGTAGTTCGCGTAAGAGCTTATACCCATGTTAACGCCTTGTTTGGCGCATGCTCTACTGGTTGCCAATTCGCCTTCAGGGTTTGCCATGGCTTGAAGGCCTGCAGGAGATACGGAGAGGGGGAAGGATATTTTTCTGCCGAAGACTTCGGTCGAGGTATCGACGCCGGATACATCGACGAGGACGCGTGGGCGTAGACGGTATTTGAAGAAGGCGGTGGAGTTTTCACGGATGGTGATTTGATCCGTGGATCCGGAGTTGTAGAATTCTGAGGATGATTACGTGGTTAACAGGTGAGGTCTAATCACTCAGGGCCAATGCGCAAGATACATGCTTGTTGCAACTATCTGCGTTGTTCAATAGTACAGAACCAGGCGGGAAGTGAATGAAAGGAACCAGGAAAATTTGGCCCAATTCCGAATAGGACAGAAATATTTTCAACATCCATACTACGCACACAGATGGTGAAAGACTACCAGGCAAATGCTACCTCAGAACAACAACAGAAACCGTATTCAGATCTAAGGAATTGCCTTATCTGGATGCCTTACCTCCAGCAGTCTTTCCTAGTTTCTTAGATGCCGCCTTCTCGAGATCTGCTATGCTGAGAATTTTATCTTGGCTCTCGGGCACTGGCACAGGAACTGGAGCGCCGCCAGCCATCTTGAACTCGACGGTTCTTACAATGGCTCCTCTTATCAAAGAAAACTTGAGACGATGTATACACGCTTGGCGTAGCGGGTATTGAAGGTTACGTCAACTAAATTTCTAGGCGGAAGGCAAACCAATTTCTACTGGTGGAATTTTTCTGGCTTTGCGACTAGATCGCGAAGGGAAGGGAGATCTCAAAATGTCACCAATTTGTCGGAAACTCGTCTGTTGATAGGCATACCTGACCGCAAGTGGCCAAAGTCCCAAGGAAGCCAAGCGGGGCTAGTATGCTAAAGTCACGCTGCTGGCGCCTTCTCCAGAACCTATGAAAGCCAGCCGAGTTCTTACCTAATGCCTCAGATACAAATATAGCGTGAAGGTAGCTCGGTAGATCTGCGAGAAACAAGGTTCGCCCATGTTTGGTGGAGTGGATGAATCTCGCCCAGTGTGACCGCTTACACCTGCGAGACGGAAATGACAACTCACAGTATTCCTCAGTCCAGTAAATCCGTCAATTCCATGCTCATATGGTACATCGAGCAGGTAGTCCAAATCAATTGGTCTCTAAATGCACGATAAAGATCAGCAACATGGTCTGAAACAATGCAGTGATACTCTCCGTAAGTGGGACAGTATTCTAAACCTGCGACTTGCATAAAACTCCGGATGTCGGCTTGCTAGGATGAAACGGTCAACGAACGAAGGACTTTAAACCGGTTGCGTGCATGCATCAAAAGCCGAGACATGGCTTACCTGCACAGCAGACGATGGAGGAACTGCCCTAAGGAGTAGTTCCCGAAGCTTGAAATCCCTCCTGCCTATTTAAGTATCAAGCCACACCCGACAAGCCCCCTTCAAGCCGGGCCCCCCTCAATAGCCAAGCCAAACTCTGTATTCCACCTACGTATGGCACGTGGGGCTCTTCGAACTTCTGGAATGGTTCCCAATTCTCCAAGACGGCAACGACTATTGGGTTCACACTCTATAAACATGGCCGTCGCCCGCTCTGATTCCCTGCTTATCAGGCCCCCATGCTTCGTTGAACATTCTTGGGGTGACTGAGACAGATCCAATTGGCGCAAAACATCGACAGCCAGCAGCTTTGGGAGTTGAATCATGTCAGACGTAGAAAAGATTAGCGAGGAGGACTTGAAGCACGATACGAAGGTACCAGGCGCTCCAGGCGCTGTAGTGGTGGCAGAGGATCCTGCTGCACCTTCAAGGGAGGTCAGTTCGAGAAGACAGTCCTTGTCTGACCTCTTCACCATTGTAAGTCCCCATCGCGTAATTTTGAAAGATCTTGCCTAACAACTATCAGTTCTGCGCCGGTTTCGCCCTCATCAGCGATGGCTACCAGAACAATTTGATGACCATGACAAACGTCGTCTTGAAGAAAGAGTATGCCAAACAATATACCTCCGCCGTGAGCACGCGAGTCTCAAATGCACTGCTGGTTGGAGAGATTATTGGCCAGTTAGTCATCGGCTTAACATGCGACTACCTGGGCCGCAAAGTCGCAATCGTCACAACGACTGCTATGATTGTGATTGGTGGTATCCTAGCTACAGCATCACACGGCGTCACAATCAACGGCATGTTCTGGATGATGACTATTTCACGGGGGATAGTTGGGGCGGGCACGGGGGGAGAATACCCCGCTTCGTCTACCTCTGCGTCCGAGGCTGCAAACGAGTTCACGTTGAAAAGGCGAGGACCGATTTTCATTCTTGTGACGAATCTGCCGCTCTCGTTCGGAGGTCCTCTGGCTGTGAGCATATTCCTGATCGTACTGTCCGCCACCACGACCAAACATCTCTCAACGCTATGGAGAGTCACTTTCGGCATTGGGTGCTTGCTGCCATTGACGGTGTTCTACTTCCGGATTAAGATGCTCAACTCTAAGCTCTACCGTAGAGGCGCCATTAAGAGGAAAGTTCCGTATCTTCTGGTAATTCGATATTATTGGAAGTCACTGATCGGTACATGCGGGGCATGGTTCCTGTATGATTTCGTATGTCGAAGTCAGTCACCCCTTTCTTGACATTTGTTGACATCAGCAAAGGTCACTTTCCCAAATGGTGTATTTTCGGGTACCATCATCTCAAGTGTAGTCAAGAACGGAAGCATTGAGAAGACTGCCGAGTGGCAACTTCTTCTCGGCAGCATTGCGCTTCCTGGAGTACTCATTGGAGCCTGGCTATGTGACAGACTTGGCCGAAAGCAGACAATGATGCTTGGCTTCAGCGGATATCGTGGGTTCTTTATCATCATGATGCAACAGAACAAGGACTAACGAATTTGATAGTGTTCTTCGGTCTCATCATCGGCTGCTCCTACGATAAAATCACCAAAATTGTACCCCTTTTCGTGATATTCTACGGCCTAATGCTATCCTCCGGCAATCTCGGCCCAGGCGACATGCTCGGCCTGCTTTCGTCTGAAAGCTATGCTACCGCCGTCCGCGGCACCTGCTATGGCATATCCGCCGCCTTAGGAAAGACCGGCGCTGCTGTTGGGACCGAAGTCTTCACACCAATCCAGACCAACCTTGGCAAAAGGTGGACATTTATCATCGCCGCTATCTGTGGCGTTGCAGGCGTATTAGTGACGTATTTCTTCGTTCCCAACATCACGGGTGCCGATCTTGCTATCGAGGATGAGAAGTTCAGAGCCTATCTGGTGGCTCATGGGTGGGATGGCGAGATGGGTGAGGATGATTTGAAGGCTATTGCGGATAAGGGCATCCCACCTGCTATAGTTGAAGAGGTGCACTAGGGCGTTGATAGTATTAGTGGAATGGAAATTCAACAGTTATTGAAATCCATTGTGCACATCTGACAACACGACGGTTTATGGCAATTATACGCCTGAGTAACAGACTTTTGAAGTGAACACTGATGGTCATAGATGTACTTTTTTTGTAGCTTATGCTATATATACAATACAGTAAAAGCTATTTTAGTTGAGCATCCTAAAGACACTGGCATGCTCTCTTGTTCACAGCTAGGGTTAGGGCTTGTGCTAGAGCGCTTAGCGCAAGTCAAGACTTATCGTGTCCTTACAGGTACCTTAAGTAGACTTGACTAAGGTAGGGCGGCATACTTCTCAGCCCGCACGTGCGAGGATGCTAAAAGGCAATCACCCTCAACCGTATAAGGTAGCCTTACGATAGGTGTAGTATTAAATAGTGGTCCGGGAGCCCGCAAATCGCTACGCCAAGACTCGCGGGCTCCCGGACCACTATTTAATACTAAATCTATTGCAGTTCTATGGGGCTGGGGCTTAGAGGCCCTAGAGGCTTTTCGCTTCGATCTGGAGCCGAGTGTCCGCATAACGTGAAGCAGATCTCTATTGCACCGCATTTCATACATGAATCATCTGAGAAGCGATCGATGCTAATTAGATAAAGTCCAGGACATCAGGAACCCGGGGCAATAACATTGAACAGCCTCGCGTGTCACGCAGCTACTCTAAATCGTCATGGCCGCTCCGACTAGCACCTCGAGTACAGCAACATGCCACTGCAAAGCCATCAAGCTCACATTTCCCACGCCTACTGAGAAGCTCAACGAGTGTCATTGCACCATCTGCCGTCGCTACGGAGCGCTGTGGGCCTACTATAACCCTAAAGACGTCCAGATCGAAGGACCAAAGACAGATACTTATCAATATGGAGAGAAGAATATTAACTTCCATCGCTGCCCGACCTGTGGTTGCGTGACGCACTGGGCAGACGTCCAAGACGAGAACGCCACGGAGATGGGTGTCAATTGCAACATGCTGGAGAAGGAGGAGCTTGGGAGATTCGAGCGCACAGTCGACGAGAATGGGGATGCTCCCCAGTTCAAGGTCAACAACGTCCCCGACGAGCAGGGACCTTGAACAATGATGATGCTAGGGTCGTCAGGTGTCTACTCTGGTTCATCCCATGTGCGATATTTTCTCCCATGGTTGTCCTGCAGACATGGTCAAAGGAAGAAGTGTGGTCTAGGATTGATACCTATATCTTTGTAGGGCTTCTATGGCCGCGTAATTACAAACTTCCTGTGCTGGATCATTCCTGCGCGCGGTACATCTTTACAGGGCTTCTATAGCCGCAAGTTACAACACTGAATCCCCAGCTTCAGTTCCAATAACAGCCTGTTCGACAGGAATATGAATCCAGCACCCAACACTCTGTTGTATCCCCAGAACCAGACCAACGAAGAAACAGATATTCAAGATAGGCGAAACTTAACACCATTGAGAACGAAAAAAACCTTAAATTGTGTCGTGTCATACAAATCATTCCGATTCCCACTCCCTACGTATATACGTACATATACTCACCCTTTCACCCACTCTCACACCCATCCCACCCCTCCCCCTCACTCAATCCCCATCATTCACCGGCTCCTCCTGCGCATGCCCCTCTACCTCCCCATGCCCGCCCACGTCCTGATACACCTCCGCCATATGATCCCCCAACGGCCCACTCGTAGCGCTCATGCCTGTTGAAGTTTCCGTTTCCGCTTTGATACCGCTGCTGGCAGCGAGCTGTTTTCCCTGCGTAGCTGCTACAAGTGCGGTTCCTTCAGTTGCTGCAGGTGCTACGGTATTGGTATTGGTATTGGTGGTGGCATCGCTTGTTGTTCTTTTGGGGTTTAAGTCCACGGCTTTGGTGGCCTCGCTTGTTGTTGTCGGGTTTAAGTCCACGGCTTTAGCTTCCTCGACGCCGGAGGGTTCGGAGATGTGGTGAGCGGGTGATCCTGGGGAGTTGTTAGTGAGGCGGATTTGGGGAGGTTAGAAGGGATGAGCGAGGGGGGATTAGGTAGAGGGGATAAGAACCGTTCTTGGTATCATCGACAGCGCGTGCTGCGGTTGCAGGGGCGGCCTCGGTGTCGGTGGGGAGCTCTCTGGACGTGCTTTCGGGATCGTTGGGGTCGGATTGGGGCTGGCTATTACCACCTTTGGACTTCTTGCGGTTGAAGAGGCCACGTAGGCCCTTTTTCACTTGGGCCAGTGCATCTGGGGCTAGAGAGGGAGGAGGGAAGGTCAGTGACTATGCATTTTGATAGCTTTGCTCGATTGAGAGAAAGTTGGGGGCTGGTTTGAGGATAGCTTACGAACGCCGGGCATGTTGCAAGAGGATTGTAAGCAACGACTTTCATAAGTCGAAGCAAAGCTCACGGACTACATCCCCAAATACGGTGGGAGCATCGTGTTGTTTATGCTGAGGAGAAGCACAATTTCGCTGGGGTTTGGAGCTAAGTTTGGGGAGGTGGCTGAGCGGGATCACTATATGCAGGGTTCTCTATTTATATGTTTTTTTGCATTGTGAACCCCAAGCCCAAGCACACGCGATGCATTGCTGCGTGTCCAATAGGACTGGTATCACTTCACCGCTGCTGCTCTGTGCATTAGGTGTACATCCCTCGTCGCCTCTATTCGAAACAAGCAGCAAGGGAGATCCGGTTTCGTGGCTATAGACACTGGCTGAAGAGCAGGTCAGTGCCCAAGAGGCACAATTCATGAATGAAACGCCCCGCTTCCATAATTCTCAGACCGCCCCGTGAACCACTTGTACTCATTCTTCTTTTGCCCGATTGGCTGGCTATTGCCTAGGAGGCAAAATGTTTCAAAGCCAAACCACTATCGGACGATGAAGTGAAAGCCGAAGAATCCGAAGTGTTGCTGCACTGCTCCCACAAATCCAGCGGGTATGAGTAACAGCATTGCTGCGGCGCTCATCCTTTTATGCAAACTTATATTATAACGCAATAAGCAAGCTTTGCTTCCAATCGGTGACCCTCCCCCTTCCATTAGATCTTTGACCATCAGACACTAAGAAACTTTGCTCCCTTTCGGCGGCCCTCCACCTCCACTAGTCCTTTGCCTGTTGCTATCGGTGGAAGAACTGGCGCTAGAACTCTCTGCCCCGCCTTCGGTCCCGCCTCTTTGCTGGCTGACATCTGGATTTGCAGGGCTAACGTCCAGTGGATTGTTCTTGCCCTAAGAATCACGTCAGCTCTAGCTCTATGATTTGAACTTGATGTTCCTCTCGAAAGCTTCGACAGCCTGTGAAAGGACTGAGCAAAGCACCCAAGGCCTTAGGAGTCTCGCAATCCAAAAGAATGTATAAAGGGGAGACAGCACGCTTTTGCTCACCGTGCCCTCTCCTGTACCTTCCCCAGCTTTATCCTTCTGTGCCTGAGGATCTGTGATATCCGGGTTGAAGGCAGCATCATCATGGCGCGCTCCTTCGTCATCTGTTGCGCTCTTGCTATACTCCGTTGCCTCGGTATTCATGCTGTCCTTGTCCTGCGCATCCTTTCTTGGGTACGCAAGGCCTGGCGATTGAGAGAACTGCCGGCGAGAAGGTACTGTGCGAGTCTGGGTATTTGGACGTGAATGTGCTTTGATGGCCGAGATACGGGTATGTGATGGGACCCTTAGTCGGTAAGACCGCATCATTGTAGGGAAGGTTAAATTGATAAGTTATGGAAATTGTAAAGGACGTCGGAGGTAGTGCAAGCCTGACTCTCGTACAACGGTCGTGGAAAGGTGTTAAGGGTCTTTTGATGTCAATAAAGGACGATTGGTGGTATACTAGGGAGGTGGTAGGGAACAAGCGGGAAAGGTGAGTTTGCAAAGATATCTTAAATGATAGTTTAGAGGTAAAAACCGAGTCGTTGAAATGACATCGTGAAGAGCCTCCAGGGACGTCATGGCTATTACCGTACGCTAGGCGTAATTTGCGAACCAGGGTACGGTACCCGAGCTGCCACCCGGGAAGGTGAGCCGAGACTAGCGTTCCATTCGAGGATTCCAGATCGCCCTGCGCCCACACTCACATGAACTGTATCGTCTTCATCATAGAGATGGAACCACTGTTCCGCGTCATGCTCTCATCCTCCAGCATAGGAACTGCTTATACTCATTGCACACAGGAACTCTCGTGGGACCTGCCCGGTAATATACTTATTTTGAAGCATCGGACCACTCTGAACCTCTTCCATTAACTCGTGAATGAGCCACATTGAACCCCGACCGGGTTCATGTATTGGGACCCTGGTGTTGGTCGTTCTTGGGCTCCTGTTACTGGTGGGCATAAATCTAAGTATCAGCTCCTGTCTTGGTAGTATCTTAAGTCTGCTTCCACTTTCCATGATTGCAGTATGGAAATACGGGCAGTGGCATGCTTCCACGTTGTTTCCACAACATTAATATTTCTGTCTCCTCCTTCACATAATGATTGTTCCATGCATTTGTAAAAGAAATGGGCGACCTTTGGTATTTGCGGTTTCCACTTTTAATGTAACTATTTGTGGTGGATTACTCACGTTCGTTTGTACAAATTAGCCATGAGGATATATATCTGGTCATTCCGTCCTTACAGCGATTGTTCTGACCCGGTCTTGCTCATCATTGTGCAAGGATATTTCGGAGTCCCTGATCGAGCTACGTACTTGCATATTCGTTTCTTGACCAGCCGTCCTACTATCAGCTCCGCTCCAGCCTGTCAGCCGTTTTTACTCTTTCCTCCGATAACGCCAGTGCCTACTCGCTACTTGCAAACTCTAAGCACCTGTTAAACCACAGTTACGCATGTCGGTCACAGGAGGACCTATGTCCCAATCCACCACGAAGAATGAACCCTCCAGCCATGCCGCCAAATATGACACGTGGCCACCTGCCTGGCAGCGCGATGATAAATTCTGCAAGATCTTTGCTCCTTATAGAAGAACAGAGGAATACAGTAGCGGAAGACCTTTACCCGAACTCTGGGACATCAACAATGGGTGCATTCTTTGGCTGCCGGCCAGAGCCGAGATCGAAGACAAGATCATCCCAGACTCTAAAATCGATCGAAGGGAAGCTGGGTCCTTTGATCATCCAGTCGTCATCCTTAAGGTCGCGCTTCGAAGCCCACCTGCTGCGCTATTGACGTTTGCACCAATGACCTCCTTTGGGGATCAGGACCCGCGACAGGCGAAGACTGATGCTGACTGGCGACATTACTTACCCATATTTCCGTCAGCCCCTCACCCTGACAATGATAAACTATTACATCTCGAAGATGAAAAAAAGAAGCGCGGCATGACGGAGAACTCCTACATCAACTTGAAAGAGACTTTCACGCTTGACTTCACAGCATTCAGATGCTACGCCAAAGGTCAGAGGGCTGATGGCTATCGCCATCGCCTCACCAAAGACTCCTTCGATCAATTGGCTCAATTACTGCCGATAGAACGAGGCATATGGATTGAGACCGGTGCTTTATGGGAAGCTTTCGAGAAGTATCTTGAGTCACAAACCTAACTCGGGCTATCAGCCATTCTTGTTTTCCCATGGGGCAGTTCTTCAATAGGCAATCAGAGTTTTATAGGTATGTGAACCTGTTCTGCACTCAAGATCGTGAGAAATGACAATGCATAGCAGGAAATCTAAACATAACATGCCAATGTAGGGAATACTCGGGAACAATAGAAAAAGGGGGTTTGGAATGACGAATGCACGCGATAGACTGTTTTCTAGTATGAAAGAACATTACAGGCGAGGGTAGTTTAGAAATAGTCCAGTACGAGAACTGGACTATTTCTTCATAATAAAAAGGACGGAGAGTCAGCTATTTACTCGCTATACGTTCTTGTGCTAGTAATCTGATCACTAGATTTTCAATCGCACGCAAGCCTTGCCTCACAGCACAAAGCTCTAAATTCCAACCCCATCAGACCATCCTACCTCTGAATACACAATCCTATCGATCCTCATCCGTGAATTTGACCAGGTAGCAACACACCATTCTCAGCCTGCCCAGGCAAAAATCCATCATCGGGTTCACTATCAGCTTCAGTCGTAGTCCCCGTCGCCATTTCCGTCGTCGACGCATCCCCATCCTGCACCCCCTCCCGCAACCCCTCGTCCACACCCACAAGCTCCTTATTAATAACCAAACTCGCACACATCTCATATAAAAAAACAGGTGTTCAATCTTATAACACCCCATCTCACGTCCATCAGTAGATGAAAGGACTAAAGCAGAATAAAGGAGCGGATATCTATGCCACTTGGTTGTAAAGTTTCTGGACTAGAGGAACAGATTCTCACGAATACGTGAAGCGGACAAAGAAGAGTGGTAAACCATGCAATGAATAGCACGTGTACTCGAGGAATGTCGCAGCCCTGATGGCAAGCCAGCTATCTGGTTGTGTCACAGGAATTCTCCTGCACAGAGTTCTATACGTCTATACTGAAGTCTACGGAGGAGTTCCGGCGGAGGAGCATTGAACCAGTCTCTGGATTGTATCGCTTGGCCGCCTGTGGTGCTGCTATCTGATTCGTTCCCGTCTGTAAGATTGTGCAGGTATTTCGATATTGTGTCACATTTCCATACATGGTAGGCTGATTCGAGAACATGCTTACTTGCTCCAGAAGACAAGTTCTGTCTTCTATTTCTACGCTACATGTTTGCTTTGTCGATCTTCGTTTGATTATCGCGCCTTGCCCTCTCATCCACCCACTCCCTGATGGGTTCTCACTTCCGGCACAGGCGTCCATCCGTGTGATAAAGCTCGAATGTTAAACCCTCGTACCTGTGCATCATCGAGTGTCTTAGGGCACCATGACAAATCAGAGCTTGGCGGAGTCGGTCCATGCAGTGCTCCAAGTGGTTGTGAGACCGTTGTGAGACCAGCCGGGGCCAAAGCGCTCCAAGAAGGCGTTTTGTTCGCTCTCGCTTTTCTGGTAACAGGTTGAAGTTGGATAAAGTGTCTTGGATACCTCTTTACGAAACTCATTCAAGCAGTGAAGGTTGTTAAAGAGATCTGGCTCGAAATAAAAGTGGTTATCCTCTAGTCGATTGGTCTCGTCTAGGTCATCTGACATTTCATCTGCATAGAGCATTGGGAACTCGTACCGAAGCCTTGTCTGACAGGCGTACTCGATTTCGTTGCTAGGTTCGCCAAAGTACTCAATCTCGCTATCAAGCACACGGACCACTCTCTTGGACTCTTCGTCAAATTTCAACTCGCCCGTATAGCGTTGGCGCTTGTAGGCGATGGCTTTTCGAGCATCGGGAAGATCTGTCAATAGCGCATCATGCCCTCTGGGCGAAGGTGGTGCATGAGAGGACTTTGAGGCGTTCTGGTTGATCGAGGAGGCGTTCAACAACTCGGCAAGAACAATTGTCGATATCATCCATGGCTGCGCTGCTCAAGAAGCGTGTGGCACGCCATTCCGCCTGGAAGTTTTGTTTAACAAGTCTTGGTCCGATTTTGGTGAACTTGGTAGAAAAGCTTCTCCTTCTTCTTCTGATTCGCGCGGTGTCGAAGGCAACTCCTTAGACTTCCAGATATGCTTCCATTGTTGCGGCATGTTTGGAGCTCGTACTGAGAAAGTAATGTGCTTTGATCAGCGACAAGAAACTTGAGAGTTCATATGCTGCTGGATAAGATCTCAGCTGGGACACCATGTTAAATCTACATGGGCGAAGATAGAGTGCTCCATTTTAAGGAATGCAAGCTAGAGTCTCCTATGACAGATATGGTTGTGCATTGTATATCTGTAGCCCACATATGTGTGCTCTACACCGGAAGCATGAAGCCTTCTCGGTAATACAACCTAACCGATATAGTGAAGTTACATAGGATGATAAGCAGCTAGGGTCCATCTGGCATGTGAATCCTTGGCAATGCGATGCTTTGACTATACCCATGATAGAATGGTCAGCTTATCTAAGGTCTGTGAGGTAAGATATGGACATCAGAACTCTTCAGTCCACCTTGATCTGCTTAGGGCTAGGGCATTTACGGCGCGCCATTATGGGCAAACCGCCATAACCCTAAGAACCCAAAATACCTAAAAACCCAAAAACCAAAAACCAACACCCGAACTGCGCAACCACCCACCATGAGATGGTACATACAATATACATGCTATTGCCTAGTAAATAGAAGTACCAACTCTAGACCCTAGATATAATATTTCATCTCTTGTTTACATAATGACCTCCGGTTAGGATGATTAGGGTAAAACCCTAATTACCCCTGGGAGTAGACCGCCGGGCGTGCCCCCGGAGCAGACCCCTGGAGCAGACCCCTGGGAGTAGACCGCCGGGCGTGCCCCCGGAGCAGACCCCTGGAGCAGACCCCTGGGAGTAGACCGCCGGGCGTGCCCCCGGAGCAGACCCCTGGAGCAGACCCCTGGAGCACCCCCAGAGGCCCCCCCTAGAGGGCCCCCCTAGAGCCCCATGCCAAATGTGGCGCACAGTGCTCTAGGGGGGTGTACTGGGGGGCCTTCGGGGCGTACCTTGATAGGGTGCTCTGGGGTTGTGCTCCGGGGGGGTGCTTCGGGGGCCCCTTCTGGGGTGGTGCTTAGGGTGAAAAGACCACCACTTGGATCACCATGTAAACAATAGATAGAATATTATATCTAGAGTTTAGAGTTGGTACATCTGTTTACTAGGCAATAACTTATGTATTTCATGTACCATCTCATAGTAGGCGGTTGCGCAGTTTGACTGTTGGTTTTTTGGTTTTTAGGTATTTTGGGTTTTTAGGGTTATGGCGGTTTGCCCATAATGGCGCGCCGTAGCATTGACCTTAGGGCTTGACGCGTGACAATGCGTATTTACCTTACCTTAGTATATCATACACTATCATCATACAGTGTCAGCCTCCACATTCCTTTGACACCCGCCAGCCACTTTGTCTTGATTGGCTTCTTGCAAGTCGTGCTCGTACCTAGACTTTTCGTGTTCCGGATGGACCTTTCATTGTGTGGAAACCTCTGTTATGACCCCACAGCACCTCTCCATGGCTTCTCATCAAGTGTCGAGCTTGGACAATCGAGATGCATAACATCACTGTCTACAGGCACCGATCGATCTGAGTGATACTGCCGGGCAGTGGACCTTTCCCTTTCGAGGCACAACGCGCTTTCTGGCTCGCAGCTCGCAGGAGCTGCGGCGAATGTCTCCCAGATGTTGCTACGTAATCCAGGCCTTTATCTTAAGGAGGATACAGGGTTCGCGAGTGTAAAGACATCATTTCGCGTGAATGGCTATTCTTACGGTGGCAGTCAATACTCTCTGGGTTGGCCGTCCAATGCATTAAACGCCAGTACTGCTTAACCCACACTATTCATGGAGCCTTGATGATGTGAAAGGACGAGACCGCGACCTCGAACCATTGACGCATCATGGCATATCTTAAGCACCCTGCCATTTGTCATTATTGCCCTACCGAGCCTCTTATCTGCATCCTGCGCTGACTGCACATCTTATGCCATCAAAGAGCGTCATCAAGTGCCCGATGGCTGGATATTTGTTCGTTGGGCTCCTTTGCATACTGAAATCCAGCTTCAAATTGGCTTGAAGCAAAGCCGATTTCGTGAGCTTGAGCGACATTTGAACGAGGGTGAGTTGGTAGCCCCTTTATCCAGTTTTTCGAAGGGTACGAGCTTCTCTGGCTAATGATTGTCGTATAGCCAGTCTCAGACCCTTCACATGTCCGCTACGGCCAGCACCTTACTGCTGATGAAGTCAATGAATTGATCACACCTTCAAAGAATACTACCTCTTTGGTGGAAGAATGGCTTTACGGACACGGTATCACCGCCGAGAAGATAGACTACAGTCCGGCGTTTGGTTGGGTCACTCTACGCTTGCCCATCAGCACCGCAGAGAATCTACTTCAGACAGAGTACTCGGAGTGCTGGCACGAAAGAAGCAAATCATCCGCCATTCGAGCCCCAGAATGGTCGTTATCTGAACACTTGCATGACTATATCAATCTGTCCAACCAACGAACTCTTCCTCATCTACATCAACATTCAGGACGGACTTACCGCGCTCGCTGAACGCCACCATAAAGGACACGAAGGACCAATCCGAAACTAAGCATCTGACACAGCTTGCTGAAGATTTCTCGGACGACCCAATCGAGTCCTTTTTTTTGACAACTTAGTGGGCGACCTCACAGTCAGTCAATCATGCAATGCCAGCGCTGTAACACCACTGTGCATACGCACACTTTACGGGACCTTGAACTACAAAGCCAAGGCACCAGATCGGAACGCCATGGCTTTGACCAACTATAACGGTCAGTTCAATAATCGCTCCGACATTAATTTGTTCCTTGACTTATATCGACCTGACGCGGCGAGAGCCAGGATTGCGTTCGATTTTGAGACAGATGACATCGCAGGCGCAATGAACCAACAATCACCCGCAACAGCAGAGCAGCTCCGGAACAAGATGGGACGGGAAGGCAATTTGGACGCTCAAATCCTCCATGGCATCGCATTTCCAACACCTCTCATCACATATTCCACAGGAGGTCAAGCGCCAGCCTTCAAGCCCGACGAATACACCCCGAGCAACACTAATGAACCATTCCTAACCTGGCATCACCATGTGCCTGCACAGAAAGATTTTCCACAAGTCATAGTCACCTCCTACGGTGATATCGAGCAAACAGTCCCGTAGAGCTATGCAAAACGCGTGTGTGAAGGTTTTGCTCAGCTAGGCGCACGGGGGCTAAGCGTGATCTTTGGCGCAGGCGACTCAGGGGTCGGAAAATCTGGATACTGTCATTCCAACAACGGCACAGACACCTGTGAATTCCTCACCTCATTTCCCGCGTCGTGTCCTTACGGCACCTCGGTCGGAGCAACGCGTAACACAGAACCCGAGGAGTTCGTGGCATTCAACGACCGCAACGTATTCGTCAGTGGAGGCGGCTTCAGCAAATATTTCCCCGTCTCGCATATCAGGATGCTCATGGGGTGGTTGACTCCTACCTCAGTCGTCTTGGGAAGGATAAGTACAAAGGCCTCTTTAATTGCGGCGGTCGTGCATATCCCGATGTCACCGCGCAGGGACATCGTCGGGTCATGGTGTGGAATGGAAAGAAATACCCCGTAGATGGCACGAGTGCGTCGGCGCCTACGTTCGCCGCGGTTGTTGCGCTGGTAAATGATGCTCTCATTGCCGATGGGAAACCGCCTTTGGGCTTTCTGAACCCAAGGTCGTATTCGACGGGGTTGAAAGCGTTTACGAACGTCACGGCTGGTTCTAACAATGGGTGTAATACAAGCGGGTTCCACGCTGCAAGAGGCTGGGACCCTGCCAGCGGGTTTGGGACTCCGGTAAGGTCACCTTTTTTTTGGGCGTCAAACTGGCAAGAAACTCGAAGTTAAAGTTCTCCTGACTGACCATCTGATTGTGATGACAGTGGTTCCCAAGCCTGAAAGCGATGGCATTAGAGTATAGGTTTCGCAGTCAGCGACCGTGGTACTGGCCGTGACCATAGATCAATGCACATTACCATCTCAGCGAAAAACCCACCGTTGGGAAATCGCTCTACGAATTGATCTCGGAATCATAACCACGCAAGTGCAAGCCTGATTTCAAGTGCCAGAGCCAGAAGTTAAACTTCATTCCACATCAACAGGCAGTTTGGTCAAACCACAACGCAGTAGAAAGAAGGGATAGACTTCCGCTCATGCCACTTTTTCCACATACTAGTAACTCAGAACTCACCCCGCACTTGCCATCTGAACTGTTTTCTACTACAGAGAGCTGGTCACGATTTTCGTCTGGTCCAACGACTTTTTACCCCACGTGTTGTCCATTTCCACCAACTCTGCCTTACCGGTGGCAAACCAACTCAGCGGAACCAATCTCAAGCCAATTACAACTGAGTTCGCACTCCTTCGCGGACCCAATAACCCGCCAACAATAAATACCGTGGTCTCAGCCGATAGAACACGCCAGAACCTTCCTCCTCCTGCGCTCTACCCGATCCCCTTCCCTCCCACAAAGGACCCTCCGTTGGGGAAAGACCACATAGAAGCATCTGCATAAACAATTAACTAACTGACCGCCAGTATATGGACATGGAGTTTTCTGGTTTCGGGGTTATTGATCTTAGCTCTCTATTACGTCGGGAGGTGGCCAGAGTGTGTTATCGTGAGCAACGAAATCTCTTTCAGTGGTTCCGGTCGAACGGTCTCGAGACTCACTGCGTCTCCTCACAATTAGAGTGCTTGCCGTGCTTGACAACCCGCAATAACTTCTCGTTTCTTGTCGCTCGAAAGGTGGTAGTAGTGCCGTTGCCATCAGGGCGAAGCTGCAGTTGCTGCACCGGGTCTTGATGCAAGAACTTTGTAGCAGCATTGCCGACGACATTAGTGATAGCGATGATCTCGACAGGCTCCGGACCTTCTGTGTTGTGATTAATGAAGTTGGCTATGGAGCGTATCAGCAAGGCTTAACATTGACCTAGCGTCGAATACGCTATTGGGGGATCGTCATTCCGTACCAAGAGCATCTGTCAACCTAGCTTCCTTTCCTTGTACCCTCACCACGCTCTCTTCGATATCATGTAAAGACGAGCCTCTGCATCGGTCTTCATAAAAATCTACTAGCGTCTTCCTTTGCTTGTCGAAAGAAGGTGAGTAGACTTTAGCATCTGGATTCTTACTAGCAGCTGTTCTGTCATATTTTCGTATTATTTCAGCAACAGCTTCGAGTTTCTGATAAAGGATTCCAACAGGTGTCTCAGTCGATGTGAAATTGGTTGTGTATGCGGTGAGATTCTGACCAGCGGTTCCCTGCATCTGCAGAGACTGCAGCTGCCGTGCCCTCCTGATGGATGGTGAGAGAGCAAACAACCGCTGCACTACAGACGCTATTTCTGAACTGTCAGTAGGTCCATCTGCAGCATCCTGCCTTCCTTCCACAATCATGTGCAACAGTTCTTCCATTTCAAAGATTACCAATATCTCTTCCTCAAGTGCCCGAATACTAGCATCTCCATTGAATAGAGTTTTGCAGAGCTGTTCTCCGTACGCTAAGATCGTAACCAGGAACTGCATTATACAGTCGCGCATTGGAGCGTAAGTGACTTTCTTGTTCACTAGCACCTGATCAAGACCTAGTGGACTATCTTCGAAGAATCCGAGGCCCCAGAGCTTCAGTTGGCTGGCTGGCTTCGCCAAGCTGGGATCCGGAACTGAGAGAGCTGATAATACTCTCACGGCGGCGCCGTGTAGTAACTTGACTGGAGACCGCGATGGTGGAGGAGATGGTTCCATCCTGTTATGACAGGCCTGCTGTTGTGGAGAGCAGAATAGGTGAGACCCTCAGCTCGGGTAACAGTGTTCTCTTTCTCACACGGAGGGAGGATCATATCGTTGAATGATCAGGGAATATGTTTCTATGGTGGCTCTTCCAGAGCATCAATGGCGCAGACGAGTCATTGATAATATAGTGAAATAGGCTCCCACATTCCGTCGATTGTAAAAGGGACCGCTCGGACTCAAGATCAGCCGTCAAGCCTAAAATGACATGGTAAGCATGCATCGCGCTAGGCCGCTCATTCAGCCAATGACTTCCAGACTCTCTTCACCGACACGTAAGTGGACACGCGGCTTGCGTGTACGTGAAAATCATTGCCCCATCATGGAGCCCAATAACTCAGGTGTACTTTCAAACACCTTTGGCAAAGTCAATGCCCCAGGCTATGGATATCCCTGTGTCCGCATAAGCACGTGGTATCGCTCCATTACCTGGGCCGTTCTGCGAGAAGCATCATGGTTTCTTCATAAGAGACATTAGTTGCCTTTGCTATCTACGCTTCCCAGGAAAAAATCCGTGGAACAATCCGTATTATAGAGCTGCTGTAAGATTGGGATGCGAAAATCTTTCAGTGATCAGCAGTATCCTAAATTCTCCTCACAGTGCCTCAGATTGACGGGACTATTCTGTCGTTAGCACGCGGTGTTACGGTCGATGCTGATAACCAGGAGAGATGGAGAAATTGCACAGGAAACGTTGACGACCAGAAATTAGCAAAGTCAGCGATCAATTTTATCTAATGACCATATCCGCGCTCATACATAGGGACGGGTGACACCCATCATGAGCACCTTATCGACTGTAATGAACGCTGGAGCTTTCCTTCCTCCTATGATCCAGGCTTTGCACAGTTTCCATGGTGTATGGCAGCGCATAGGCACGTTTGGTAGAGACTTCAAGGATATTCGAGACACCCTAAGAGTTGAGGAATGTCGCTTTGGGGAGGTCCTTAATTGTGATCTCCAGTCACTAGCAAATATTGGGCACACGGCCCAGACTGTCCAAGCGGTAAACCGGCAAGTCGCCAACATACAAAGCCATCTCGATAGCTGCCACGAATTTATTGACTGGTACGATGGTGGGGCAGCTGCTAAAGATCCTGAGCAGCAAGCTACTGAATCGGAGGCGTTACAGTCGGCGACTGGCTTTCCTAGGCGCGCTAGGTGGGCTATCATCGATTGGCAAAAGCTGCATAATAATTTGGAGCATATTCGAGTAAGCATTGATTGCCTTCATAGCCTGCTCAGGTTGGAATACAGCTATTCGCCTCGTGCATCATCGGCCAAACAACAGACAGCCGCCAACTCGGCCTTGCTTCCCGTCCGAAAGGCGCTCAGTAGACTACACCACGGCCTAACAGGCTTGAATGACGCGCGTCAACCAGACCATCAGCTCAGCATTCAGTTACGGGAGCACTGGGATAGCACCGGTACGGAACTTTACGGCTTGGCAGACGTACAGGTTCGGGATGGGTCATATGTCTTCAGCATACAAAAATCAGTATCAAGCGACCAAGAAACCGACTCTATCTTACTCCTGGTGGATACTCCAAAAGCAATTCCAGATTCTCAAGACGAAAATTCTATGACTACGAGTCTTCCACGAATGACGAACCTTGATGGACCAAGTGATACAGCAATGAGCAGTACTTCGGACCAGCGAAGCCGAATCGAGACATGGGGCTATTTCCCAACGCCGCAACGTCGATCTATGTCGAATGACTTACATATTGTTCACCGAGCTACAACCTCGTGGCGAAGCCCCTTGCACCTAGCCGATATACTCTCCGACCCTTCCTATGTGGAGCATATCACCCCCATTGAGATCACTTGGCTTGCCAAGCTGCTGGTAACCTCACACCTCTGCTTTCTACCTGTCCAAAGGGAACTTAATGTTCAGCCTCGACCGTCTAACTATCGCTTTTACTGTAAACCAGAAGACGACTTTGACCCCTGGGTGGATGGAAATCCGCTTGTTCTGAAGCCGTTCCTCTCAATCGGATTCGGAACAAGTCGAAAGCCAACTTTTGGAGCTCTTTCCGAATTCAATCACCCACCTTATGCATCTGTAATTGAGCTTGGATTAGTTTTGTACCAAATTGGTGCTGGACGAGTCATCAACTATGGCAGCGGACGAGCTGGCTTAGCTCAAGCGAAGGCCAAAATCCTTAGAGAGCTGGAACGAGACAGCAGTGTTGATGCCTTCGCAGGCTCATCGTACGTGTCAATTATAGAAGGATGCTTAAATATGTGGACACGATTCCGGCTTTACAGTGATGATCTTGCGGCAATGCAGAGGCGTGAAGAGGAATATCTATGGGAAGTAGTGGCACAGCTGTCAGATGACTTGCAACAACTTGAAGACACTGTACGCACGGAGCCTGGGTGGGCTAGCTCGATTAAAGCCGAGGCCGTTTCTGCGCCAGAACCAACCCCTGCAAGCAATAGCCAAAGTCAAGCTATCGTGGAAGCAGACTTATCCAATACTAGACAGGGACAACGTGTGCTTGTCGAACTACCAAAGGCCGTTTCTTCAGGCATTATTAGAGATACTGATGCTCCTGACCTGGATTCACCAGGCGTCACCGAGACAATGAAAGAAAAACAGATATTGTTCCAATTGAAAGCCCTGACTGCACATTCCGGCTTTGGGCCCCGAGCCAGCAGCCCCCTAAAATGGTCTCGCATTAGAGACGGCCAAACCTTGTCCGTTTTAGAGTGTCCTTTCGCACACCTCGGCTGCAACTCCCACTACTCAGACCTCGCAGCCTGGCTCTGGCATACCCTGACACATTTTGAGCTCGACGGCCGATCCCCAAGGACAATAATCCCACCAACCACCAATACATGCTGCATCTGCGAGAAGCGGTTTACAGCGACCAGGGGAATAGAAAGCTTGCAGCAACTCCTAGCTCATAATGCGTATCATCACCTACACGGGGCCAGCCTTGCTGGCAATCCGCCAGATCTTGAGCTGTATACTTACTTGTGGCATAATGGCTTAATTGATGAGGTAATGTACAAAAAAATCAAGGGAGTGCCAAACGATCTCGCGTTCCCTGTGGACAAGGTATCCTCCGTCGACTCGGTGGCGCCTACACTACCTGGCTCGGAAGCTAGGCCTGCTACAGTGCTTACGGAACGTAAATTTGGTAGGGGGAGAGGGCTAGCGTGGTTAAGAGGACGATGATGGATTTCTTATATACGGAAGTGTGGAAATGATATCGCTCGCCGTCGGTATCAAAAATGTATTGATAGCGTTGCATATATACCGTCTCAACTTTTCAGAGATTACAAATTGTTCAAGGTTTGCAATCATGAGCTCTGAACTATAAATGCCATATGTACAATGTGGTTCGATTTGACCATCTTGCTAACGTTTATTCGTTTGACAATCTCGCCCTTTCCACCGACCGCTGACTCGCCTCCTCTGCAATCATCTCAGCAAGCCCCTCCCAATAGCAAGCACAGTCAATATAGGATTCTTGATTCTCATTTCTAGGGATACGCCTGCGTCTACGATCCTGACGGCTTTTGAGCCGCTTGATCTCAGCTTCCCGTCTACCACTGCCGTCTACCCAATTCTTAGGTCGCCTCTTTCTGTCGCACCGACTGGATGGTAGACCACGTGAGCCACTTTTTTACGATATTGACGCTGATTTATTTGGTGGTTAGTAATGCTTGATGGCACCGGCGCCGGCGGCAACTAGCAGCCTCGCCAACATGCTGGGAGATTGAGAACGATGCAGTCTTGTTAGTAAGTGCCATGACCCATTTTTGCTCCGTCAGTTTTCTTTGTCTCTGCGAGACAACTTCTGCGCCTCCTGCCGAGCACCTTGCCAGCTATTTAAGCTGCAAGCTTGTCCTACCCACCTACATCTGTATACTGCTAAATAATGCTGCCAGTATGCCCCAGATTTCCTGTCGCTTAGATAAGGTGGGCCTCAGCGGCTGACCTCTGGTGTCTGTCACGGCTGATGGCAGCTGAGCTTCTGCCACTTCTGTTTGCTTGTTGGATGCTTTCTGAACTCAAATATACTGTCAGAATGGTCGGCAGGCGGTCTCTTAATGGTTGCTGAAACAATCATATTGTAGCTATGCTGAGATGGTAGCATTCGTTGTGAGAGACGGATCTTCGGCTTGCTCTCTGGCGTCCTCCCAAACTTCGTCTTCTGAATTTGAAGCCTGCTTTGATCTCTCAATAAGTGTCTTGATCATCTCTGTAAATGCGTCATGCCAGGCTATTGGATCCTCATCTCCAGGACGCGTATATTCCTTTGACCAGAGTGCGTTGTAGTCTCGCCGACATCGTGCCCATTCCAACGCTTCACACACGTCGAACGTCTCCTCGAAGCCGGTCCCTATTGGCCACTCTTCTTTCAACATGACAAGAGTCTGAACATCACTATAAAGAGCAACACAGGAGAAAAAGTCCGATTTATTCCCATCATCATCTTCAAATCGCAAAAAGGGATTCGACAATAGGATTGAGATTGTGTGATGATGATTAAGCATGACTGCCGGAGCGATCAGAGTAAGCCCACCCGCATCGCGAACATTTATGTCTGCTCCGCAACCTAGCAGCTCTTTTGTGGTATAGGCATGACCATACCGGCAGGCGCGGAAAAGTGGCGTCTGTCCTAAGCGGTCACGCTTTTCAATATCTGCGCCGAGATCGACCATGCGCGTAATTAAAGAATTCGTCCGAAAGTTGACATAGTGCATGGGTGTGCAGCCCCACTCATCCGTTACATTCACATCCGCTTTGGCATCGAGCAGGACTTCAGCAGTCGAGACATCAGCATCGGCTGCGTAGTGCAGTGGAGTGCCTTGGCGCAAGCATTTGTTCTCTGAATGCGCACCGCAAGCAAGGAGCTTTTCAACAGTACGAGAATCACCTCGAGCAGCAGCCCAAATTAGCACGGTTCTGCCTTGATAATCACTTTCATCAATGTCTGACCGTTTTGTCGATGCCAAGACTTGATTGAAAGTGAGCCCGCTGAGCCCTAAATAGGCTTTGTGTACCGGTTTTAATCAGCTGCGGAACGTTATCGCCTGAGCGCTCAATTTTCGCGTTTCCAACCAAATCTTCCACCGCATCTACCTCCACCATTATGAGCCCGATTGATGAGGCACTGGCATACATAGATAGCCTAGGAGAAGAAGCTCACATTAACATCACTCAGATATCTGAAAGATTCAAATGTAACCGCTCCTACCTCTCGAAACGATATCGCGGCCTAGCGGGAACGCGTCATACCCAGTACTAAAAACAACGAAATCTCAACGACCAACAAGAAAAGACCTTAGTAAAATACATCGATCGCCTATGCGCAAACGGCCTATCACCTAGCAAGCGTATAATTCAGAATTTCGCGCAGGAAATCTGTCAGAAAGAGATAGGAAAATGTTGGGTTTCGCGCTTTCTATATCGTCATTAGAATGAGTTGGTTTCAAAATGGACCTTAGGCCTTGATTATAATCGCGCCCGGGCAGATTCTGCATACAAATACGCGCAATATTTCGAGCTATTGGGGAAGAAATTGGATAAATATCAGGTGCAGCCGCAAAATATCTACAATATGGATAAGAAGGGATTCCTAATTGGTGTTCTATCAAAGATGAAGCGAATCTTTTCGCGTCAATGTTATAAGCAAGGATCTATCAAACAAATCATTCAGGATGGGAATCGTGAATGGATTACTACTATTGCAACGATATGCGTAGATAGATCAGCGCTTCCGCCAGGGCTCATCTATCAAGCAACTACAGGCCAGATTTAGGATTCCTAGCTACAGGATTTTGATTTAAAAGCGTATCACTGTTTCTTTGCCTCATCACCATCTAGATGGACGAATAATGAGTTAGGATTTGAATGGTTGACGCGAATTTTTGATCGCGAAACAAAAGATAAGGCAGGCAGATCATGGAGGCTTCTAATCCTCGATGGCCATGGCTCCCACATTAGTATGAGGTTTCTTGATTACTGCGATAGCCATAGGATCCTACTGGCTATATACCCACCCCATGCGACGCATACATTACAGCCCCTAGACGTCTGCTTATTTCGTCTATTATCGCAGGCATATTCAAACCAACTCGCGGTGTTTATGGATCAATGTCAGGGCTTTTCATCTATTACCAAACGGGATTTCTTTCGATTATTCTGGCATGCCTGGAACACCTTATTTACACCTGAAAATATTCATTCAGGATTCAAAGCAACTGGCCTACACCCTTTTGATCCTCAGCATGTTATCAACAAATTTTCAAAATCCAATGACGATTAATGTTCTTTAAGCTCTTCTAGCCATTTAGCATTAGGTGTAGAAGATTGGAAGCGTATTACAAAGCTGCTAGATCAAACGTTATCAAATTTTTATGATAAGAAGGCGGAACAGCTACGTAATACAGTATATGCGATGTCTATTGATAACATGCTATTAAAACAAGAAAATAACGGCCTAAAACAGAGCCTAATCAATAAAAAGAAGCGTCGGAAGCGAGGCAAGCCATTATTACTCAACATGCCCACTGAACAGGATGGCGGTGCGATATTTTGGTCCCCTAATAAGGTGCAGCATGCTCGCGACCAACAAGCTCAGAAAGATGCTGATATATCAGCTAAACAACAACAAAAACAGGCCCAAAAGGCCCGCAAGGAAGTTGAAAAGATAGAAAGAGCTCAAAAAGTTGAGGAACAAAAGGCTATGCGGGCATATATCAAGGAAGATAGATTGCGCAAACAAGCCGAAAAACGCCAACAGAAAGATGAAGCTATCCAAGCAAAACAAGCTAGCCAGCAGCTGAATAGTGAGCTTACAGTAAGAGCTAAGAAGGTTCCAAAGCCTACTGAAGCTCAAAAACAAAGCGATACAGGGTGTTTTGTAGATTTGGTGGTGGTGGAGGATAGGGACCCCCCCCTACCCCGAAATACTCATGGAAGGCAAATACGCCGTCCGAAACGATACCAACAATCTATATGATAGCCTGATAGATGCGCCTAATTCCATAGATCATCCTGATATCAGATGGTATTCATTAGATGTATGTAGATGTCTAGATAGGATCATATGTAATGTTGGTGGTGGGGCTAAAATTGAGCGCTCAGGCGATAACGTTCCGCAGCTGATTAAAACCGGTAAGCTAGTAAACCCGAAAGAATCAAATTGAGTAAAATCTTAAAGGAATATATCATCCCAATTCTCAGGCATGTCATTTGGTATCAGCTCTTGCTGCCACCGCTCAGACCAAACGTCAATAAAAGCAGATGATGGATATGTATCTTCCTGATTAACATAGTTGATGTCTGCGCCATAAGAAATGAGCATGTGAGCTAACTTCCACCTGCGCTTAAAGACCGCCATGTGTAGTATTGTAAATCCTTCCATGTTCATATCGAGAACTGAAGCCTCTCCACAATCAAGCATAGTTTGAATGTCCTTCAAAGCATGAGATTGAGATCCATTCAACAGACCCTCGATTTTCCCATAAGGCCTTCGTCGCATTACTCGGAGAAGGAGCTCAGGCCCTTTAGCTACGGCGCATGAGTAAAATATCGAAATGGGCCGTTTAAGCAGTAACGGTGGAAAGATGTATACACAAATTGTCCCGTCGGCACGAGCCCGACACCGTACGCCACACGCTTGTTTCAGGGACGGGTAAGCGCGGTAACTTAGAAAGAAAGATCCAAGGAAAGCATGCAAAAGCCTAGGGCTCCTGATCCGATTAATTGAATGGCACGGACAGCGACAGCTAATATTGCAGGTATCTTGCATGAATTGGACTATGGATGCACTCTTGTGTTGTGTCTGGTTCCTGAGCTCGCTCGATACTACTATTTGAGACTCGTCATTTTGTGGTTTTGGTGGCGCATCAGAATTAATACCAGGTTTATCCTGTGGATCCCCACTTCTTGAACCTACTCCAGGTCGATCATTAAACAATGCGCCCCTCGTTCCAATGTGAAGAGCGGTCTGAGGAAACGCGATCTGCTGTGGCGTATCAAGGACACGAACCGCAAGTGCAGGAACCATCTCAAATTTGTTATGCAGCAGCTCTAGCGAGGAAGACATCTGTCTTGACTGGATCCTATTTCGCAGCCCGATAGAGGAAGCGAAAAGACTCAAGGCCGCTGCTAAAGCTATCCTGCTGGTGAGGATTTCGTCCTTGAAATCCTGGAGCCGATGTTCAGCCCGAAGATAGACGGATTTGTCAAGGCGATTGCTTCCACCATCGGCAGTAACAGTGGTCAGCTGATATGAGATAAAGCTCTCCAAACGTAACAAAATCGATTTGACACGGTTTAAAGTGCTCACGAGGCTTTTAGGCGGGTGGCCATCAGGGTCCAGGTTTGCTGACCAGAGGAGATCGTTCACATCATTCGCAGTGGATTGGAGCTCCGAAACCTCATCATTGAGGGCCCGAAGCACATCGGGGGCATTTTTCAAGCCGATGCCTTTCCTGAGTAGCTTTGCTAGCGTCCCACCTGCTCCCAGTAAAGCAACCACACTGGCAGAAATAGAAAGCGGATCCATAAAGGTATCATCACAGCTTCTAAGACTTCAAGCTCAACATTTCGAATAGCAGAGCTCTTGCCTTGACGCGGCAGATAGAAGTTTCATCAACCCTTCGTACTAGTGGGGCGCAGCATAGACACGGGCGCAGACTGGAGGCGCCTAAAATGGCTGCCTGTATGGCGGACGACGGCTGACAGTAGGACAAAATCAAACCACCAAAAAATTTTTGACACCCCACCCATTTTAGCTTCCATTTCACCGCTTTTCTACAAGACCTCCTTCTCGTAAGACCTCCCCCCTACAATACCTCCTCCGTACAAGACCTCCTCCGTACAAGACCTCCTCCGTACAAGACCTCCTCCGTACGAGACCTCCGCCCAACAAGACCTCCTCCCTACAATACCTCCTCCGTACGAGACCTCCTCCCAACAAGACCTCCCTACGAGACCTCTTCCCTACGAGACCTTCAAGACCTCCTCCCTACAAGACCTCCGCCCTACGAGACCTCCGCTCTACAAGACCTCTACTATATAAGACCTTCACCGTACGAGATACCTAAGCATAGTTTTAGTAGTCATTTATCTCTACAACTAAATAATTATAAAGCTTAAATTATTAATTATCTTCTTATATAATATTAGATTTAAAAAGATATTATAACCTTGCTATAAGATAAGAAAAATCTTAAAGTTAATACTTATATACTTTAATATTACCTAAAAAAATAGGATACTAATTAAATAGATTATATAGAGGATTTAGATTAACTCTAGAACTAAATATAATTCCTCTTCTATAAATTTAGAGCTTTAAATAATAATATACTTTTATAGTTATAAAAAAAAGGCTTTAAAATTATATATTAAGGTTTTATAAGTATAAATTAGAAAAGATTTAAGATTAAAATATCTTAAAGTTTTATAAGAGATAAGAGATTATATAAACGAAATACTTAAAGAGCTTTTAGAGTAGAAATTAAGTAAGAATATTATTTAAAGTTATAGGAGAGGTTAATTAGTAGAATATTTTTAAAAATTAGGATATCTAGTTATTTAGTATATCTTATATAACTCTTTACTCCTTTTATTTTACTAATATAATAAGGGATCAGCTCTTTGCACTCTATTATATATTAGCTCCTAATACTATTAATTAATAATATTAAGATATATAATAGAAAAAAGGCGAATATATTATTCCTAGCCTAAATCTGGTTTGGTCTGTTAATAGCCACGATAAATTTATACCCTTAAGTATTAAGATTTATACTAGGATTAATAGACATGCTCGATATATTACTTAGCTTTATATTAGAATTTTAAATCATACGGGTGTTAGTATCTTATAAGGATATTTTAATACTATTATTATAGTTAAATAATAGCCTTATTTTATATAATCTAATCGTAGTATTAAAACTAGAATAATAGCTTATATTTATCTACTTTTATAATAAGTATATAAGCTAGATCTAAGAATCTAAGACTATTATATATTTAGTATAAGTATAGTAAATATCTAAATTAAAGGCTGATAGCCCTAATTAGGAAAATCCTATACTATAAAATAGGTTGACTACTTTTATATATTATAAGGAACTAGTAGATTTTCTTAAGATATATTTATAGATTAGGTTACTCTTTATATAGTCTTCTTTCTAATAATTTATAGAGAGGCTACTTAGTATATTAATAACTAGAATATATATACTATATATAAATAACCTTATTAACTAAAATCTATATAAGGTAAGTCATATAATAACTATTTTTATTCGAAAGAAGGTATTAAGAACTATAGACTTAGTCTGTATACGCTAACTATATAAAGGCTTCTAAATAATATTATAGATTATAGTAAGTATATTAATCTTCCTTTATATAAGACTCCTCTTTATATAAGGCTCTTCTTATATAAGATATAAGTTATTCTTTTATCTCAGCTCTTCGCTTAACTTATCTCATACGAGTAAGTTTTATAATAATTCTATAATCTCCTATAATAATCCTGTATTAGCCTCGTACTAATTATTATAGGCCGTGCTCTAGATCTAGATAAATATCTCCTACTACTTATATTAAAGTAGTATAATATATTCTTATATAATTATAGATTTAATCTATACTCACCGCCTCTAATTCCTTTAGACGAAAGAGAATACCCCTAGTTAAATTAGTATCTTAACCTTTATATAGCAATTAATTATTATAAAATTACTAGTAAAGAATCTTAACTTAGTTTAAGTTCAAAGCTAGAAGGGTCTTATAATTAGTTTAGACCTAATATATAATTAATAGAAAATATATAACTCTTAATTATTTTCTTAATATAAAGAAGAAATTAATCTATTATATGATGCCTCCTTTATATAAAACTAAGTATATATAGATACTAACTTATTTACTATTAAGTATTAGATATAAGAATAAGATATAAGAATATCGCTATTATAAAGCTATTAATCCTTTATTTATATAACAGATTTATATCCTTTAAACCCTTGTATAATTTATATTTTTAGGTTATTAGTATTTTAAAATCCCCTCTATAGCCTACTTATAGGCTATCTTAAATATAGCTAGTAGAACTACTTCTACTAGATTAGTAAGTAGAATAATCTATAGGGTTCCCTTATTTATATAAAAGACCTATAACTTAATCCTACTCTACTAGATTTCTTTAACTATATAAAGAGCCTACAGCCTAGTCCTACTCTACTAGTTTTTTTTAATTATATAAAAGGCCTATAGCCTAGTCTTAATCCTTAGGATTATCTTTACTATATAATTAATAACCTTTATAAACTTAACTTAAAAATCTCTAGTTTATAAGTTATCCTTTAACTTAATAAAAAGCTATTAAAGTAGAATATTAGAAGAGTATTAGCTAATATCCTTTAGCTAATTATAAAAAAGCGGCTTTTAATATAAAGACTCAAATCAATATTATAAGTTAGCTTTATATAGTTAAACTAGTACTAGATTATCTAGATCTTAAGGTTTTAATAAGAGAAGCTTAAAAAATTAGGTAAGAAGTCCTATTAAAACTTTATTATATAATAAATAAGTTAAGATTTTATTAAACTTAATAATATTATATATTCAGCCTCGTATAATTATAGATTACTAGGATTTTATTTTTTTTAAATATTATTTAGGAATAAGCTACTTTTAAAGGATTATATAATAAAAATCTAGAGCTTAAAAAGCTAGAATTTTAATAGTATCTTACTTAATCTTATAATAAATAGGGTAATATTTTAGAACTTCTATTATATACGACTAATATACGAACTACTAAAGAACTTTTAGAGAATAATTACTTTAATACAGCAGCTAGAAATAAAGGATAAAATATTTACTTAATTATTAAAAAGTAAATATTTAATAAAGAGTTATATAGATCTTTCTAGTTAAAAACTCCTATTAAAAGAGAGCCCTAGATTAAGAAGGAACCCTAGATTAAAAAGAAGTCTCAGATTAAAAAGAAATAGATAGATATTTTAAGCTCTTTTAATATATAACTTCCTTCTATATAATTAAGAGTAGAAAGATCTTAAGCTCTTAATAAAGTATCTTTATTATCTATAAATACTTAAGATCTATAGTTACCATCTTAGAAAAGATCTTATACGGAGCTTTTAGATAATCTTCTAGAAAATCCTTTTAGACTTCGTATAGAAGAAAGATTATCTTCTTTTCTAGCTTTAAATAACTAGATTTATATGATAAGTCTACTTAGTATATCCTCCTTCTTTAATAAATACTTCTATACCTACTAACATGACCAATCCTTAAGCAGCTCCAACAGCTCTAATAGCTCCAGCAACTCCAACAGCTCCAACAGCTCCAGCAGCTCCAGCAGCTCCAGCAGCTCCAACAGCTCCAACAGCTCCAACAGCTCCAGCAACTCCAACAGCTCCAACAGCTCCAGCAGCTCCAACAGCTCCAGCAGCTCCCGTGGCCCGTATGGCCCCCGCAGCCCGTATGGCCCCCGCAGCCCGTATGGCCCCCGCAGCCCGTGTGGCCCCCGCAGCCCGTGTGGCCCCCGCAGCCCGTGTGGCCCCCGCAGCCCGTATGGCCCCCGCAGCCCGTGTGGCCCCCGCAGCCCCTACAGCTTCAACAGCTCTAGCTGATCCAGCAGCTCCATCTACTATCGTACAGGATGAACCTCCTGTTCTAAATGGTCGTACAAGAGGCCAGAATAAACAGCTAGAGAAAATCCTTCAAGAATAGAAAGGATCTAAAGGGAAGAAAAAATAACAAGGTATGATTAACACCCTAATAATATTTTACTACCTTATTAACTTTATATAGACTACGTATAAAAGTATAGGAAAATATCTTTTAATAAGATATAATATCGTATCGTCGGCAAATCCAAAACACCTTTTTTTTTGGCCCCGGGAGCCCCGGGCCAAATAGCCAGACAGCCGGCCCTGGGGAGCCCGGGGCCGGTACTATAGGTTCCCGGGGCTCCCGGGGCCAAAAAGAAAACCCCCCTGTAGCGGCCCCTACGGCCCGACCCGAAAGTTTAATTCAGGGCCGTGCGCAGGGCCCGGGCGCAATCTACAGGGCACCCTATCTACCCTATCTGCCC????????????????????????????????????????????????????????????????????????????????????????????????????????????????????????CCCCCCGGGAGGCCCCTACCGAGCATGCCTGTCGATCCCGAACATCAAAAATTTTGGGCCTAGCAGGCACTAGCAGGGGCCGAAATATTGGGGCCAAAATAGAAGGTCCGGGGCCAACGGGGCCAAATTGGAACCTCCGGGGCTAGCCCGGGGCCCCCGGGGCTCCCGGGGCCAACGCCCTTCTCCCAGGGCCAGCGGGGCCGGGTTTGGATTTGCCGACGGAGGGAGGAAACGGAAGGCTTAAGGGTATTTTTAAGAAGAATTCAGTTATAAGTTAGATCATTCTTAATAGAGATAAGATAGAACTGGTATTAAAGATAAAAGGTAGTTAGCAAGGTATAAAGGACGGCCTTTCGCCCTAAGGGATCAAATTTTCTTACTAATAGATTCTTCAGACAATTCTACGCGTCGTAGTATATATATATATATTAATTCAGGTAAGAGGTAATAGAGGAGTTACTATTCTTAATCTTATTAGACGCGAAGCTCGTTTTTTTTTAAATACGAGGTTTCTGGAGTAGGCGTCCTACTCAAAAAGTCCGCGCAGCGATCTAGACCTTTTTGAGCTTGGTCCCGCGCTAACTTGTTAGCCTTGGGACTAGGGCGCCGGCGATAGGAGGCAATGTTGGAAGGAGGTTAGGGTGATAGGGTTTAACCCTTTCTTATTCTCATCCCGCGAGACAGTTAGCACTACCTAGATACATCTACCCTAGCTGGAAAAACATATCAACCTTTTTTGACTGGAATTAAACCCTTGCCAAAGCCAGGTTGTTCAACGCCGGCTGGAGGTAGGTAGTTTTCCTTTGTGCACCCTAGGACATAGCACATTCGCGCCACTAGTGGCTGGTCATCGCAGCTGAGCAAGCAGACGGTCTGAAACGATAGAGCTGGCACCTGTACTTTTAGCCATGGCAATGGGAACAGCAAAGGTTGAAGATGTTCCATCTGTTCGGTCCAAGCTCGGTTTGTCAGATGCGGATTGTACATCTACGTGGAGGTTACTTAATGTGGGTAATACTATGATGACATCTCTCTTGTACTGAAGACATGGCAGACTACAGCCCAGAATGTATGTGCAAGGCGCTATGGTCTTGAATTCGTAAAGCCTTTCACCGATACCCTTGAAGCAATAGCAGAGCTAAAGGAATATTTCACGTCCAATAAAAGCAACTATGGGGAAATCACTTTTGGCAAGATAACGGATGCATTATGCGTACCCGGTGCTGCTGCCTGGTTGATTCACAATGCTCGAAAACGCAATCATGATAAGTATAAACACAGTCTTAAAAGAAAGGGTACCCGAAACCCCTACTATGAAGAGAGTAGCCTCCACTGACTTTCTTATATAGGAGCGATAGAGCGACTCTCGGCAACGCCCCTAGATCCCTCCGACTCCAACCCCACAGTAAACGAGCAACTAGACGTTGGGACTGGGACAGCACGCAGTTCTATGTGGGATCCTGCTCGCAACTGCTATACATAGAGGACGAAGGTCAAGGGAAACGGATCCTTTCAGAGTGGGCTACCATGATAGTAGACTTTGACGCACTACCCATCGGAGTTATCCTTGCTTCGTCCAAACTAACGCCTGACTCAATGAGTTCATTCTTCAAGTTGTACGTCCTTACTTGTGTATCTTGGTGCTCTCCTACACACCTATTGTCTCGAATTGAAGAGGTAGACTAGTTTGGGCTTTCTAAACGCTTGCTCTCCTGATATTGCCCTTCCCCCAGTCAGTCAGGGAGTGTTTTATCATTGCTATGATGAAGTCATCAGACGACGAGCTTCCTCAACCAACCTTCTTGCAACGGCAACTTGCAGCCAATCCATAGCCTATTTTTCCCAGTCCTCCGCGCAACCCAAATCAACAACTTACGGAACTCTTTCTCACTCGCCTGCTCCTCCGCCATATACCCACGGTCGATATTAGCTCCTCAAGCGCTATCGTCCAATAATGAATATACTTCCGGAAGGGTGCAATTATGGACAGTGTCGAATTTTATCCCGGAATATTCGAGTATGTCTAGAAAAATATCTTGACATCGTTGGGTTACGTTAGGTTTGGCTGACTCCTTTGGGGGCCGGGGGAATACCTCGAAGCCTCCGGACCATCACTCCGGGAGGACTTCTCGGGCAAAACCTAGAGATCAGCAACCGTTGCCGGTCTCCATGTCCGCTATTCGCTGGTTGGAAGGCAGTTTCTGGACCGGATGGGAGCAGGATTTGTTTCAGATTTTCGTCCCATGTCCCAAGATTCTGGATACATCCTGCTCGAAAAACAAAAAGCAGGGTTTTACGCCAGTCGCTTTGACCTTGCTGAGTCGCGGAAGCCGCCATTGATAATTCAACCCGCTTAAATGGACATCTTTGTGCCTTATTTGCCAAGGCTCCTTAACTCCTGATGTCGTGCTTCAACTAAATTACAGGCGTAGAACGAGAGAACAGCGAGGCTACCCTCGTCGATCCAAGCTGGCTCAATCCTTTAAAGTAGGCACCGCATACGCTGCAGCCAAGCACTTTATTAGATGCCCAGCACGCTCTTCCATGCGCCGCACCATATCCCCGAACGACGTACCATGCGACTACTCACCCTCGGTGTCCTGCACATTAATAACGAGGGCTTTCAGGAGCGCAGCTTGAAGGAGCGAGCGAGAGATAAGAGGTCCCAGAAGATTGTTGCAGAAGGGTTCATTTCTATCATTGCCGGGCCTGTCGCAATCTGCGCTACTACGGACTCGATTTAACAACTGCCAGCAGAAACCCATCAAACATCTCCTCAACTATTCCTTTATGACTAGAAATCATAGGCACTAGCGTCGCACGTACCTTCTCCTCTCTACCCACCTTTGTCACCAGCGACTCTCTACCTTCACCGAGATTCTCACTCTCCAATAGCTCCCTTATCACATTATCAACATAAATACACCCATTCACCCTTGCCAGCTTTACCGCCCACTGGAAATACTGCCACTGCTCCACCCAAGCCGCATCAATAAAAATGAAATCAAACTTCCGCCCTTCTGCCGCAAGCTTAGGCAGCACATCCAGCGCCGCACCCAGAAGAATCTCCACATCGAGCCCCTTCGTGTTCTCGAGCGCAACATCTCGATGTTCCGGATTAATCTCGATGCTCGTGACCTTTGCGCCAGTCCGTGCGAACCAGATCGTTGAGTAACCTCCCAACGTCCCGATTTCAAGCACGGACTTGGCGTTGATGAGCTGGCACTGGACAGCGAGATATTGGCCCTGGAGGTCAGAGACGGTGATTGCTGGTAGGCCGTTAGCAGCGGAGTTGGTAAGTGCATGGTCGAGTTGCGGGTCAGGTCTGAGGAGACTAGTTCGCGCTTGGGCATCGACGCTGCTGGCTTGTGTGAGTAGTACGGCCGACGATGAGGCGGCCATCTTGGCGGCTAGAGGATTTGGGGTTGGATTTAATAAAGCCTTTTGTATAGTCTACACTGACCGCGACGACGGCTATACGACTTTGGTATGTGTAGAGGTTTGGAGGAGGGCCTTACGAATTGTTGCAGATTCACACAGGCTTGGAAGAGGCACAACGACAGTCTGTGCTAGGCAACAGGGAAGATTAGTCGAATGCTATGGACGGAAGTACCCTCCATTCCTGAGGTATTAAATAGACAGGACAAAAAGTTGCTGCCTTGAGGAGCCGGTGCAGCTACCCGGATAATACTCGGCCGACCCCGGATGTAAGGCATTCTGACTCTTCGTTTTTCTGCGATAAGATACCTCAATGCATGGTTAATAAGCGCTGCATAGTCAGAGCAAAGCAAAATACCTTACCATAATCCTATCGTCTTCCTTTTGTCAAGACAAGTCAACAAGAGCTGCATTGTCAAATTTGGTCCCACTTTCCTGCTGTAAAATCCATACCCGCTATATTGTCATGTTTAGACCCATTTTCCTATGGTGAACTCAATACGCGCTGCATCGTCATACTAAGTCTGACTTTTCCATTGAGAAATCACTTATCGCTGCATTGTCACAGTACCCTCCCGGTGTGATATCCCCAAGCGCTGCATCGGCAAGGTACTCTCGCCACTCTCCTTTTATACAAGTCAAACAATCGTTGCATCGTAAATTCTGCACAAATTGGGAAATGGAGAGAATCGGTAAACTTTCCTGTCCATTTCCAAATGATATCAGTCTTTCCGGCCCGGAGGACTTTCCTATCTTTGATAAAGCATGTGTCCGAGTTGCGATTGTTCTAGTGCGTAGACCTGTTTCTGGACTGGAATATGCCATAGTCTGACCGTTGTTCCCCCTGTTCCGAGACTCAGAAGGCAACGAGCGACCATCTGCAGAGACGACGATTGCTCTGACCCAATTTGAACAACGCGAAGGATACGCCGTAATTTTCCTGTGCCGGGTTCCATATTGTAACAACGTTGTTAATAGATGGAGAAGGCAGAAGCCGGTGGTCTGGAGAGAAAGTGATCGCCATGATTGTCCTATCACTGAATGGTGAGGGCAACGGCGGGCCGTCTGAGGAGATGTAAAGGTAGACATCAAGCGTAGTCTTTCTATGTCCCGTGAAACTGTCCAACACACAACGCACATGCTACCATGGAGCTTTGTGGTAAGAGGTTTCATGCTCTAATCTACCTTGTATATATAGGGACATCGGTCTCGCCTACCCCTGACTTTATGGGCGCAACTATAAACCGTGACCGACTATCGTAGAAATTGACAAACCCTAGACCACCGCGCAAAATCCTCAGGCCTTCGAATGACTCTTGTTCTCAGGCATAGATTTGCGCCCTGAAATACCTCGGCAACAGGTGGAAGCAAACTCGGGATTGCAACCACACTTTTGACGTTTGGCAACAATGTAGTGGTGGATAGCTTGACCCCTCAAAACTTGCGCCTTTGAGATACAGAGGCTCGTTTTCTCCAACATGCCGTTGACTGGATGCTAAAACTTTTGCGACAATGAAGTTTTGGCTTTTGTGGTTATATTGCCTCGCACACCTCAAATTACCACTTATCTTCTGTTGTAATTGGGAACTAAGTCCACACTTGGCAAGATCACGTGCACAAGGATAAACTGCCTAGTGTACGTGTCCTTGAAGTCCACGTCAACCCAAATATGTCCTGCCATGTTGCGTAGACTCAAGCATTCTTCGGGCCTAGTGCAATATGGTGAAGGCCCTCGTAATGGGCTCAGCCGTCTCAATACCCTTCAAGCCTTGAGTAAGTTTTCAATCTTGGTTTGCAGAGCGCAGATCAGCTTATCTGCTGGGGCATAGAGCTTGGCTTTCTGTACTTTTGTAGCCGCGGCTTCATAATCCCCAAGGCCCTCAAAAGCCAGGGCTCTCCGATACAATAATTTCGCCATTGCTTCATCGCTAGGCTTCCAGGCCGTTGGATGATGTTGCAATCCTAGGAGTGGTAAAAACACTGGATTGCCTGAGGATATAGAATCTATGGGAGGGAGCTCCTAATATACATGAAGATGGGCAATAATAGGGGTAGAAGACGCTAGAATAGCCAAGATATGTGGAAATGAGCATGCCTCAATAGAGGTAGCTAAGCGAGGTGAAAATGGAAGTGCAAATCTTGCAACAGATGATCATTCAGGGCATCTAATGATCGGTCGGTGCGATTAAGAGCCTTCTGAAACCGTGACACTTCGCCTTCCCCGGGTACGTAGCTTTCAACTTTGAGCCAACTAGCTGCTTCATTTGAATGGAATTTGAATTGCATCTCAGTGATGGTTTTTGTGAAGTTTAGATCATCGCTGGGTAAGGCCCCTAATTGTTGGAGACCTTTGAGGTATGCGATTTTATAGGCAGCGTCTTCGTAGATATTGGTGCTGAATTCGTAGTTACTGGCACGAAAGGCTTCGTTGCCTGCTTCGCGGAGCTTGATAGCATCGCTTATGGCGTCTTGAAGACGCATGGAGTCGGTGATGGACTGGGTTGTTCCTCTAGGTTCATTACTGTTTCCAAAACCAGTCTCATCTCCTTCCAATTTTTCGTTGTTGCCATGATCTCCTCCGTTCAGAATGTTGCCAGCCATTGTTATATACGATTACATAATCTTCTTCTTCGTACGGTGGCCGTAGTCTGTATCGTGTTTTATAAGAAAAGTGTTTCCGCGTTGAGCAGGGATCAATCGCAGTTGCCTTTTATGGCTTGGCGTGCTGTTGCCTAAGCTCTATTCGGTTAACGCCAACCGTTGCCGAGTATCTCCAAGCTACCTTACCTCATCCTCCGACAACGTTACCATTCGGGAAGGTAACATTGCTGGCACCATTCAGGAAGGTAACGTGTCTGTCAACAAAAGTCCCCACTCTCGTGCATCATGTCATCAATGGGCGTCCTCGGCTGTTATCTTTCATCCAGGGTCATTGAAAGTGGGGGTTGTTGTTCTGATGTTCGCTTTCCCAGTTTCATTGATTACACTTCTGGGTGGCTGACATTCGTGCATTCAGGCCAGACTGCTCTCTGTTTCATTTTGTATCCCCCTTATTTAGCAAGATTTCGTTTCATACTCATAATGTTTCCGCATAGCTTGTTCGCATCTTTGAAATACAACTCAGCCTCAGCAGATTCTTGTGTGTTATTGTATGCTCGTTCGATCACCGGGGATCGTACTTCTTCAGTGATTGGTACCCGGAAATCGCTTAGTCTGGCAGCATGCGCACGAAAAGAGAAGGTCGACGTCACTTGTTTTCGTCCAGCCAATTTGTTTGCCTTCATGAAATGGACATCCTCTATGATCGTTCTGGAAGGTCGTCGCAGGGTTCCCCTCAATCTGCACTCTATTGCTTGAAGCTCCCTTGCTGACCTTGCGTCATTAACTGTACCTGCGTGAAAGCCCCACTTCATAAAGCTGAGCATGTCCCTCTTTTTTTTGCCTTCCAGTGTGTGTCTCTCATTCCTCTTTGGTCTGGAGTGATCTATATACCATACGAGCGATTTTGGAAGCTTCAGACAGGATGGTCTGTCAAAAGTTCTTCACAGCTATCGCTGTGTGCACACTGGCTTTCAATGCTGTTACTGCTTTCAAGCTTTCTCATATGCAAACTGCACATGAAAGGAAACACGCCAGAGCCCAGGATGCGGTACGAGACGCTACATATCATAAGCTTGAAGCGCGTCAGGCGAACACCACATCTCGGTTCTTGAACAATGCTACCCAAAGTCAGTCTGCGTAGTTCGATTTTGTTTTGAAATTTAGCTAATCATCAGTAGATTATAAAGTCGACTCACTGCCTGATGTCAACTTCGACATTGGTGAGCTATACTCCGGGTTAATCCCGATCGATGCCAGCAACGCATCTAGGGCTTTGTTTTTCATGTTCCAGCCAACTATCGGGCCACCTACCGACGACATTACAATATGGCTGAACGGCGGACCCGGCTGCAGTTCGTTGGAAGGCTTTTTCCAAGAGAATGGCCGCTTTCTCTGGCAGCCTGGAACCTTTGCTCCTGTGGAGAACCCATAGTATGTGTGTGACATGGCCCCTCAATTACAGTGCCTGACTTGGTCCAGCTCCTGGGTGAATTTGACGAACATGTTGTGGTATGTTTCTACTCCATTAGGAAATTTGGTAATGGGAATAACGTGGATCATAGGGTAGAGCAGCCCGTCGGCACGGGCTTTTCGATTGGCGAAATCACTGCTACCACTGAGGAGGAGATTGCACAAGACTTCATCAAATTCTTTAAGAACTTTGAGACAACCTTCGGTATCCAGAACTTCAAAATCTATGTAACAGGCGAAAGTTACGCCGGTCGTTATGTGCCGTACATTTCTGCTGCCATGCTGGATCAAAACGACACCACTTATTACGATCTCTCTGGTAAATTGAACTACACATAAATTGTGGACTGATGCTGACATATCATGCGCTTTGAAAGGAGCGATAGTTTATGACCCTTGCATTGGCCAATTTGATTATACTCAGGAAGAAGTCGTGGCCGTACCCTACGTTCAAGCATACAACAACGTCCTCAATCTCAACGCCTCCTTCGTGGCCCAACTCGAAAGCCTAGACCAATCATGCGGATACGCCGCGGTTCGTGAGAAGTACCTTACCTTTCCGCCTCCCGGCAATCAGCCAGCCGTCTTTTTCAACTACACCAGCGAAGCCAACTGCGATGTCTTCGACATGATCGACAACGCCGCCTTAGAAGAAAATCCCTGCTTCGACATCTACGAAGTAGTTCAACAATGCCCTCTCCTTTGGGACGTTCTCAGCTTCCCAACTCAACTCGTCTACACACCCGAGGGCGCCAGCACCTACTTCAATCGCTCGGACGTCAAGGCAGCGATCCATGCGCCTCAATATGTTAACTGGATGGAATGTACGGATCAAGCCGTCTTCATTGGCGGTACCGAGGAAGATGGATATTACAACGGAGGCCCAGAGGGTGAAGGCGACCTCTCCGCCGATCCGATCCAAAAAGTCCTTCCTCAAGTTATTGAAGCAACGAATCGGGTCTTAGTCGGGAATGGCGACTTCGACATGATCATCATTACCAATGGAACACTATTGGCGATCCAAAACATGACATGGAACGGCCAATTAGGATTCCAGTCGCAGCCATCCACTCCCATCGACATCACGATCCCGGATTTGATGTATCCTGGCGTATTTGCTGCGGACGGCGATGCAGGAGGTGATGGACCACAGGGTGTGATGGGGATACAGCATTATGAGCGGGGATTGATGTGGGTGGAAACGTTTCAAAGTGGGCACATGGAACCTGAGTTCCAGCCTAGGTCGACGTATCGCCATCTTCAATGGCTGTTGGGTATGACTGAGACAATTTAAGTTGACCGCCCATGGTTGGAATACGTAGTATTTACATCAGACAGTATATAGTGAAAAGCGAGAGAAATAATCGGAAGATACGCAATCTTCTTTGAATGTAATCCTTGCTTGTTTCTTGAAACAAAAGTCACCGCCATCGCGAAGTCAGCTCTCCAACTCAAACACTATTAGGTAGCTTGGTACGGTGGTGCATAATCTAATGAAGATTTACAATCCAACTACAGCAGAGACTACTAAGGAATCTTGCATGAACAGAGGGTTGCTATTGCGTACGGTACACTCAATGGGTGCTGGATTGGTTTTGTTTACCATAAGAGGGGCGGGTTCGGGTGGTCGTAAACCGCCAAGGCCCTGGAGCTGTCACCCCACCAACCAGTATTTTTAGGCTCCCTGGTAAACACTACTGTATGTGCCCGTAGAATCATGAATGCCAAGAAGGCCAGCTACATTCCTACAGATGCAGAATGCCATTGTCTTAATGAAGATACCAATTGGCTCTTTCCAGCGACCCAATGGCTCCGGACAACGACCGTCACCGTCGCCGGCACTCCCGTCCCCCTCCCACATCCAAACCGGCTCGTAGCCGTTACGCTGCGGAACGAGAAGAAAGAAAGGAGCACGGTACACCTGAGAAGAAGAAAAGCCCTAGGAGGAAAGAAAGAGACAGAGACGGAAGTCCTGAACGAGAAACCAAGAGGGAGCGCATATCTGAGAAACGGACCCGCAGCCCCGAGCGCACGCCGCAGAAACGGACCAGAAGTCCAGAGCGGAGAAATAGGAGGGAAGAGATAGTAGTAGAGTATGAGCGCAGTCCAGAACGGAGACCTAGGGCGGAAGAAGTCGTTGTAGAATACGAAGATGCAGGCGAGAGTGAAGTGGAGAGTGAAGAGTCGATACCACCGCCTACAGAGCGCGCACCTAAGAAACATACCCCCCGGCGGAAAGGAAGTCCTGCACGCAAGTCGAGATCAAAATCTGTCATCCAAGAGAAACATGAATCCTACGACTCTATATCTACAACAGGCTCTAGTCGGCCACTTTCCTTAGGCGCATTGGCCCAATTGGATGCTATCAATGAGAAAAGGGGGAGTCATGGGGTGGTGAGGGAACGGGAGAAGAAAGAGAGGCAGTATAGTGAGAAAAGGACCATCAAAGAGAAGGTTGTAACAGGGAGAATAGATAAGGGTGGAGGAAGTGGGAAGGTGAAGCACAGACGGCGAGATGATGGGCGGAGTGAGCGGCGAAGGGTTAGCGGACCTTTGCTTGAGGAGGGTAGAGGCGAAAGAAGAAGGAGGGTTGGGTACGTAAGTGCGGACGAGATAGATGAGGATGAAAGGAGGAGATGGTTTCCGAAAAAGAAATGGATTGCGCTTGTGTTAATATTGCTGGTGATCGTCATCGTCGTTGTCGCTGTCGTGGTATCAAAGAAGAAATCCTCCAGCGGCGGAGGCAGTGCCGCAGCTTCAGGGAGCGGGAATGACCCTAGCAACAATAATCTGAATGGTGTCAACGAAGATGATATCCCCACTACGGCGAAGAACACGATCCTGGATCCGTTCACGTGGTATGATACGACGGATTTCAACGTTACGTACACCAACGTTACGGTGGGTGGTTTACCAATTATGGGACTTAATTCTACGTGGAATGATACAACGCAAGCGAACCAGTACGTCCCACCGCTAGACAAACCATGGCTGTACGGACAAATGCCTATCCGCGGCGTCAATATTGGAGGATGGTTGAGCATTGAGCCCTTCATAACCCCAAGTCTGTTTAACACGTATAAACCAAATCAGGGCATCGTGGACGAGTGGACATTGTCGAAGCAACTCGGACCACAGCAGGCAACCAAGACCATCGAAAAACACTATAGCCAATTCATCACAGAGGCAGACTTCGCGGCTATTCAAGCAGCTGGGTTTGATCATGTACGGATCCCGTATTCTTATTGGGCGGTTACGACGTATCCTGGGGATCCGTATGTGCCGAAGATTTCGTGGCGGTATCTGCTAAGGGGGATCGAGTATGCGCGGAAGTATGGGCTGAGAGTTAATCTTGACTTACATGGTTTGCCAGGCAGTCAGAATGGGTGGAATCATAGTGGACGGCAGGGTAGTATAGGATGGTTGAATGGGACCGATGGGGCACTCAATGCACAACGCTCGCTCGACCTCCACACACAGCTCTCAACATTCTTCGCGCAGCCGAGATATCAGAACGTGATTACCATCTACGGACTTGTCAATGAGCCGAAAATGACGGAGCTGCCGGTTCCGGACGTGGTTAACTGGACGACGGTGGCGACAGGGATTGTGAGGAAGAGCGGAATGAATCAGACGGTTGCGTTTGGGGATGGGTTTCTGGGCCTGACGAAGTGGCAGGGACAGATGCAGGATGTCGAGGGATTGGTCCTTGATGCGCATGAGTATGTTATCTTTGACGCCAACTTGATTGCATTCAACCATTCAGCGAAAGCCGGGTATGCCTGTACAGGGTGGACGAGCCAGATGAAGCAGAGTTTGGATAAGACGACTGGGTATGCTGCAAAGTCCCCCATGGTTTCCCTCATGGACTGACATTCTCTTCCTCCACAGCTTCGGCCCCACCCTCTGCGGCGAATGGTCCCAAGCCGACACTGACTGCACCACCTACCTCAACGACGTCGGCGCCGGCACCCGCTGGGAAGGCACGCTCCAATCAACCGACCGCTCCCCCTCCGTCCTCACTCCCTCCTGCCCCTCCAAATCTTCCGCCTGCTCCTGCGGCTCCGCCAACGCCGACCCATCCTCTTACTCCGACGTTTACAAGCAATGGCTCATGATCAATGCGGAGGCGCAAATGAGCAGTTTCGAGACGGCGTGGGGATGGTTTTATTGGACGTGGACGACGGAGAGTGCGACGCAGTGGGATTGGAAGGCGGGGATGGCGAATGGGATACTGCCGACGAAGACGTGGAATCGGAATTTTAACTGTACGAGTGATTTGCCGAGTTTTGGTGGGTTGAGTGAGAATTATTGATTGAAGGTCGTTATGCCTGCTTGCTTGCATAGCGTGGGCGTTTTTTGTGAATGGTTACTTTGGCTCGTGGTGCCGGGATAGCTTGTATATAGTCCCTTCCAAAGGGGATGTGTTGACTTTTTTTTTGAGCATAGTTGGCGAAGGGATAGTTGATACATGCGGGGAATGTTTGGCTGTCTGAAACTTCCTTAAGACACGCAGGCGATGTTAGAGATTCCATGTATAGCACAGGATATTGTAAAAGTCCGCTCAGGCAATGAACATACTCATTTAACACACATTTCCCTTCTTACCTCCTATCCTCATACTCACCGCCTACTCATTTCCCCTTCCCCTCCCCTTCCAAACCCTATCATATCCGCATCCTTCCATCCTCCATCTCCCCTCCATCCACCATCTCAAAATGATCAGACCCACTCCTCTCACCTCTCACCTCCCCCTTATCCAAATACATCAATCGTACCCTTTTCCCAGCATTCATCCATACGAGAATCTTTACGTAGACTGAAGATTATTCTCAATGACGATGTGTTTGCACTGAAAAGATGTGATGTGTAGTCTACATACCAACAGATCTCTCAAAGATTGTAAGTAATTCTTGAACATTCGCCATGGTGGAAGACAGGCAAGCGTAAAAAATACCTAGGATATGTCCGTTCAGTATATTGCTGCTTTTCTATCTCTAGCACGTACACGGATCCTGTCATTGTTCGTGCAACAATCCCACTAAAGTCTGTCGGTTTTATGATTCATATAATCATAAGGCCTTTCATAGGACATTAAAGCGAGGCGCCACAGTTTCAGGCGCCATGCGACCTTCGCCTCATCTTACATAAAAACCTGTTGATTCTATTCCCTACATACATAAAAATATTGTTTACTATAGGATCGAGGTAAGTGAGGTGGATACTGAAACGATCAAGAGCTAAGGGGAGAAACAGGCGCTGGTATCTAATGACCTCACGCCGCTCCCTCCATTCCCTCTACTTACTCCATGCGCCTAATCAATCATTCTTACACTCGCTCGCATGCAATATGATGAGATAAGAATCTCCAAGAAAAAGATGCTTGCCGATACCTTCCCCCGTTTCAAGATGCACCCCACGTGGCCCCCCAGAAGACTTCCCCCTTTCGAATCCCACACCCACTGCTTTCCTGAATATCCGTACAACCAACTATTGATCTTCTTTCCTCCATTACCTTGAAAACTCCATGTATGTTGTTGTGACTGTTGTAACCCCCTGACTCTCATACTTTTCACCTTCCCCCAACAATGACCCTCGCGCCCTCCTTCCCTAAGACGCCCGCTTCCATTGGCTTTGGACTCCTTTGCCTACCCTTTTTCCTGCTGAGGAAGCCCAGCATACCATTAGGCTTACCCGGCTGCTGACTCACACTAGCAGAACTTCTGCCACCTTCCCTCTCCTGATTGCCCGTAGACCCATGCGCCAAGTCTGACCAGCTGCCTGTCTCATCAAGCACTACTTGCATGCCTCCGCCTTTTGACGCTGTCCTGGTCCCTCCTCTTTGTCCGTTCCGGGGATGCGACGTAGGTGGTTCTCGTTGGTGGCCGGGTCCTGGTTGCGCATGTGGGAGAGGCGGAGGGGAGTTGTGTGAAGGAGGGTGTTCGTTCGTAGGGTAGTATTCTGAGTGGTTTGACTGGGTGGTCGATTGGCGCATGCCAGGGGAGACGGTCATGGGAGGGGAGCCTGTGGGCGAGTCGTTAGAAAAGGCGTTTTGCGACTTCGTATTTGCCCGTTCGAGATCTGGGTCATCGGCGCTGCCTTTGGACGAGGTGGTAGCGGTGGCACGGTCAAGCATTTCAAGGGTGGTGTCAACGCCAGAAGGTGCGTCGACAAAGCCCTTGTAGTTTCTGCGAGATCACGGTTATCAATGCTGACGATGATCATGCTTGGAAAAGAAAGTCGTACGTTACTGTAGTGTAATCGAACGGCTCGAACAGCGTTTCTATCATACGATGTAGCTCGTCAGTCCTAATCTCTTTATCTGTCGCGTCCTCCTTCAATTGCATTCTGGGTTTCTGCCGCCGTGCTCTTGCCTCTAGTGGCGCTTCCTCTAGCAGTAGTTCTTCTAGATCGTACGTAGCGTCAAAGTTCGTCTTTTCGCTTGAGGGTATGAAGACCGGTGGTATTTGTTTCCTCTCAAGCGCTTCGAAGTCAATCCTTCGAAAGAATGCGTGGTCTGTGAAGGTGTCGAAGCCCGTTGCCCCTATCCGTTTTCGTCTGTCTTTTTCGAGAAGTGATTGCATCGCATGTAGGCAGGAAATCGAGACTGGTGGTTGTGTAACTGGGTAATTCGGGCTGGCTTTTAGGATTTCCTTTTCTAGCTTTTCGTGGCCATGTGATGTAAAAGGTCTCTGCTGCGAGTCAGAAACTGATCGTGATACGTTCAATCATCCTTACCTTATTATAAATACACTCATAGAACGTAACACCCAGTGACCACCAATCCACCTCCGTCAGGTACCCTGTTCCAGCGTAGACTTCCGGGGCAAGGTAGGCAAGAGTCCCAGATTTACTGTGTAGCTGCTTATCTGGTTTGTACTCCGAAGCAACGTTCTGTGAAGCGTCAGTATCCTCACTCGATGGTGACCGTCGTAAAGCGTACAAAATCTGCCAAATGCACGTGGCCATCCGAATCCAGTAGCACGTTGTCAGGTTTTAGATCCCTGTGCACAATTCCCTGGGAATGGCAATACCGCAGCGCGCATCCCAGCTCTGCCATCCAAAATCGTACCGCTTCTTCGGTAAAGGTCTTTCGGGAAATGTGAAATCGCAAGTCACCGCCGTTCATAAGATCTACCACAATGTACCTGCCCACGTATCAGATGGCCTGCGCATTCAGGATCGAGGAGATGTGGAAGCTGACAAATACTCGATATCTTGAAAGCTGTACCGCAGATTGCAAAGGAAGGGATGGTTCAGGTGTTCCAGCATCCGTCGCTCTCTGATGATGTTCCGCACGCTCTCCGAGCGTACCACTGCACACTATATCAGCCTCCCAGACATTTCCAATTCCCATTCTTCTTTTTGTTGTATCCAACCTTCATCTTTGCGTATGTATTTAAGAGCGAAAGTCAGGCCCGTATCCTTCCGCTCGACGATCCTCACTTTCCCAAAAGCACCTTTCCCTACTACTCTGAGGAGTCGAAAGTGATTGAGGTTGACTAGAAGAAATGTCTTTGTCAGCGACAGGTCAGAGATAAGTGTCGGTTGTCTCCGCAAGGGCTGCTTCGCTCCCCATGCGAATTGTGCAATACACCAACCAGGAGAGGATTTTGGTATGCTTACCCTCGTCGGTGAACACGACAGGCTTGCCATTGGAATTGCCCATTGGAGAATTGCTTAGAGGTATTGCAGGATTATTGTCAGATGCATGGGGAACCCCCCTGGCGGTGTAAAATCTGACGTAGAACTAGGTGTGATTGGAACAAGCTCGGACCCTAGCATTAACACAGTTCTGGTATGAACTGCCGTCAAGGCAGACAGAATTGCTCTACTCCGTTATTTGGAAAAGCAGTAAGGGATTGATACAATGATCATAGACTCCTCGCTATGCAAGTAAAGGCATTTCGTCGTTGGAGGGTTTAGTCAGGCTCAATGATGGGGTCGATGTAACGTTGAAGTGAATGGCCAATTAGATGGAAGGCGAACAGGTGCGGTAATGGCTCAGTCACGAAACCACACATTTCACACCCTGTAACCCAAGGCCAAGGTAGAATTATGCCTCCTATTGCCGAAGCTGCCTACAGTCTACAGCAGAAGCGGGCAAGTATCGCCTGATTCCAGCGGGCTTTAGTACTAGTTGTTGCCTTGCTGTGTGTTACAGCATCCCTACGGGCTACAGGTCAGGCCCAAGACTCGCTTAATCTAAACCTATCATGGTATTGATATCGCCTATCGGAAGACCCCTCTGCGTATTTGACCATTCTGTAGGGTACAAACAACTCCCACCAGTTTCAGACGAATCAAACAGTCCTCCACATAACAATTTCAAGGATAGCACGTGGCAATCCTTTCCCTTCTACGCGATGCCGTCATCAAAGCATCCCGGTAGAAGCGCAACAATCGGTTGACACGCAGCATCACATCGAACACGGCAATTCCCTTCGAAATAGAACGGAGGAACAATGCTTCGAGATACTTTCTTCCAATTACACGGGATTGTCTTCTCCACGTACCACAGTCCGTTATATACAAGATGCCCTTAGCCTCTGGACGGTAAAGGTATTATGTACAGGAGTGGCTAAGCGCCCATACCGCTCAGGCCTAGATTCATGCCCCCAACGCCCAGCTTGGGAAAGTAGTCCGCCGTTATACCTTTCATCGCACTAATGCCAATCAAGTTATTCAGGAACACTAACCACCCTACCCAACACACCAATCCGGGGCAAAATGTCATCGCTAACAGAAGTAGTGCTCTACAACGGGGTCACCGGGTCCGCGCACAATGAGAAGGACTACCTAGCGCTGAGAGGCGGGAGGAGGTTGGGCCGTGCGGCGTGATAATTGCAAGTAAGCGAGAGAAAATCTGAGGATTTCATGTTCGAGACACGCTAAATATCGCGGCTGCGTGCCTGCTTACTGCCACGTGGTGGTAACCATGCGGCCATGTGTCGGTCGTATTTTGTCGATCGTGGCGTCGTCTAAAACGCATCCGGCCTCTCAAGACCCTCTAAGGTCGTACTCGTCGTAATGGTCGTGTGATCGAGTAAGAATAGTTGCATATGCACATGGTATGCTGTTATGGCTGTTTCGCAGTGCCAGACTCGTTGGCTCGCTCGAGATTACCAGACTGGCCAGGATTCTCTGGGAAAGATCTGGCGTGCACAGCGTCGTTCTCCAGATTGTTGAGACGCTCTCGTTCCCGGTCTGTGGCATCCTCAGTCGGATGCGTAGGGTAGGATTCTGGCGCATCGGATGTAGTGACCGGAGCTTGTGAGGACGGTGCAGTAGACGAGGAGAAGACGTCCGGCTGCCGCTTGCTAAACCAGCCGCCTCGTTCCCATTCCCCGGGCTGGTAGAGACAACTCTCTCTGGCTTTCTCATCCACTATGCCAGAAAGCAATACCTTCACTCGTTTGAAATCAATGGGCTTGAGGATCCAGCCGTCAAACCCAGCGTCAATGTATTTCTGTCGGTCCTTCTCGACCAGAGAAGCCGACACAGCAAAGATAGGAATTCTTCCATTCAGCTCGGCGCGCTTTGACAGTGACTTATAAGGATGCGACTTCTCGAATGACCGAATCATCTTAGTCGAGGTCAAACCGTCCACAATCGGCATCTAGTATTGTTTTCTGTTAGCGTCATCTTGCAGTACTACGCTAATGTTCAACCGACCTGCATATCCATCAAAACCACATCAAATGACGCTGACCTCTCTCCAAAGATACTGGAGCATTCCTCGCCGTTGATCGTCAAATAGACTTCATGGCCGATTTTCTCCAATCTCTTCTGGACTATCTTGCTATTAATGGGGTCATCTTCGGCAACCAGCACTCCGAGTTTGTCGGCATTGAGTTGGTCTTCCCGCACACCCTTTCTGTCACGATGATTAAACAGGACTTTCGCAGGTGTGCGGACTGACACCTCGCTACGAGACTGTTCATAGATAGGCGAGCCTGTACTAACCTCTCCAGGCATTCGCACTGGCTTAATAGGTGTTGCTGTATCGGTCACATTTGTGAAACCAGGCCCTTGCCGCTCTTGTAGGGCCTGGTCTGAGCTTTGAGAGAAAGTCAAACCCAAGGAAGGTGGGTGCGAAAGTCCGCTCGTGGGCCGGCGAGAAGTCGCCGAACCTGGTCTTCGTCTGCGGCTTGACGCTCTGGAAGCATCGACTTCATGACCAACTGATGCGTCTTTGGAAATCATATGTGGTTCTTGAATTGCTTCAATAAGACGATCGACATCACTCTTTGCGCTTTTTCCACTCGATCCACTTTTGAAACTTCTCATGCTGCTGAAACTGTGTACGCTCTCCGTACTTTTGCGGTGCACGATTTCCTTAGGTGTCTCCGGATGCTTCTGAGCGCTTCTATGTACAAGCATAACTTCACCCTTTTCAATAGGTGGCGTCCTCGGCTGATTAGATGGTGGTCCAATACCGGCTGCCTTTGCGTCATCGATAGTCTGCTGCTTGTATGTTTCTTGCGGCAGTTCGAAGCTCAGCTGTATTATGAAGCGCGAGCCCTTACCCTCTTCAGATTTCACCCTTAGCTGACCGTTCATATTCCGTACTATCCGGGCAACGAGAGCAAGGCCAAGCCCAAGCGTTCTCTTATTCTGCTCGTCGCCTTTGATAGCTTTCGGATTGGAACCAAGCTTCTCCTGCAGCCCTTCGTCGCTCTCCGTTTGCACCTGTTCAAGGTCTCTGAACAAGCTATCAAGTTTCTCTGAGCTCATACCGACTCCAGTGTCCTGGACGACGATATCAATCTCGGCGCGATCCCCTTCACGGTTAGACAACCAGGTCTCCACCTTCACAGCACCGCTTGATGTATGCTGGATGGCGTTTGCTGTAAGATTAGTAATTGCCTGTCTTATACGTCTTTGATCTCCCATGACGAATTGGGGCACTCCTGGCATCTCAACGACCTCGTACTCAATGTTCTTGCGCTTCGCATCGCCCGTAAAAGAATCTGTCGCTGCCTTTACCGTAGCACGTAGGTCAAATACCTCATCTTTAATTAGGTTATGGCCTTCCTCCGTCTTCGTGAGGTCGAGGAGATCATTGATCACATAGATGAGTGACTTTGAAGCCGAGTGGGATCTTGATAGATTGTCCCGCGTTTCAGGATCAATCGCACCCTCAAGTGCTATCTCAAGATAATTTATGATGGCATTGAGAGGCGTTCTGACTTCATGCGCCGAGTTAGCTAGCAACAGTTTGGTGAGCTGGCTGTTCTGGAGTGCTGCCTCTTTTTGCCTCCAAACCTCGATAAACTTCCCGTAGACCAAACAAAGCACAGCCGCCGTTTCGATTTGCTCTTCGGTCCACTCCTTACATTTACCCACAACGGTTTCGCTCCACGTCTTGAAACTCTTTCTTGGTTCCAGATAGCCCTCGGTGCCTTCTTTGACGAACTTCTCATAAGGATTGCCAGCCCACTTTACTTCACGGGTTTGCCCGCCTCGAAAGAAGACGATGAAATCACTACCAGCCACTGAAAGCGGTACAAGCAATAGGCCCGCAATGACCGTAAAACCTGGTGGATATCTCAAGTCCGGGAAGTCGACTCGTATATCCGTTGAGTTGGTCACAGATGTAATCTGCCGAAGTTTTAAGTACTCAAGCATAGCTAGAGCTTCCTGTGTCTGTTCGAGTTTCCCAAGGATCTTAGTCTCATCCCGAATTGACAGAATGCCGTACTCAGCATCGAACAATTTCAAGAGATCATCGGAAGAGGCGATGATATATCCCGATGGGTTACTTTCCGTGGGAACAGTGTTAATGAGTTTCCGAGCTTGCAGTCGAGAGGCGTATGATAACCGCTCAATATTTCGTGATGCGGAGTCTCCCACAAGTCTGCACATTTTCCGAATTGGAAAAGATACCCGCATGCCCTTTGAACCATAGGAATGACAAGCAATGAGACCCCAAAGCTCGCTGAATGCATTGATTGAGATGGACATAGATGCACGGACAGCCATGTGTGAAAGATATTTGATATGAATGGGGGACATTGCTCGAAGGTAGGCATAGGTCAAATCCAGAGGGGTCTCGAGATCCTCTAGGGTACGGCAGACTAAACGCGCAGTTTCCTGGTCACGATCGTACAACAACCTCACCTTGTTAAGCTTGTAGAGATCCCGAGCTTGTTTAGGTATGTCGGACGCTGGAAAATTCAAGCCTTTGTACAGATCTTTTGTTGCGCGTGGATCTACTAATTCGGTCACGACTCTACCATTCCATGCCTGATCAAATTGGTAGATCATGACACGGTGGAAACCCGTTAGTTCCTTGACAACGCCAACCAATATTTTCAAGAACGCTTCAAGATTTGCGGCATTTGCCAATTGTTCCTGGACCTGCGACATGATATTGAAGACCTCCATTGCTGCCGCCTCACCTTTGCGTTTCCTCGCACTTCGAAGGACCCGTAGAGGCTTGCTCGCATTTACTGTACTCTCCGCATATTCTTCAGGTGTTGGATGGCTCTGCAATGTATCTTCTGGGGGTTCTGGAGTGCCTTCTCCAACCGGAACTAATGGATTCAGCTGATCATCTTCCAATTCGAACTCGCATATCATCAAATCGCGATTATTCTGATTAGTGTGTATAGCACACCATAATTTGTGAGTCTTTTTCGATGGTGTCCTTATAGCAAGTGTAAAGACTTCAGGTCCGTTTGTGGCCGGATCCACGTCGTCATCCCTGATGAAGTCAACGTGATCTAGAAGGTTTTCGGCTTGCTCTTCACTTAGAATGTCTGTGAAACTCCCAAGCGCAAACAGCTGTTTTGGACTGTAGCCTATGACGCGCTTAGAATTTTCGCTCACGACTCTGACCTGTAATTTCCCGTCTTCAAGTTCTTGTAGGGCGATGAGCAACCCAAAACTTTGTATGGCGCCTGGGATATGGATCGGTTCATCTTCGCACCGTTGAAGTGTATCGCCATCACGGCCAATGATAACAGCATGACCCTCGTCTGTCATGACATGTTTGAAGCGTGCAGTGACAAGCCCACCAGTATCGTCCCCCACGCTTCTGATAGATCCAGCCGCGCTAATCGAGTCATTGTCGGCTCGCGTATCTGTTGTTTGGTGGGATACGACCGACACTGCATCTGAGAATGTCGACATCTGTCGTGCGCCTCCCATTCTCTGGCCCTTTTCTCTTGGGGGCGACACTCTTCGCCGAGCATGTGGGCCCGTATTCTGTAGCTCGTGATATGGATTTGACGGGTTTCTGGGTACTGATCCAGATCTTCTTCGTTTAGAAGGTGATTCGTCCAATCCTAGATCGGGCGTTGTTTCGACACTTGCTCTGGTTAATTGGCGCGATGCAACAGTGCGTTCACTAGTTGCACTGCTTGGCAATGACAGCCCTGGGAAGCCGTCACCACCAGTAGTATCAATCCTACTCCTAGGTGTGGGGTTGGGGTCAACAGAGACCACCGATCTGATAGGGTATACGCGGTCCGTAACTTGGGGGCTCATCTGGCCGAAGGGAGAATCGCTGGGCCCTGACATTGGCGAGCTTAGACCATTCATATCCTCTGAACTTGATCTCCCAGATGTATCGTGCGGTTTAGGCTCCCAGGATTGCTGGGCTTGTGGGCGTGGTTCGGAGAATGAACGCTGGTGTGGTAACAGTGGTCGTCTCTTGGCTGTTGACGATGCCTGAGGCTCTTGCGAGTGATTCGCGTCCGGCGAATCTGGGCGCATTTTGGCAATCACGGTGCTTATTTGAAAAAGACCTTCCTGCCTTTACAGGAGTGCTGATATCTGAGGACGAAGTGTTCCTAAATGACTGGTAGTGGGGGAAGTGTAACGTCTCCAGACACGTTCAGCGTAACACAGTACTTTCCTCGCGTCTTTGACACCTTTGGAAACGAAGGATCACCTATCCGGCATCTTGGAGACGCTGAATCTGTGGCCGCTCTGGCTACAGGGAGTTGTGGTATGCAGCAAAACAATAGGGCGGTATTCTATGTTTATCGTTTCTAAGTGTGGCGATAATGGATATTCTAGAGTGCGCCTCTGACCCAATGCCGCGCCGAGCCACAGGGTGCTAAAATGGACCCTAACGGGCCAAAGGCTCCCCTGTAATAGTAATTACCCTACGCCCGCCATGACATTCTTCTGCAATCCCCATGCCCCTCTTTCACTTCTCCATCCTTGACAACCCCATCTTGGTCAACATGCTAATGTCAGAAGTGCCTATAGTTATTAGCTGTACCATACGTCTCCTTTGATGGTCTGGTGTTGGCAAGACGGATACATTACAAGTGGCTTTCTGCTAACAGTGAGATCGACAAATCTGCATCTACTTCACCTACTGCATCCGTACTCTCGGCCCAAAAATTCCGCTTTCAAGTCCCCCCTAGTCTACCGTAGGTAGGTACGTACGATACTAAGTAGGTAATGCAGAGAAAATCTTGCTTTGGTCACTTAACTTGATAATATTTTCGTGGCTTGTCGGCAAAGAAACTGGTGTGAATGCCAGACTTCACTTTACATCCATGCGGTACAGAAAAACTTCAGCTAGCGCTTGCTATCTTTTGTTTGTCCAAACCTCAACGAGTTCTAGCATCGAGACCCTGATCGTGAGGTAACTCTACTAATGAACAGAGACAATGACCAACAGTTGCTCCTTCCTGTCCTAATCTTTGTCAACCTGAATAGAACAATAATTAAATCAGCGTTGATAAACCCTTCAAACTCTGTTCCTGAAGCACTGAGTCGATCAATGTAGACCAACATCGTTGGGACCGCAGCAAGACAGTGCTTTCCCGTCTTCGCCACCCGTCAGTACCTCACATAGATGCTTGATGTCAAACCAATCATTTCATTTTTGCAATGACTTCCCAATTCAAAGAGTCATGCAGGAGGGTGAATGTCCTTATTGCTCAAGATGTCGTGTCAGATTATGCTGTATCAGATTGCTGTCTCGCACAACAGATTGTTGGTCACTTGAAAAGCCGGCATAGCATTCAAACAAGAACCCTGACATGCTCTTGGAATGGTATGGGGGATTCTTCCATTATACAGGATGGAAGAACAACGAGGGTTGTCCAGGAGGGGCAAACAAGGAAGAAGAGTTGCACGACTCCCGACCAATTAGTCGAATGGGCTGACCTGCTCGTCGTGGCATGTCTTGGAGCTGGTCAGCTAAGCAGAATGTTGCAAGGAGGTACTGACAGCTTTCTGCTGGAAGTTCTGAGGTCCTGGGACGTCTCTAAGAAAATCCTTCTGGTGCCTGGAATGACCATAGCCATGTGGGAGAACCCGATGACGAAGAAGCAAATGAACAAAATCAGAAGAAAATGGAACTGGATCAGGATTTACGAACCTGTATTGTGGCAAGGGAGGGATTCATCAAACGCAATTCAAGAGTGGCCGGCTATGGATGAGCTCATTCAAGGTGTACAGAACCAGGCAGACCTAATCTCCCTCGGCCATGATATGGATACCACATCTGGTAATTTCCGGCAAATGTTGCTGAATCCGCAACAAAGCCAATCCAAATTACCCTGGGAGATTTGGTCGCTGATCATGGAATACGTTGGGGATTGGGAGGTTGCTAAGGCTCTCGGAATCTACACTAACCTACCGATCCCACTTGAGTGGAGGGGTCACCAGGCTACAGCGCCTAATAGTACTATGAAAGACCAACAGAGTCCGGATGACCTCGAATCATTAATATTGCTCGGCAATTTCTCGCAAACCACTGATTGGTTCAAACATCATTCGACACCCAAATGGCTATCCAAGCTTTGCGTGAAGCTGATCATCAAATTCGCCCGGACCGATCTCCTCTCCTACCTTGAATTGCACCATAAAGATCTTTTCTGGTCCACTTTCGGACATACTTTACTTCCTACTAAGGCCTCGGCTGTATTTGGCAGGATTGCAATCTTAGATTGGTGGTACACTTCGCCGTCTTTTCTCAGCAAAGAATATAACGCCGAAGCTCTAGACTCTGCCTCGAAGGCTGGCTTTATACACATCCTTGGTTGGTGGCGTAACTCTGGTCTTCCGCTTCGCTACACCGAAGCAGCGCTTGAACAGGCCTCTTGTCGAGGCAACATCGATGTTCTTGACTGGTGGCGTAACGCCTCACTCCCTCAGAGCTATCAAGACGAGGATGAGCCGTCCCATCCTACAAGCTCAGGCGTCTCTAATTCTGAGAACGCCACCACTATGAAAGCCAGTAACGCCAGCGTCGCAACCAAACAGCCACTCCCACTACGCCTTAAAGTCGGTAAATCGATCATATATGCCGCTCAAAATGGCCAAGCCGCCGCTATTCAGTGGTGGGTAAAGTCTGGAATACCCACTGCTCATGAAGAAGCTGTTGCACGGATTGCATCTGCAAATGGACATGTTAATGTCTTGCAGCTTTGGAAAGAGTGTAAGGGCGAAAAATTGCAATACGATCACCAGGTTCTTGTAGGCCCAACAAAGAACGGTCATGTGGAAGTCTTGGAGTGGTGGAAGCAGAGCATGTATACTGTGGAGTATAAGACATGTGACATTGAGGAAGCGTTAGAGGATAGTCTCGGAGGATCGGGAGAAGACCGAATCAGGGCTTGGTGGGCAAGGAATGGGCTAAATCTTGGGGTAGGGACCAGCGAATGGATGAAGGTTAAAACTTTGTGAATGGCGAAGAGGATGGGAGTGCGAAAAGGGAGGGCATGCGAAGGGCTTCGGGAGTCATGGTTCGATGATACGGTTTCAATTTTCCTTTTGTCTCCGGCCTACAGATGATGGAGCCTACAGTCAATGTGAAAAATTGTGCACAAGCAACATCGAGATCTTTAATGGAATTCGGGGCCATCGCTATTGCCTTGACAGAAATGTGGTTAGATTGTAAATAAACGCCAAGAAAATTAGGCTGGATGGTTGCCAGGGCCCGGAAGCTAGCGAGCATCAACAATGCGCAGATACCCGCATCTCTCTTTCAACCCTCCACCAACCACAGTCAACAATACCACTTCACGCTCTTTTGGGAGTCTTGGAAGCTCCAATTGTCTCTGTTACAGCTTGTCTAGCAATCATGGCATCTTTATGACCGTTTTATCACTTATAAAGGACGTGAAGCCCGTCGCGTTGAGGGTAATCACGGCAGCCCCTCCATCTGCCTCAAACGCCGAGAGCCTTCATCATTCTTACGTATGGCAGTATCCTTGTCCCCCGCACCGTACAACCTTGGGGATATGGCAGGGAAGAGAGTGCCGCTTGGCGATGTTCCCAATGCTGCCAATTCACCTTTCCGTGCTGTAGCCGCCGCAGCTTCGAAGCGCTCCAGAGACCATACCGAAGCACTCGAAGAACTCTCATACGATTACCAGCCAAGATCCAAGAGGCAGGCGTTAGAAGATGGACGGATCAACCTGCGCATCTCGCCAAAAAAGCAACCCTTGCAGCCCACGGAGGGCAGGGTCTCCAGTAAACGCACAGTCTATGCACAGCCAACTGCCTTCGAACGAAAGCTCTTGGCAGCAAGACAGGACAGATCCCAGCAAAGAGTCGCAAGACAGGAGAAAGCCTCGAATGAGGCGTTAGACACCGTCCGCCAATGGCAGAAGCACTATAAGAAGTCCTTTCCGGGTTTTGTGTTCTACTTCGAGAGTGTGCCCGAGGACGTTAGAATGAGATGTTCGAAATGGGTCCGGTCTCTTGGAGCAGTAAGTTTCTAACAAGCAAGTCTGGTCCTCATTATCTGAACGCTAATGCGTGGCCTTAGAGGGAAGAAAAGTTCTTTTCCAAGGAGGTAACTCATGTTGTTACATCACGATCAATACCTCTCGACAGTGACCCCAAAGATTCAACAGACCCAGTAACGCCATCTTCCACGGCTACGAGCACATATAGCACGGTCCAACCCCGCACGATCAATCCTTCTTTACTGGATCGGCAGCCAGAACCTCAGGGGCTTAATTCTAAGAGCAAATTCACCTTTGAGGCACCCGTGAATAAGAGAGCTCCGCTCAATGGTGTTCGCGACCTCGAGTCACGAAAGCCAAACGCTGGGAATGCCGACATATTACACAGAGCGAAAGAGATGGGAATGAAAACTTGGCACCTCGAGAAATTGCAACGAATAATGAATACCATGTCTAATATTCCCAATGATACCCAAACCCTGGTCGCTAACAACACGCGCACGAGGGCAGCGTGTGCCACAGGAAAGGGGGAGCGAGAAGCCGACCTGTCCCGTATGTTGCGGAACGAGAGGCTCAATGGACCATCAGATCGAGATGCTACTACCGCTCTTAGTGAGCTGATACCGTTTAAAGGGTGTTACATCTACGTTCGCGACATGGACGAGAGGTCCAAGCCGATCATGGTCAGAGACTATCCCAGGCCGGCCCATAGTGAATCTGGAGAGTGGCCTCAATTCCATAGTGTGAGTTTAGGAAAGTGCCCCTTTGTTGAGGAGCCGCCAAACCGTGCAGATGGAAAGGCTCGAGAAGAAGAGCGGCGCGTGAGGGACAGGGCGCAGTCTCGAGAAGCTCCTCGTACTCGGGCTACAACAATTCGAGAGGGCGCTGAAGCAGAGACTGCGAAGGCTTCTGACCAGAGGAGACCACTAGAGGAGACCAAGAATAAGGGCAACGTAGCAGCGCCGCCATCTGTTAGTATGCCTATTCCAGCATTTTGTCCCCCGCCCCCAGCTGCCACCGCTATGCCAGGAAGTCCTTCGAAGACATTAAGAGATACCGCAATCCATCCACGCCCGAAGCTTTTCGGTGGAGAGCCCGCTGCCTCTGGCATGCAACCATCCAACATAACTTCTGCCATTCGTTCGCAGATGATCTCGTCGACAGCAGCAGCACCGGGTGCTAAGGCTGGTACGAGCAAAGAGGTCCATGGCCTGAAGCGGAAAGTACTTGAGAAGAATAGTGGTCCAGCTCTAGTAAATATCCATACAAGGCAGAGGTCGATTGATCCAGCCTGCGATGGACGAGCTGAGCGCAATATCCCAACTGTCAGACAGACTAGGAGACAGGCTCAGGAGGCGCTAGTCCATATCGACGAGGAGTCGACTCAGTCCGCAGAAGATGAAGATGTGTGGCTGGCGGAGGATAAGCGAAGGAAGAAGCAGGGGCTAAAGAAAGTTGTGGAGGAAAAAGACCAAAAGCCGGGATACTGCGAGAACTGCCGAGAGAAATACGATGACTTTGATGATGTGAGTTTCATATTATCCTCATTCGTCGAAATATCTAATCTTATTCTCCAGCATATTGTTGGCCGCAAGCATAGAAAGTTCGCACTTACACCGGAAAATTGGAAGGAGCTCGACCAGCTCTTATCCCACCTTGGTAGACGGCTCAAAGAGCCAAACTCGGACGGTTTCTAATAATGTCTCACGAATACCACGCTCTAATTATGCGCCGGTTACATGTACTGAAACACTGCAACAGCTTTCCTATCTCTTGGCGTCTCTCGCATCCCTCTCTCCTTAGCCAGCGGCTTTTTCTTCACCATGGCGCGGCGTTAGCAAACGGGCTGCTTACTTTGCTTTCTATACCATTCTGCATACACTACGGTGTCCTTTGCATTTGCATTGTGGCGAGCGAGCCTCTTTGTATATATTTTGACTTGCATCTACAAGGCGCCTGTATCTTGGCATGTAACCCGACCTCTTTAGGAGTAGATGGGATGGGAGTAGATAGCAAATGCTAATGGATACGTGTTCGAATTAAAAGGTGCTGAGTCAATGGTCGCTTTATGCTACATCCTGCTCGTTTTCACCGTTAGGCAAGCAATTTCGTCATAGGGATAGTCCAAGGACTAAGGCTGCTTAACGTTTTGATGCGCCTAGCTCTGAAAAGTAGAAGGTGCAAAAATGTAAGGCTTTGATAGTATCGTCCCAGCTTGTTCTGAGACCCCCAAGGCTGGGGCCAATCATTGGTAAGGTAATTTTGGGAACCTAGGACGAGAAATCCAATTCCAATTAATTCTTCCCCATCCATGAAATTAATTTGCTAGTCATGGCACGGGTGAACTATGATGACTCCCAATGTTGCATTCTGAGGCTTGTGTTGTCTTTGATGTCCATATCCATGTTCCCTTCGTACTCGTATACACCTACACACATCGCCAAGCCTTGTGGCTTGCACCACGTTGGACCACTTCATGGATCTTACAATGTGCGTGTGTGCTTTTTCCTGCAGGCCGGACAGAGTATTGACCCGTCGGTGAGATTACATAACTCATTTCCCACGTTGTGCTGTTTGTTGTATGATCCCTTTGAGTATATATCACAATGGCTGTCTGTCAGGTTCCAATGCAAGCAGCGAGCACATTTCAATTACATATAGTATCTGATCCTCGGCGCGATAAACTTGTTGATACTTCCTATAATAAGATTGCACAATGGTCTCTCTCACTGAAGTCCAGTCCTCAAATTCCCTCATCCCTTCTGCACTCCCCCCAGGTCTGGTTGCAGTCTTCGTTGGTGCCACCAGCGGCATTGGCGAGACAACGCTGAAGCAATTTGCAAAATATACCCACCAGCCACATGTGTATTTCATTGGGCGCTCACAAGAAGCCGGAGACCGTATCACAGCTGAGTGCAAAGCATTAAATAGTGAGGGAGAGTATGCATTTATCAAGGCAGACGTCAGCCTGATAAAAGTCGTGGATGATATTTGCCGGGATATTAAGATCAAGGAGCAAGCTATCAATCTCCTCTTTCAATGTCAGGGGACGATGGTTCCTCATACGAGTATGTTCACTATTCCAAGAAACATTCAGATCTGTGAAACATACCGTGCGAAATTTAAATCGACGAATTAACATGCCCCCAGAGAGTACAGAAGGCCTCCACATCGCCCTAGCCCTCCCACATTACTCCCGTGCTCGCTTCATCGTCAACCTACTCCCCCATATTCAACGGGCCACCGCCCTCCGCCGCGTCGTCTCCGTATTCACCGGCGGCAAAGAAGGCCAAATAGACATGGCCGACTTCCAGGGCTGGAATGTCAAATCCGTGCTCAAGAGCCGCGGCCACGCCAGCTCGATCGTCACTTTGTCCCTCGAAGCCATGGCCAAAAAAGCGCCAGACGTGACGTTCATTCACGGCTTCCCTGGCGCTGTCAAGACCGGAATCGCAAGGGATGTCAAAGGCGCCCAGGGTATCGTCTTAAGGACTGTTTTCGGGATCATAGGACCTTTCATCTATGTACCGAACCAGGAATGTGGAGAGCGCCATTTGTTTCTCGCTACGAGTGCGAAATATCCTCCAGCGAGCGCTGGTGAGACTGCTGCTTCAATGGTGCCTTTGGGAGATTCCCTCTCGGTTGCGAGAGGGATAGATGGGAAAGTTGGAAGTGGTGTGTACTCCATTGAGCAGAACTTGGAGAGTGCGGGACCGAAGGTGGAGGCGCTCCTAGATGGGCTCAGGAAAGAGGGATTGGTAGAGCAGGTGTGGGATCGGACTACGGAGGAATTCAGGCGGATTACTGGGGTAGAAGAGGTGTAAAGTATTGGGAAGGCCATGGAATTTGTTTGTAGGGAATTTCATCGTCGCCTAAATTTCGTGAGAACACCAGGAATCATTTTACCAATATCGAGAAAAGTGTAACAACATTTCAATATCTAGCTTTAAGAAAAGACACTCAATCGACCTATTACCTGAGATGAAGAGCAGCGCTGCCAAACCCCACCCCAATCGAGCTCTCACCCCCTGAATCTCGCGTCATACTCCCAAGTCTTCCCCCCGCGACAGCCGGGTATCAACCGTGAAACCTCCCCCCTGGCTGCCTTGTCCCTTCTCCGCCACCAGCCTCCACTCATTCTCCCTCCCTGCCACATCACAATACACAATGCCCTCTCCCCCCGACTCCCCCCCCGACTCCCCAACCCCCACAATCCCCCTCCCCCTAACCGCCTCTCTCCACCTCTCCTCCCTCCCCCCCGACGCCTCCCTCGCCCTCTCCCTCGCCAACAACGCCCAAACCGGCACCACCAACCCCCAGAATAATACCCCCTCCTCCTTTCCCCCAATCTCCGCATCCACCACCACCGCCCCCAGCACCATCAATAACCCTAATAACAATAATAATGCCAACAACGACGCGAACACCATCCCTGAAAAAGTCACAATAAGATTCCAAGCCGTAGGATCCGCGCCGCAGCTCTCGCAAAAGACTTTCAAGGTTAGTTCGGGGAATAGGTTTGAGAGCGTGGTGGGGTTTTTGGGGAGGAAGTTGGCGAAGAGTGCTGCTGGTGGTAGGGAGGGTGGGGGCGGGGGCGGGGGACAAGGGGGGGTTTTTTGTTATGTGAATAGTGTGTTTGCGCCTGGGTTGGATGAGGGGGTGGGGGGGTTGTGGAGGGTGAGTGGAGTTTTTATCTTTTTGGGGGTTGTGGGGAGGGGAAGGGGGAGTGGGGGGGAGAGAGGGAGGGCGTTTCTTAGAGGGCTGTTTGCTGATCATGGAGGGTGGTGTAGTGCTTTAAGACGGATGATCAGCTTATTGTTGCGTATTCGATGACGCCGGCTTTTGGGTGAAGGGGAGGTTGGTGGATGCGGTCATGTGTCGGCAAAGGGGGGGGGGGTGTTATGAGTAAAGAGCTGGGATAGGCAATATGAGATATGGTTCGGAGAGGCTGTGAATAAGGTGGATGACAGGTGAGTCTATTTTGTATTGCTGCTGGGTCTATGCTCATCTATCTAGGTATTTCATACATTGCTGAAAATGGTATGGGAATTGGTATGCACGAAAAGGGCAATTCATTAGGCTAAAGGAGCATGATCTCCAAAACAACCGTGTCCGAAAGCCATATCATCAACAGCGTGATATCCAAAACGACCGTGGCTGAAAGCAATGTGAACAACAACATGATGTCTAAAGGATCTATGTGATAGAGCATAATAACAGATCAGATAGCCGACGTGGGGTATAATGACAGGGACAGAAATGAGAACTTTATTAGACAGGTTGTGAGTTCATGAGCTTGTCGAACTCGGTCAGTTCTTCAAGCGGCATCGGATATGTATGCTCAGGAGCTGGATATGCTCGACGTTTGACTTCGCCTGTATTTATGTTAGAACACCTGTTTCTGCGAGGACTGGGGATAGAGCATACTCTTATAATTTTGTATAGCCTTCATACTCTCACCCCAGACATCACCGTACTGCTTGACAAACTTTGGCAGGAATCGTCCAGGAGGGAAGTTGCCAGACATGTCGACTTGGACGAGGACCTGCCCCGAGCAGCCGTTGCCAGCACCAATACCAATCGTTGGAATCCTTAACTTCTTTGTGATGAGACTTGCTACCTCGGCAGGTACAGCTTCAAGCACCACAGCGAAAGCGCCTGCTTCTTGAACTGCCACAGCGTCTTCCAGTACTTTCAGAGCGCCGAGGGTGGTTTTGCCTTGGACTCTAAAACCACCTAGTGTATTCTGACGCTGAGGTGTGAGGCCAACGTGGCCAACGACTGGAATGCCTACTCGGACGATACGCTCAATCGTGGGTGCCATTTCCATGCCGCCCTCGAGCTTGATTCCTTGTACACGGCCTTCCTTTACCACCCGTATTGCAGATTCCAGGGCTTGTTCAGGGGCTATTTCATAAGATCCCATGGGTAGATCGCCAACCTGAAGTACTGTAAGACAATGTTCTATTGTTCTGATAGTCTTGGCAAGGGTCGGCAGCTTACTGTAAAGGCTCCTTTGCTGGCACGTGCAACACTTCTACAATGGAGAATCATCTCTTCCAGCAGTACTTCACTTGTGTCCTCCATACCTAGCGCTACCATAGCCAGACTGTCTCCAACCAGTATCATATCCATGCCGGCAGCATCGGCGACATGGGCACTGGGGAAGTCGTGGGCGGTGATCATGGTAATAGGTTCTTGCTTCTTGTAGAGAGATTGTAGAGTATTAATGGTGGTCTTCTTTCTGGGCGTTGCTGATGGCGTGCCCAAGGGAGAGTGTGAGCTTTGTCGAGTCTGACATGAAGTGATTGCGCCCGGGCGAAGGGCAACGACCGGTATGGGTCGTCGAGGAGAATTGATGGCTTTTGGAAGGGTCTGGTGTCGCAAGATGCGATAAGACATTGCCTCAGCCTGCTTCTTTCGGGGGAATTTCTGATGGAATCGATGAAACTGATAGCAGAGACAGTCGGAGTGATGATGAGAGATCCATTGTACCGAAGTTGAGTGAGCAAATTATAAATGGAGAAGCCATGATGGTGAGTGCGTTGAAGTTTTGATACTGGCGATTTAAATTTCTTTGAAGACCGAAGGCTGACGCCGGCTCTCCGACCACCGCACTCCGGCTTATTTCTGCTATGGGTTTAGTTCTAGGGTAGGGCGGTCCAGTATGAGTAAGGCAAGGTACTATCGTGTTTCTCGGTATACTGAACTATCTCACGCTCAATGTGGGTGTTTGCTGGCCAAGAAGGCTGAATAAAACCTGTAGAGAAGGTAAGTATGTATCAGGTAGTTCTAAGCACAGTTGGTATATTGGGGGGTACCCCCTGCTGCATGATGTCGGAGTTTCGCCGCCGACCAGTTCTGGTTGGGTCCAGCTTTTGCCGCCGCCGCGTTGCCCGAATCTCATGATCACCCCACCAGATTGCACAACCCCATGTCCTTTGTCTTCTCGTCAACGTCTTCCCATCAACACAAATCCTCGTCTCAGGTATCAACAGCATACTAACCAGATACCTCCGCACCTGCTAAAAGGTCTAATCTACCACCAAACCTATCTCTCAATGATCCTTACGACCAAAATAGGTACAGCTTTGAGTGGTTAGCACGGGCAACAGGCTGCTCTTGCTGTTCATACGATTAGTGCATCCAGTCTCTGTGTGCTATCATAATTGGAAAGATCGTTGAGCTTCTGGCTTCGTCGGATTGGTGAAAGAGAACGTACAAATACCGGAGTGGGACAGCTTCTCAAAGAACAGGCGGCAGGATGAGTAGCCCTAAGAGGAGGATCGAGACGGATGTAAGTGGGATGGGTAGGGGTGGTTGTGAATAGGGTACAGGATGGTGTACTAATGCGGTGTTTCTGCTATGGTTATAGGTTATGAAGTTAGTCAACATGCAAATAGAGCAGGCGTGAGAATTTCCGCTGATGCGTGACTACAGGATGTACGCAGCATCCCTTTGGCGGAGCGTCTCCATCAAACGCGCTCTATTTTTGCAACCACAACACTTAAAGACTAATGTATTAATGCAGGTTGATGAGTGATTATGAGGTGACTTTGGTTAACGACAACAGTACGTGAACCGCGAAGTCTTGGCTTGGGTCTTTAGTGGGTACTAACCAAGTCATAGTGTATGTTCAAACTTTCACACTGAATACCACATTTCCTTGGAGGGTATTGGCTCACGAATCGTTGGTCTCCAGGCAAGAATTCTACGTTCGATTCAAAGGACCCGAAGAGAGTAGGTTCTGGGGATTCCTTTTTCGGGCTTGCCGGACGCTGATTAACGAATTCCTTTCTGTAGCACCATTCAAAGGTGGCCTTTGGAAAGTGCATGTAGAGCTTCCAGATCAATACCCGTACAAAAGCCCAAGCATAGGCTTTGTCAACCGCATTTTCCATCCAAATATCGATGAAATGTATGCTCCTCTTCCATAGTCACATGATATCCTGCTGACATACACATAGCTCCGGATCCGTCTGTCTCGATGTCATCAATCAGACCTGGTCACCTATGTTCGACATGATCAACATTTTTGAAGTCTTCCTTCCGCAACTCCTACGATATCCCAACCCTACGGATCCCCTTAACGGAGAAGCTGCTGCTCTATTGATGCGCGATCCAAAAACTTACGAGACCAAAGTCAAGGGTACTATATTCCTTGGGTATTCCAATGGAAAGGCGGTCATTGACAGCGTTCCAGAATATGTTTCGAAATACGCTACAAAAGACGCCGCAGATGAAGCTGGTGAAGAGGAGGACGAGGAAAGCGATATGAGTTCAGTAGGCGAGTTTGATTCAGGAGATGAAGAACCAGCAGGGCAGATGGAGGTTTGAGAATATCCCTCGCCACTATATCGCATGTGCATAGGTACAAGATCTGTTAAATGGCATGGTATATTCCGGAGATTTAATTTGGACAGCGGTATCGGTGTTGGGGCTTGGGAAAGGAAATGGACCACGGAATGTAGCATTTGCGGGAGTATTTCTTGACAATACCAAGCGTAATCCAACTATTGTATGACGTGCTACTCTTTCTTTAGCACCTGATACCTATCCAGGGCGGATACGGTCTGAGTAAGACTGATTCTCTACTTTGAGGGAGGGGTTGGGGGTTTTCCTTATATCGTCCTGGTCGTCGGTGAAAAATAACCACTTCTTGCTGTCACCGTCGAAGCGTTTGAAGTTTGTCCCGTTTCTGTTTCCGTATTGCAGTCTTACAGCCTCGTTTTGACCAAAGTGGATTTTGTCGTATGAAGCTGCTGTCCTGGAAGACTCTGCTTGTTCGGATTCTGGGGTCGGTAAGTTGCCATCTCCTACTTTCTTGAGGCGTTATTCAAGAGAAGGATTCTTGAGTAGAGTTTTAGCAGAACTATAGGAAGGAGAGTCACACCCACACAGCAGGCCTTCCGGGCATGACTTGCGTGGAAAACCGATTCGGATGATGCGGCTTAAGTGGCTCCATGCTACGGAGATGATTGGTACGGTGATGATTGGTACGATGTACAATGTGACTAATTGTGCGGAAGGGAATCGTTTGCAAATAGCTTGTACTACGTACTCACCCACACAATCTCATGACCTGGCCCCTAGGAACGGTTGCATTTGCAATCGTGTAGTAGCATCGGGTCTTGTATCAGAAAGGAATTTGATAGGAAGCCCCTGTCACCGGCCTGGATATTGGATGCACGATTAACAACATGAGGAACCATAACGCCACCATTCATAAGTTATGCTGGATCCGAATAGCACTCCACGTTCTAAAGAGATCAAGACGATGTGGACGTCTTAGTCACGTGATATGGCGGTCGTGATTTCACCCTACCAACCCGGCGACCGTTGCCCAACTGACGTAGTTGTGTTTACCTTTCTTTGGCTCCAACTGTCAACCAGGAGCGGGCATAACGGTCGCTAAAATCCCCACAACTTATACATCTTAGAATCTCGCTCAAGTAAGATACTCTAAGTTATACTGGCCGATATCAGCTAATCAATCATGAGTACCAGACAGCGGCAGAGACTCGGGCGGCGTCTGCCCAGGCAGAAAGGGCCTTCTGCTCCCGCTAGAAACACTCTCGAGTCATCGCAGCTCCCAAATTTCGCATTCGAGCCTCGACCGACGCAGACACCGTCCCCAAGTATCACGTTCCGAGTGCCCTCACCGACAAGTAGCGACGAAGAAGACATTCAGGCAGCCGAAGCCGGAACGTCAGAAGCCTATCTACCGGAGTACCCCAACAGAAGGACATCTTACCCCCTCGACTTCAATTTTTCTGGGAGCAACCGTGACAGTCTCTCTATCCTTGGAGACTCTAGCTCGCTATTCTTAGATGCCGGTACTGCAGACTTTCACGCCCCAGCCCAATCTACGAAGTCACAGCCTTTCCAACTTGGTACTACTGGCCCTACAAGCAGTACACCACCCCTTTTTAGCTCGCCTCCTCTCTTTAAAATGGTGGTGGAACGAGAGCCACCAAAGGCTACGCCTCAAAAGCCCGTGCAGCCATCATCATTCGCGACTACCGGCCAACCCCAGTTTGGACAACCTAGCCCTTTACAGAGCCGCTTGCAGCCCAGCAATGTGTTCAACATACCAAAACCCAATCAACCACGTTCAGAACACCATAGACAGCCACCCCCGGCTGTAGCATCTCATCTCCAGCAAGTAAAAGACTTCGCGCATAAAGTGGTGGAGCCCTTTCGGACACATCAACCAATCCAGTCCCGACCTACTCCATCAGATCCCGATGTGGTTGAGATACCACGACCAGCCAATGCATCTTTTTGGAATGCATTCTCCCGTCCACCACCTACATACTCGTCCTTCAATCCACCAGGGGGCTTCGCGGCGGCTACTAGTAATCAGAAGCCCGTAATCGACCTCACTCAACCACAAGTCTCGTACCGCGACCCTGCACTATTTGATGAACGATTCGGGGCAATTGATCCATACAACTATATAGACGCAGCAAAGGCCAACGAAAACATCAAAGAGCTTCTAGAAGGCGCGTTCGAGGATGAAGAGGACGAGCCAAGAACCAGAACCCGGAAGAAGCAGGCTGAGGCTGCCGCCGCAGAGCTATCCGACAAGCTCAAAGGCCTCGGTGTCAAAGAAGAATCAGATAAGGAGAAACAGGATAACCAGGACCGTAACGACGAAGATGAAGATGATGGTACAGTCGAAGGACTCGAAGTGAAGCTTTTGCCTCATCAGGTGGATGGGGTCCACTGGATGACAGACAAAGAGATTGGGACGAAGAAAAAGAATGGCACATTGCCAAAGGGAGGGATCCTGGCAGATGACATGGGTCTCGGAAAGACCATTCAATCCATTGCGCTTATGCTCACCAATCCGCGTCCAGCTCTATCAACCGCTACTTCTGTGACCGACAAAAGAACATTACCCTCGACTGTTGGGAAAGGTACGCTCGTTGTAGCCCCACTGGCTCTCATCAAGCAATGGGAGGGAGAGATAAAGAACAGAGTTACTGAGAGCCATAGGCTCAGGGTGTGCATCCATCACGGACCCCAGCGTACTAAGCGATTTGAAGACCTGAAGAAGTACGATGTCGTGATCACTACTTATCAGATTCTTGTCTCAGAACACGGCAGTTCCTCTCAGCGCGAGGACGGACCAAAGGTCGGCTGCTTCGGCATACACTGGTACCGTGTCATTCTTGACGAGGCACATACCATCAAGAACCGTAACGCCAAGGCGACGCAAGCGTGCTATATGTTACGTTCCGAATACAGATGGTGTTTGACTGGTACCCCAATGCAGAACAACCTGGACGAGCTTCAAAGTCTCATCACATTTCTCAGGATCAAGCCATACAATGACCTTGCTGTGTGGAAGGAACAGATCACAAAACCCTTGGCACAAGGCCGTGGAGGCATTGCAATAAAGCGTCTACAGTTCTATCTCAAGGCTTTCATGAAGCGTCGTACAAAAGATGTCTTGAAGCAAGAAGGCGCACTAAACCCCGGGGGCAAGCCTAGCAAAGATGGTCAAAACAATGGCTTCAAGATTACGGCGCGGAAGGTAGAAAGTGTACTTGCTGATTTCAGTCCTGAGGAGCGGAAATTCTACGAACGCCTGGAGCAACGCACTGATCGAAGTCTAGAGCAGATGATGGGTGGCAAAAAAATGAATTATGCTAGTGCGTTGGTCTTACTGTTACGCCTCCGTCAGGCTTGCAATCATCCAGAGCTCGTAGGAGGGAGTATGGCCAAGGATCGGGATGCTCTTACAACTGGTTCAACCTCAGGTACCCAGACTCCGAGAAAGTCGAAAGCAGTGGATGATGAGATGGATGCGATGGCTGATCTCCTTGGCGGCATGAGCGTGGAGACAAAGCAGTGCGACGTCTGTCAGATAGAACTCTCCAAGGACGAAGTTTCTTGTGGCGCGATTAGATGCACTGAGTGTGAAGAAGACCTCGTTTCGCAAAGGAAAATGAAAGAGAAGCATAAGAACCGAAAAGATAGGAAGGATCACTTGCCAGTAACTAAGGCCAAATTAGAGAAACCAAAGCCTCGGGCACCTAGGAATCGACGAGTCATTCTCGATGATTCCGAGGACGATGACGCTGAATGGGTTGTACCCGAAAATGAGCGTCATGCTCCGGAGCTGGGTAAAGCTGGTGGTAGTGACGACGAGAATGCAGAAGGCGGTGGTGAATCGTTGGCATCGGATGATACAGATACGGAGGACAAATCGTCGGTCCAGATAGTAAAGTCTCGACAACGTAAAGTCGTTAGCCTTGATGCCACGGACGAAGAAGCCCAGGAAGTTGAAGAGTACTCACGCGGACTTTCCAGTAAGGAAGGAGAAGAGGAGGAAGAAGAAGAATCCACATCATCCGATTCAGACGATCTCTCTCTCTCCATCACGACCTCCGCCAAAATCCGACACCTCCTCACCATCCTCCGCCGCGAATCCTCCACCCACAAATTCATAGTCTTCTCCCAATTCACCTCCATGCTCGACCTCATCGAACCCTTCCTCAAACGCGACAACCTAACCTTCACCCGCTACGACGGCAGCATGCGCAACGACCTCCGCGAAGCCTCTCTCGACCGTCTCCGCAACAACAGCAGAACCCGCATCCTCCTCTGCAGCCTCAAGTGCGGTTCTCTTGGCCTCAATCTTACAGCCGCCTCGCGCGTTGTCATATTAGAACCCTTTTGGAACCCTTTTGTGGAAGAACAAGCTATCGATCGCGTGCATCGGCTTAATCAGACGCGAGATGTAATCGTCTATAAACTCACCATTGCTAATACTGTCGAAGCCCGTATCCTAGACTTGCAAGAGAAGAAGCGCGCGTTGGCGAAAGCGGCGATTGGCGGTGATGGCAAGGCGGCTGGCAAGTTGAGTATGAAGGATATTCTCAACTTGTTCAAGAGGGATGCAGAGCATGATATGAGGCATGCGGGAGATGCGGAGCTGGGGTCGATGACACGGGTCTTGGAGAATAATGTTGGGAGGGATGTGGATGCTGTCTCATGGCCGAGTAGAAGGATGGCGCCGCCTGTGATGGAGAAAGGGAGGGTTCCTGTACAAGAGCATTCCGTTTATGGGAGGAGATGGGCCTGAATGCTTGGTTTTTGTTTAATAGATTCTCGCATTTCGTGCAAAAAGAGACATTCAATGTTATAGATATCCTTCATACTAGAGCGGCTTTCTGGTTTCTGGGAAGTCATGAAGGATAGATTAAATTTCGCTTGCCATGCAAATTTGTTCTTTAATTTCAGGATATTATCACATCTACTCATACATATTTTCGTAAATTACTGACAAGATGCCTTGCTATATTACAATCCATCACTTCGCCCGAGGCGCCTTAGTAGGCGGGGGCATTGCTCCCGTGTCTGATCCGCTGCTGTCAGCACTTCGAAGAGGTAACTCTGTTGCTGCGGGGGGATTTGTTGAAGTTGTTTGAGGGGGTAGTGTTGACGATGGACCTGAATTTGTCGCTACTGCCGATCTGTTGTTTGCCCATGGGGCAGCTGTGCCAGTACCTGGGCTTGGTGTACCAGTAGGCCTGCTTGCCCACGGCGCTGTCGTACCTACTCTGTTACTGGGTGCGCTAGGAGCTTTGTTGGCCCGGGGAGCAGCTGTGCCTACACCCGGTTTTGGCATGCTTGTAGGTTTGCTCGCCCATGGAGCTTTTGTGCCTTCTTGAGGCTGGGTACGCGCTGAGGAATTCTCTAGTGAAGCAGCAGGACCATCTCGGATGGGCTGGCTGGATGCATGGACCGAAGATGGTGGAGGTTTGGCGTTTGGGTCTTGCTCCCAGCTGAAGAGGGAGCCGAAGTAGAAGTGTTGGACGACGGGAAATTTGGAGAGGACTTCTGCGTTGTACATTTTAAGCATGCCCTGGGATATATCAGTGAGCGTTTGCCTGGGTTTGTGGGTGTTGCGATACCTTGTTGATTTTACCCCATCCCGCTTGTACGCCGGATATATCGTAGAGCATGGGTGAATGTTCCCAGAAAGGGCCTTTCTTTACGTCGTAAATGAAGCCTATAGCGCCGAAGTACAAATTCTTGTTACGCTCCCTGTCTACAGCCATTTTCTTGGTAACATCCGCTGGTTTAGGTGCACCTTCACGAGAACCTTCTGTTGGCGTTTGGTCTGCTGGTGATATTGGTGGGCCGTACTGCGCACTGCCTAATATATATGGAATGAATGAGTGATCGTCTAGACCCCATACACCGTGCGAACCAGCAGGCTCGAGAGTGTATGTCTTGATGAGGCGCCGTATGAGATTTAGGTAAGGATCTATGATACCCAGAACAATTCCCCTTTCTTCGTTGCCGGAGTCTGAGGCATTGAAGCCTCCGAGCTTCCATATGCAGCCTAGAAAGGCGAGGAAACTCAACTCATGGCCACTGCCGTAATCAAGACGTTGAGCGCTCCCAAAGCTACCGAGGAAATATGATGATATCTCATCTTGTGAACTGGCCTCTGAGCTGCTTTGTGAAGCATGCTCCAAGACTAAATCGGGTAGGTATTGGGATAACAGATTTGTTGACCGCTCTTCAACTATCTGATACCACTTTCGAAAACTTGCATTACCGAATCGCCGGGGTCCCGTATCTGGCGGCACTTCGTCTATGATCCGGTTCAGCACCTCGAGCAAAGAACGAAGGCGTAAGACGGTTTCGGAAAAGACTACTTCAGTGGACCCCAGGTCCCAGGTATGCACTTCTTTCTCCTGATCTGACCCTAAACTTTGGACATATGAAGGAAACATAGCGCGATTAAGCTGAAGAAGGAACATCAAAATATCATCATATGCTTTTGAGGTAAGGAAACTGGGGACATCGTGGCCCTCGTTGATCTTTTTGACAGGTTTTATGAAAGTATGCCCTTTTGATAAGTCTAGAACATTCAAGGAAGGCGCACTCGAGACGTTGGTAGTGTTCGCCATTTCTCCACATATCATTCAGCTGAAAACTGCCGTTGATGAATGTGGCAAATGTGACGCCCACGGTCTTCTTCAGCAAAGCGAGAAGTTTTGAGGGATAGCACAAGTAAGAGACACCTGTTCAATCTACGGCAACACGTAGCGAGAGAAGCCTCGCCAAAAGTTGCCTCAGCAACAGTTCGAGTCACGCGCGGAAATGAAACAACGGTCGCTAGTAAATAGCAAGCCTTGGGTATTCATCGGCCCTGAGAGCATGCCAGATGATGACAATTATCTGGCCGAGCAGCAACTAAAACAAGACATGGCCAGAGGCAGGCCACCAAAGCAAGTGCCAGAGCCAACAACAACTGAAGATGTGGCCGACGTGGTTGGGTTCCTTAAAAAAGTTGCGTTGAGGGACATCAAGAAAGACCCGGCGACGGCTACAGGCGCAGGGAAGAGGAAGCGAGGACAATCTGCTGAAGATATCACAGAGGAGAAGTCAAGGAAGAGACGCATAGCGGGAAGAGAAGACAATGTCACTGAGTCGCGAGGCGCTGGAAAAGCTGGCCCTGGGAAGTTGCCCAGGCCGAGCAACCCCCCCCGGCAGACTGACCCAGCAGTCAAGAAGAATGGAGACGACGTATTCGATTTCTCTCAAACCACGGAGCCCCTGAAGAATAACGCGGTGATTGTACAGATGCCAAATGATACGTCACGGCGGAATGGTGCCGGAGGTTCAGCCAAGGGAACCAGGAATCCACAGTTGACCACGGAAACCACTGTCCCAGCTGAAGGGCATTCCTCTGCTATATTCAATGGACGTGCGAATGGTACTGAAAAGTCCGGACGTGGTAGACCAAAAACGAAGACAACAAACAAGACTTCTGGGATCAAAACCAACACATCTGGCAAAGACGATGCAACGCTTGAAGGGACAGGTGCGAATGAAGAGCAAGTAGACCTTAGCTTAGGAGAGCTGCCGGATGATGTGGGTATGACAGACCCAGATGACGATGATGAAAACGACCAAAGTAGTTTTGACCTACTTGGGTTCGAGATGGATTGGCAGAAAATCCTCAAAGCTGCACGCTCGGTGGGTGGGTCGAAGTTGCCAAAGAATCAGATACCGTCTCTGCAGACAGAGACGATCAAGATCTTGATCAGGGAGGTTATACAAGCTAGAATTCTTTACGAAAACCGCCCCTATGACAAGCCAATGGATGATTTACACGAGCTTCTCATCACGATTGAAGATCGAATCAAGCATGATAGTATATCAGAGGCAAAGGCTTTCAATAAAAGGTCACAGATGGTTCGGGACATATATGCTCGTGCCATACCTGCGTTAGTCTTTTTGCTGGAATCTGCCTTCTCCTTTTACGCTCTACATCCGAAAGGTTTGCGCCGGTATGAAGCCCTCCAAGATATTGTCCGTTTGCAGGATATGATAATTTCTCTCAGTATGAAGGCCAAGATCTGGAAAGCCAAGCCGAATACCGATAAGCCAATCATAAAGCAGACAAAGGGGACAATTCTCCCCTATACCCGAGAGATGAAGAAGGTGTTCGAGATGGAGCTCAAGGAGCAGAAGCGGAAGTGGAAGATAAGTCAGAATGCTTCTAAAACCGCTGAAAGCGAGGACGAGCTTGCGGAATACTCTCAAAAGCAAAGAGAGTTGTCTATCACGGAGACAAATAAATGCTTCGGGAGAGGCTTGCCACATATACAACGTGCAAGAGAGATTTTCAGGGCTTCGAGAAAACCAATAGGAACTTTAGGCCTCCAATTCGCTCAAGAGAACGATGTTCTCCATCACAGTACCCATTGGAACGCAGAGGAGGAAAAGGAGTTAATGAGACAGCTGCAGTTCGGGTACGCAAGTGATCAATCGGGTAGGTGCTTCGAACCCTTGCTCTATCTCCCTTCTTTTCTGACAACGTTGATAGCTGAAGTTCGGTATTTGGCTATACTGAATACACGACTGTTGCAAAACAAACTTCCAGAGCGTGTACGAGAAAAGGCCCTCGAACTGAAACCATTCTTGAAGGAAGAGTATGGAGCATGTGATTGGATTGAGAGCATATCGTAACTTGCTCTACCCGTACGGAGCCTGGTGACGGACCTTGGGCTTCTCTGTTCGTTGTGTTAAGATACCACGGCCATCTTGAATTATTAAGAGACCCATTCAATTTTATAGCTTAACGTAGTCGCAGCCTCGTGCGAGGAATTAAGAATCTGTAAACTCCGGCCTAGAACCAAGTTCCCGCAACAACAAAGCGCGTTTCAGGTGAAAGATGGATTTGCCTGAGTGGGAACACATCGATATATGTGGGCGCAAGCTTTTCTACAGAGCCCTGCAATAAACAGATGATTGCTTGAAACTCTGGTTCCCGTATTTTGGAGCTATGTGGTCCCATACTATCGGATCCTCAAAGCCAAAGGGAACGCCAGCGAAACCAGCAAGGAGGGCAAATGCCTCCCCTACTGAGAAACCTTTGCCAGAACCTCCACCAAAGGATGATACCCCTACACAGAGTTTCGACACTGATGGCTTCAGCAAGACATCAAGGATCCACCCATCTAAGAAACCCGTAACAGTACCCAAAGCGCCCATGCTTGGGAGGACAACATCGAATAGAACGGAGCGTCAACCTACAGAAACTAAGGAAGCAACGCGGCCAGGCCTAGAAAAGAGGGGCTCGCGGGTGGTGGCTCCGCCTCCAACAAGAGCTGGAGCTGGTACACCTGTGCGAAGTACAAGAACCGCTACGCCAACGCAGCCACCGGCAAAAATGCCAAGAACAGGTGCAGGAGTACCAGTACGGCCCCCACGGACGGCTACGCCGACCTCTCCTACGTCGAAAACATCAAGAGGAGGGACATCGGCACAAATACGCCCTGGGGCCAGAAATCCAAAATCTACAGCAGCTACAAAGAGTCGGAGTCATGCTATACTACAACCTAGCAAGCCTAAACTTGTTTCAACCTACGTAAAGCAAGCCTCACCCGTTCAGGATGACGATAGTATTGAGGTTGAGGATGCGCAAGAGGATGAGCAGGTACCTGAGCCTTCAGTCGACGGAGCAGCAACAGATTCGGCATCAGAATGGGTAGAATTAAAAAGAGCGCCATCTCCGGAGGATGAGGTCAATAAGGGGCATGGCTCTACCAACGGGTTGCTGAAGGCGGAGCTTAAGCCGGGTGTTGATCAGGCTATACAGTCACCTACCAAAGAAGAAGGCGACACTGAGGTTCACGGGGAGTTGAGTCGTGAAATTGCGCTTCGAAATGAAACAATCAGAAAGCTGCGACGCGAGATTACGTTTCTACAAACGGCGCACGAGCGCAAAGTAGAGAAAATCGAGACAGCCGCGGCAGAGCAAGTACAGTCTCTTAGATTGGAACTCGATAGCGTTCGCGGTACGCTTGTGGATCTAGACGACAAACATCGCTCCTTGTTGGAAAGCCATGAGGAGACTCTACGTGCTAAAGATGAGGAAATTCAGAGCATATCTAGCGATGCATTGCATCTCCAAAGAAGAGTGAAAGCTACTGATAAGGCTAAAAATGAGGGCGACAATAAGTATCAAGAGCTGGTTCGTAGCAAGGACAATGAGATTCGGAGGCTTTCGGAGGTCACACAAAATCTCGAAGATAAGTTGAAGACCGGAGACGGAGTCAAAGAACAAGGGGCAGTTGACAAGGATCAAATGCATTCAAAAGAAGAGGAGATACAGAGATTGACGCAAACCGCTCGGGATCTTGAGGACAAAGTCAAGGCCACTGAGGAGACTATTAAGCAGGCGGAAGATGACAAAGATGACCGTATCCAGCTTTTGGACGAGGAGAACCAGAAGATATCTCATAAGAACGAGCAACTGGAACATGAGCTTAAGGTTGCCAAAGAAGCCATAAGGCAGGCAGACGGTGACAGAAAGGACCGTATTGTGTCTATGGAGAACGAGATTCAGAGGTTGGCCCAGATTAATTGTAAGCTTGAAGACAAAGTGAGAGCTACGAACTCAAAGCTTGACGAAGACAATGAAGTCTTAGAGAACAGAGACGAAGAGATTCGTAGACTATCATTCACCATCCAAGATCTCCAAGGAAAGCTCGAAGCTATCAATACTGCATCCGAGAGAGATCATAAGCATCTACGGAATATGAACGAAGAAGTCCAAGGATTATCTCAGATCTCCCAAGCTCTTCAAGAAAAACTCAACGCAGCTGATGCAGGACAAGGAGAACACGATAGAGTCATTGAGTCTAAGGACGCCGAAATCCAGGGACTGAAAAAAACCACTCAAGAGCTGCAGGAAATCCTTCAGGCCGCTGACTTGGCTCGCGTAGAACATGAACAAATTGTAAAGTCTAAGGATGAAGAGATCGGAAGAATCTCTACGTCTGTCCAGGATCTGCAAGAGAAACTGAAAGCCTGCGAGAAAGTCAAGGATCAAGCGGTCGATCATTCAGTCCGAAGTCTTCGAGACGAATTCCAGGACTTGCAGGTCAAGCATAAGCGTAAGATCGAGGAGGTGGAATCCGCCGCAGCCGCACGAATGAATGATCTACAACGCCAGTATGACGAGCTCTTAAAGTCAACAAACCAAGAGGTTCAGGAGATGGAGGACTTGGTCCATGATGTGGAGGAGAAGGTCGAGAACGCTCGTGACCTCGAGAGAGAGGAGACCCGGAAGGCAATTCTGGAGCACGAACGACAACTCCGAGAAAAAGCTAGCCAGTACGAGGAGCAGATTCTTGATATCAACGAAAAACACGCGCGAGACCTCTTGGACGCTACTGAAAAACATCAGCAAGAGCTGGCAGCAGTGAAAGCAGATTGTCAAGAACTGCAAGACAAAGCTAGCGAATTCAAGCATAAGCTCCGGAACATGACCAATACTTATGAGCAAGAGCTGGAGTCGCTAAGGGCAGACGTCCGCAATGCAGACGAGAAACATGACCAAGAGCTCAAGGAGATGGCTGACAGACATGAACATGAGCTGAGATCTCTCAGAGATGAAAGTGCCGCGAATACTCGAGATGCGATATTGAGACACGAAACAGAACTTAGAGATATGGCAACGAAGCATGAACGTGACATGGAGTCCCTGTCCAAGAAATACCAGGATGAAATTACTGCTCCCAGCGATGAACACGCGCAGAATTTGAAGGACGCAGCCGCAAAGCATGAGCGGGAACTTCAGGAGATCATCATAAAGCACAAGCAAGAATTGGAAGAGCTTAATAGCACTCATGGTCAAGGGGTTGAGGATGCTGCCAGAAAGCATGAGAGGGAAATCAAGAACCTTACCGAAAAGCATCAGAACGACCTTGATGAAGTGAATAGGAAACAAGAGGAGCTTCAAAGTCAAGCCCAACAATACCAGCAAGAATTACGAGACGCGGTCTCAAAGCATGAGAGTGACTTAAAGGAGGCCGCCGCGAACTATGCTAAGCTTCAAAGTGAAGCCAACAGGAGTCAAGAAGAGCTCGAAAAAGTCGCCCAGAGACATGAACTGGAGATCAATAAATTGATTTCCGACTACAACTCAAAGATTGCAGAAGCAACCAAGGAAATCGAAAAGTCTAGGTCTGAAGCCCAAAATTACCATCAGGAGCTTCAAGACTTGGTCCAGAAGCACAAGCAGGAAATCTCGGAGCAGAGGAAGAAGAACGTAGAGCTCATAGATACTGAGACGAAGCATGCTCTAGAAATTGACTACCTTCTTGCTGAATGCAAAGAGGCCGTCACGCAAATCACGGAGATGCAGAGATCGAATGAGGAAAAGGACCTCGAACGAAGGAGAGCGGGAGAGGCTGTGGCCAACAGTCATCAAGAAAAGCTGCGAGATCTTGCTGCAAAACATGATGAAGAAACCAGACACATCCATGAGGAAGTCCAGACCGCAGCCCACGAGATTTCCTTACTGAAGAGTATACTGAAGCATAAGGACATCGAATTGGCCAAACTTGAAGAAGATAGCGCTCGCGAACGCGAGCAAGTCCTACGGGATCTAAGCATGCATAACGAGCAGGAGGCAAGTCATCTACGTACTCAATTGAATATTGCGGCTGGGAGAGCCGCTTCCCTAGAAGATCAGTTAAAGGATCTTCAAATTCAGCAGAGCAAGGCAGCCAATGATGTCGATGTGATAGATCTAGAAGCACTCATGGTTGCTCTCTTCGATTCCGATCCGGGCTTTGACTTTGATCGCCAAAATTATGAAGTTCTAATGCAGCATTTGAAACACGAGCTTTTTGCAGGCAAGGAAGTAGCTGAACAAGACTCCGACCAGAACGGTGGAGATAAGACAACAGTCGCGACGCTCAAATCTAAGCTCCAGGAAGCTGGATTTGACTTGAATAAAGCGATCAAGGTGGACAGCTTCCTTGGATTCGTGGGCAATCTGCTGGGGGCTCATGATTCCGAGCGCGAAAGGCTAGACGGCCTACAGAAGACCTTAAACGAGGTCAACCTTACAAAAGCTCGAATGGGCGAGGAGCTCGACGCTCTGAAGCAGAATATCGAAGCCATTCGCGCTGAACGCAAGGAAGCTATTGCGGACATCAATCAGTTGCAGGAAGAGTTAGTTTCTGCCAACTCGCAAAATCAACACAGAGAAGATCAATTAGCAGCTTTACAGAACAACCTAAAAGAGCTACAGTTCCATGTTGACAACTCTTCAGCGAACATGGATAATGAGCGAAATGAAGCAGCAGTAGAAATTGCCCTTCTGAAGGACAAGCTCGAGCTCGCTAAGGTTCAAAGACGAAATGACAACGAGGACGCAGACCGCGAAAAAAAAGAGACCGCCGTAGAGCTCGCACTGCTGAAAGACAAACTCGAGCTTGCCGAATTACAAAACCGGCAAGCCAAGGAGGATTTCGAAGCAGAGAGGACTGAAGCCGCTGTCGAAATAGCTCTTCTGAAAGACAAGCTTGAGCTCGCAGAACTGCAGAACCAAAAGTGTAACGAAGACATTGCCGCGCTGCAGAAGGAATTGGAAGCATTACAAGTGCATTTAGCAGTGATTCCAGAAATAGGCCCTTACACTGCTCATCAGCTTCGCGAAGAGCTGGGTATATTGGGTCGACATCACTCTGCTAATTTAGCTGATGCGGTTGCTCTGAAAGCAAGTATTGCCCTGGAAAGGGAGGAGCGGCAGCAGGATTGGAGCCGTAGAGCGAAGATGACGGAGAAGATTATGGATGATTTGAAGGGGATTACTGCGGAGCTTACGGTTCAGTGATGACGAAGTGTGGAATGATACCCCTATCTGATGACTATATTGATGGCTAGGATTTGCCTGTATTTGTCGTTGAGCGTGGAGCGTATACCCTGTTGTTAATGTACCTAATATTTCTGAAGTAGTTGGCAGCGATCAAGTTTTTACGACAAGGATTTTTAACGTCCAGTGCTTTCCGATTGAACTCTCCAATACATGAGTCGAGATTCTACCAACCTCTTTGTTTTTGAATGAGCCTCTACAATATGTGTATTTGACGCAATGCCTTCGGCCCTAGTTTTATTTTCATCACGGGCCTTAGTGGACGCTGAAAGCTGAATGAAGCAACCGGCAGTAGCTTATAACATGATCGAATTAAAGAGCAAAACGAAGCCCCTTCTTCAAGGGTTGTAAAAATAACCAATATATACGCGTATTTTCGTTCTCGTTCTTGAACTTCACTAATAATCCATCTCAGCTCTCATCTTTCCTGTAAGAAAGTTATCCTCCTCTTTTCATCCCAACTCCATTATTTTCCCTCGTTTTCGTCCCAACTTCATGAATCTCTCCTTTTCGTCCCAACTTCATGTGCATCTATATATATATATCCCCATCTACATCACAGTGCAGCAACCGACACAACAATCGCAGGTACCGCAGCCACAATCAACGCATTTAGTTCCTCCAGGTGCTGTCCCGACAGGCTTGACGATCGATTCGATGGACGCGGTGGGGGACACGAAATTTACGGGGGAGGCGGATTGTGAAGTATGCATGGTTGCTGGAGGCCGAGAATTGGGGAAGTCTAGGAGCTCGAAGGTACGGGGGGTAGAGCGTTACTGGGAAAGTCAATGAGGTCAAGAAAGGATGGGCGCTCGGTGGTTTTTACCGCGTGAAAATATGTACTTGGATATATATATATATGTATAGAGGTCCAAAGGGTATCCAGGGGCGCGAAAAGAGAGGTGAGGGTAGAGGCGCCATGCATCCTTAAAACCCCACTTAGCCGTTGCATGTGGAAGGCTAACGATCGGTTAGGAAACCGGTTTTGGAGATCGCATTGCATGGTTTTGGCGTTGGTTTGGCGTTGAGCTTCCCGCGCTCTGGCGTCATGCTGAGGGGGCCGACTCATTAAGTCCAATCAATATCCACAACTGCTTCTTCGAGCATCAAACCATTCCAAAAACCATGTCAATAACTCAGACAGAAGATATCGAGCTTACAACGACTCCAGGGGAGCCACATCTCACGGAATTGGAGTCAGCAGACAGTGTTCACAGCAGTCAAAATGACGTGCCCACTTCCGCCGTTGAGGCGATTCCCGATGGAGGTTATGGATGGACTGTTGTCTTTGCATGCTCGGTCGTTACCTTCATGATCAATGGCTGGAGTGGTTCCTGGGGAGTCTTGCAGACAGCAATGTTGCAAACACAACCAATCCAAGGATCGACAACATCATTGTCTTTTGTTGGCTCTCTTAGCATTGCTATGTGTGTCTGCCTTGGACTTGCTTCTGTCCGGCTGTCAAGAATGATTGGGGCGCGCTACAGTATGTTGCTGGGGGTCCTCATGATGGGCTCCGGTATCCTAGCTAGCAGCTTCACAGTCGAGCATCTTGGTGGATTGTTCGTGACTGCTGGAGTCCTGTTTGGAGTCGGAGGCAGTATCACCTACACGATGAGCAATAGCCTGCCAGTGCAATGGTTCAGCAGCAAGCTCGGCACCGCAAACGGATTGGTGAAACTTGGAGGTGGTCTTGGAGCCACGATTTTGGCAATCGTTGTTCAAGCGCTCATCGAGAGAGTTGGGATCCCTTGGACTTTTCGAGTCCTGGCCCTTGTCACGCTGGCAAGTGGCATCCCGGCTGCCTTACTGGTCCGAGAACGTGCTCCTGCTAACAATGCTCCTTTTATCGATCTCTCACTATTCAAGAGCATGCCATTCTGCTGTGTTTTCCTTGCTGGCGCGGTTGGTACATTCGCACTCTTTGTTCCACCATTCTTTATACCGCTTTTCGCCCACTCGATTGGGCTGTCAGCTTCAACTGGAGCTGGCGTCGTTGCAGCTTTCAATGCATGCACGGCAATTGGACGTCTTGGAGCGGGGTTTGCTTGCGATAGATTGGGTTCCACCAATATGCTCCTATTGACTATGGCCCTTAACGCTGTCAGTATGCTTGCAATTTGGCCTGTATCTGACACAATAGGACCGCTGATTGTATTTGCTGCAATCAATGGAATCGCAAATGGCTCATTCTTTGTCACCATGCCTACTGCTATCGGCCGCATGTTAGGACCTGGTCAGGCAGCGGTGGGGATGGGAATGGCCATTACAGGCTGGACTGGGGGATATCTTATGGGCAGTCCCATCGCAGGTATACTGATCGCTGCTACAGGAGCGGAGAAAGCACACACTGTCGTACCATATAGGGCTGCTATCTTCTATGCTGGTGGTGTCGCGTTGGCATCTGCCACCTTTGTGCTGCTGGCAAGGTTGAGGATGGACACCAAGCTGATCAAAAAACTGTGAAGCCCAATAATGCGATGTCACCATGGAGCCGAGAACTCAGGAGGAATAGGACGACCTATGCTAGGTAGGCTTGAAGGGCACAAAGGGTGCCCAAATATAATAACATCGGCCTTAACAACTTGACCCACCACCCTCAACCTAGGTCTAGAAAATTTTCGGGATTCCTCGCATAATGTAGATTCTGACAGCACATCATGTGTCAAGTAGTATGGTGTGGCAAGAGCGCGGAATGCAAGAGGCAATCATGGGCTTAGTGCCATAGCGCGGGACAGCCTGGCAGAGTTCTATGCCGTGTCGAGTTCACGCGGAGACCTCCCAGGAAGACTATTACCGCTTCACATTGAACTTGACTTCATCATTACCACAGATGGCAAATCTAAAAGAGCCAACTTGTTCAAGCGCCACAGATTGCCGTCAACGTTAATGGCATTCTTGAGCGAGGTGGTTGTCTGCCCATACAATGTCCTGATGTGCTTCAAAAACGAACCCAAAGTCCATCAGTGAACCTGTTGTCTGGTGGTTACCCTATTGATTGAGATTATCAAAGGTCGAGTCACTTGCAACTTCGGATCTTGTTGTTCAGCTTTGCTAGCTGAACCTTGTCATCTCTGCTGTCTTCACTGGGATCCCATTACTGATCAGAGGAGAATGGCTTTGAAATGTCGACTGGGAGCCTGGTACCGGCATCCAGGAAGGAGTCGTCGAGGTCAGGGCGGGAATGCATCTAATCAGAGAAAACGAAAGCTAAAATGAGGTCTACCTTAGTCGGTAACGCGTCCGGAAATCCTAGTTGGTATGGGAAACCGTTATCATTGAGCTTGAATATTCGAATCCAAGAAGAAATCCGAGCCTGTCAAGACCGATCTCAAAACAGTTAGTGTTACCTATTCCCACGCTGAGCGTTTCTTTGGGACTAAGCCCAGGCTCGAGACAATTTGGGACTGTGGACTACCCCAAGCGCAGTAAATTGAACATTAAGGTGCATAAGATATACACTCCCTTGCCAATGTAGAGCTCGTCCCATGGCGTGAATCCTGATTATTCTCCCACCGTATAGCCCTGTAGGGCTGATGTAGATGTCCCTTGAGATACCTTGGGGCCGGTCGCCTGGGCGATGGAATTAGCCTCTGAGGGCTGGGGATCTTCGCCCCGAAGAACACCCCTAAGGCCTAACTCACTTTCATGGTTAATTAGGTTGCGCAAAAGTCAATTATCAGCACCATCCAGCAGCCCGGCCTGTTGCCAAGGTCAACTCAATTGCAACAACATATATCACGTTTTCTGCTGAGAAAGTGCATCATGCTTGTTAAATTGGGTCAAGCGGGCTCTTGAATTCATCCGCGTCACAGGAAAATCCTTAGATGCCAGCATTCGAATCCTCTTGCTAGTCGAATCCTTCTTATGACTTGTGGATCCATCGTGGATACTCTCCTATTTGGTGACGCGTGTAGCAAGGCTACACTATGAGTAGGCATTGTTTCTGATCCGAGCATGCACGATCTATTTTTATCTCGGGGCTAGTGAGGTGTTTCGAAATCCGAGCTCAGCGTCTATGTTGAACCAGGTCGAAGATGCCTTTTTCATCCCAACTTCTGTAGACTCTTCTCATTTCCAGCCGTTGAATCAGTTTTATATACATGCTCTGTTTTCTATTCAATCTTTACGCATAGCGAGTTCACGTTTTTGACTTCTACGACGGTGCTGCCTTGAGTCAGCCTTATTGTACACGCTCAATTGTGTGATATATATATATATTTCTGTCTGGCGCACTCTGATGTCGTGCGGCTTCACCGGTAATTCAGATATTTACGGCATTGGTCTACGAATAGGCTATTATGCACAAGCACTCGCGGTTTGGTACTCTAATTATTTCAACAATGAAGAGCTTACATCATTACGAGCGGTCAACAACATCTTCGTCTTCGCATTAGTTGTCGTAGCGATAATCTACTTCGCCAATGCTACGACTACACATGTCATTGAAGGGTTCCTCCTGCTTCAAATAGGGCTTATGATGGGTTTAGTGAGCATTGCAGAGTCATCTAAGTACAGCCCCCAATATATTAAGAGATCCAAGGAGCGGATGATCTTAGAAAAGATGACATGGTTCGCTGGGGCTCTGTTCAATGTATGTTTCTGGTGGTGGGCGGTCGATGTCATGCTACCAACTCCATGCAACGGTGCAGGCTCAAGGCACGACACGAAAATCTTCTATTTCTACATGACAAGCATATACGGTTGGGTGGGGTGGTTGATGAAGATCAAGACTCTGATTGGGATCGTGTGGGTAATTGTAGTGAGGGTAGGCATGGACGTCAGAGAACTTCCCTACGAATACAGCGCGAAAGAAGCTCGAGCGGAATTTGTGAAAGCTGTGACATCTTTGATACCTGCAGAGGATTCATGTCTTGGAGTATATTCGAAGGAAACGGCGGAAAGTTCGACCAAAGACGTCAACTCCTCACTACATCGAGTCTCGAATGCTATTAGACTTGAAGAGCTGTCACTGCCCTGCACGAAGAGCCTGGAGGACAATGATGCCACGGGGCTACCAAAGGCAGGACGTATATGTAGCAATCAAACCATCGCTATCGACCTGAATCGGCACCGCGAAATACTGAAGGGTGTTGATAGAGCGATGAAATATATGGAAGACGTATTATCAATATATCCCAAAGAAAGCACGAAACCAAAAAGGCCCTACCTCCGCTCATGGCGAGATTTCATCCAAATTAAATCCGACGAACGCCAGTGCACTGACACATCGACACCCTATACGCGGTGCTTACGGACACTTTTCTTGACCGTATTAACCAACAAGCCGTCCGCCGAGCTCCGCTACGGGATGGGTCGCCACTTACACCTCTCAGACCACTTTCCCCACCGGTGCTGGCCCCGCTTCGTCCATCGCATGTCTATCCTCGAACAAACATCCCCACCTCCAGATTTGCAGCACTTGATAATCGCCTCCGACAGCCTCCTCACACAAAACCCACGTATCGTCGAGATCCGGACGTGGATGTTTCAGGCTTCTACTGAATTGGCTGCTGTTATCATTCTGATTTTACAAGTGGAGCTAGCGATTACGTGGAACCATGTTGAGGGATTGAATGCTTTTGATAACTTGGGACAATTGATTGCCTTTTGCCTTGGTGTGGGGGGCCTGTTTAGGGTCATTTGGGCTAAGAGAAGTAGGCTTCGTGATATGGGAAAGGGGGAGTGGAGGAAGGTTGGTGAGATGGCAAAGGATGAGTGGACAGGGGACGTGGAAAAGGGGGAGTATGAGATGGCTATCGAAAGATGGTTGAGATGGAAGGAGGTGGGTGGGGAGAGGAGAATTGGCAGAGCCATGAGTGTCTGACGTTTGACAATGAGAAGAGTCATGATGTATTATATGTGATATACGCAACGTTTTAAGGCTTGGGGTATTTGAGGATCAGACATATATTGGAGCACACGGCAGGCTAGGAATACAATGGTACAAAGGTAGAATCATTGCCCGGTGAACCTTCGTTATCCCGGTACGCCATGCTGTCTGTTACCGGGCAGGCTCATTTGAATATGATCCCAAGACTCATAACATCAATGGTCTGATTTCCGATATCCTGTATGAGGTCGATTTGTAATGCTACACAGCTTCTCGACTGTGATAGTCTATTCTTCTATATCGAAAGGTGACTAGGGACGGGGAAAGCTGAAATACCTCCATGAGGGAGGTGATGTACCTTTCAGACGAGACGTAAAGTTCCCAGACTGTGCCCAGGTCCATGTTCAATGTCCCTCGAATTCTCTTCACCTGCCTTCCTTTATCGTTAGCGGCTACCCTCTCGCCCCTTTCTCCATCTTTGTCCCCATCCGGCCACTTCATCAATTCGTCCATAAACCCCCAAGAACAACACAAGCCGAGCGAAAAACAGTCTTCTAAGTTTGTCAGAGCTTAAAGCTGTATCATTTCTACACATTCTATCATCGACGTAAAAGCCAAGGCACAAGTTCTCTCCACCCTCACTGCGCCTTTCCAACTATGTACCCACTTCCATAGAAGATACCTTCAATATTCCATATCTCAAAGTTGAATCCCACATACTCATACCTAGTAAAGAACAGCGGGAAGATATACCCAGCCTTCGCCAACGATCCCCACGTCAGAAGCGAGCTCGGGTTCAGCACAAGCGTCACAGTAGAGGCTGTATAAGTCCGCCGTATTATGCCGCAGTAATCATTCGGTGGTTGCGCGTGGTATACCCGGGCTAGATCTGCGAGGACTTGATTGGTGTCGAAGGGGGAGATGGGGTCGCCGTAGTTGAAGAGCTTGACGACTCCTTGATTGAGGCCGCTCGAGGGCCAGGGGGCGTAGGTTGGATCAGCTGGGAGAACGTTCGGATCTGTGAAGGATACGTTAGAAGGCAAGATGAGGTTGGATGCTGGGCGTTCGAGGAGTGATGGTGATGGTAATGGGTTGGGGATAGAGGTCGAGACAGTGGGCATGAGGGTCCATAGTAGTAGCTGGACGAGAGTAACATGGAGCGTCTGGTGTACTAGCATGACGAGGGTGATGATGAGCTAGATTTAGTCGTAAATCGTGAGCCACGGACAATCGTGGTCGGAATTCAAGGTCAGATATATAGCGCTGCGGTTGTCGCTTGATCGCATGGGTTAGGGATGGCATGTCTGTCGGCAGTAGATAGTAGGAACAATGGAGCACATTGTATGGTGATTCCACAGTTCTAACAACCTTATAGGGTCGGTACCTTGATCTGACAATGGTGACGTTCGTTGAGACATGATATCGTTCTACTCAGCTGCGCCTCGTGGATCCGTCATACGCTTCCCACCTCCCTCTCCAAAACCTCCCAAATCCTTTCGGTCTTTCTCTCCTCCATCTTTTTCCTTCTGTTACCCTCAGCGCCTGCTCCATCAGCCATCCTATCTTCATCCTGATCTTGCTTTCCCAAGCCCTCCATAACCCCTCTCGCTCTCTCCATACTCTCCCTCACACTCCTCGTTTCCCCTCTGACCGTCTCCAACTGCTCCTCCATCATCAGTATCAACGTCTCCCTAGCCTGATGCGGCCTGTAGCCATTAATAACCTTATGAACTTCTTGAAACACTGCATGCATTTGATCCCATAGCGGGCCGTAGGCGCCAGGGTCCGTAGCCAGTGTGTGTGTGAGGGCGAGGAAGGTTAAAAGAAGGTCATGGGTAAGAGATCTTAGACGGGCGGGTGTGGGTGTAGGGGTATTCTCGGAGGATGAGGGATTGGGGTTGGTGTGGACGACGCCGAAGGAGCGGTATTGGCCGTTGCTCGGTATGGGTGGGGGAAGGAGGGTACGGAGTTCCGGGGGAAGGGATGTAAGCGTGGGAGGGGGGGTCGAGGGCGGCAGTGGGTATGAGGAGGATGATTGAAACTTGGTCTCGAGGGTTTGTTCGAAGTGTTGAAGGTTCTGGGTTGTGAAAGCCTTGTAGAAGGGTGGGGGAGCTGGAAATGCGGCGCTAATGGCGACGGGGTGAGGTTGGTCAGTCATGATCTGGAAGACAGCAATAGTTGGCAGGTGTGAGGTTTTGGTGTTCTTGACCTGCCCGTGGAAGGGGGAATTGTACGAGGCGCAAGATGTGAGGAAGCTCGAGCTCTGGGGTAAACACGCTAAATCCTAGTGGCGGAGTCAGAGCCGCCATTCGCTTTCCTACATCATCTCTTCTACCTCCAAGGTGCAGGATTTAGTGCCATGTCGTTTCGGCTCAGAAGGTGGGGTATAGTATCTCAGCTAAGGTGTTGCAATAACGGGTGTCGTCGATGACTATGCTAGCGCATCGAGGCTCAGGTGGGAAGAGAGCGCACGACCAACAAGATGGAGGTATCATGCCGTCTATCTCAAGGTTTATGCAGGTAAGAGTCATGATATATTTCTACACTGCAGCTGGCTAATTTAGCTTAGCGATCATATGCTGCAGACTACGCTGGCTTTGCCCTGCTATTAGTAGCATATACTCTGGTCTGTGCTTCGTAGTTGAGAGACGGACCATGTTATTGACTCCTACTCAGATCCAATTGATCGTTGAACCCTTCCATCGCATGTTCTCGCTTGATAACATATCGATCCAGTATCCCCATGCAGAGGTTGAGCGTGTCTCGGTTGGTATGCTACTTCCATGAGCAGTACACGTACAATTGAGCTGACCGATTCAAAGTATGGAATATTGGATACGCCGTTGTCCTCCCTCTCTTTATATTTCTCTTATGGGCCCTGATATTTCGACCCACTGCACATAAAATCAACGTCACAATTCTTGGTCTTGCTATCAGCGTTATGCTTGCGACCTTCCTCACAGACGTGGTGAAGAACTCAGTGGGCAGGCCAAGACCTGACCTAATTGCTCGGTGTAAGCCAAAAAAGGGTACTCCAGAGCACTCGCTAGTCACTATCGAGGTCTGCACTGAGCAGTCCCACCACACTCTGCATGATGGTTGGAGGAGCTTTCCAAGCGGCCACAGTAGTGTAGCATTCAGTGGGTTGGGGTATCTTGCGCTGTGAGTCAATCTCATGCTCTGTTCTACTAAGTTAATCTGACAGAGCTAGATTTTTCGCGGGCCAGATGCACGTCTTCCGACCTCGGACCGACTTAGCCAGGGTTCTTTTAGCATTGGCGCCTCTGATCGGCGCTGCCTTGATAGCAATATCGCGCCTGGAAGACTACCGACACGATGTATATGACGTTACGATCGGATCCGTTCTTGGTATGCTTATCGCATATTTCTCATACAGAAGATACTATCCAGCACTCAAGTCGCCCCAATGTGACACGCCATATCCGAGTCGCGCAGAGTGGGCTTCTAGGAACGGTTATGGGAAACTTAAGGACGAAGAGTCGCGCAGTGAGGGCCATGGTGATTTCGCTGTGGATGACCTGGGCTTTGACGCAGAGCAAGTGCCTTTGCGGGAGACCAGCAGGGAACGAGATTGTGCGAGGCCTGCTGGCAGTAGTAACGAGTGCTGACAGCTGCATTTATGTTACCCACCGCATCAATCAATATCCGTTAAATTGCAGGCAGTGCCAGCTACGTGACGAACTTTTCTCCCACTAATGAGGCTCAGAGTGACCCTTCAAAACGCCAGTCATTCAAGCGTACTATTCTAAATGCAAGTGAAGAAATAAGTTATGGGCTGCCGTATAAGCCACAACAAGGAAGATGATTGGTCGCAAAGGAGGGCGTCGGCAGACACGACTTCCAAGGGTGAAAGTGAATAAAACCTCAAGTAGGCTTAGTTTAGGCGGGTAACTAACGGTATTTGAAGGCTTCTCGGGAGTGGCTTCTCTAGCGCGTCGATCTTCCGCTCCCCGTGTTCGCTGCCATGAATCTTCCTTGACTATGACATTACTAGTCGCATATGTAATTGATCTCCCTATCTTGCTCATCTTATGGCACTATCTGTTGGGAACCACGCATATGTCGCTGTATCAAGCTTAGTATCTCTGATGTCGGGCGGATAGAGTTTCATGGAACTTCATTAATTTGCAGTAGTGAGCGGCATATGGTGAAAGATGAGGCGAAGCTCAAATAGCGTTCTTTGTAAGTCGTATACCCTTTGACTCAATGCCAGATTCACTCATCTTACGTCTAGATGCGGGCCTGCTGCAACTTAGATAGACTTTGGAACCTCCATTCTTCGACCATCAGAGTTCGTGATGAAATGTTCTGGTCTATCCAGAGCCTGGCTACAACCACCGCCGAAAGACTAGAGACAAAAGGTAGCGGAATGTGAAATTATGGCGGTGACATCGCTGGCTCGGTGCAATTGAGGGGTCAGCGGGACTTCGTCCACTCAGGAGGTCCGTACAGATATGGTCTCCTAATTCGATGATGATGTACCATGCATACATCTCGATCAGCGATGTTCAGTGAGGAAAAAGCACGGTAATATCGACATACAATCAGCTCCAGGAGATTTAGAGAATCAATGCGCGTATTTCTGGCTCGTGCTCACATGCTAGTCGTTTGGAGGCACACCGATCCTCACAACCTGGGGAAGCGAGGTGACGGTCCTTGCTTGCGTTTAGATGGCCAGCCAGTAGGTGGAGGCGGGAGAAATCAACATGGTGGCTCCGAATTCATTGCTTTTCATGCACGGGATTATATATGGGCCGCTGGGGCCCTCTTGCTCGCAGGAGGTCTACGCCGTCGAGAAGGGAGAAAGTGAGCTGAAGCTATTCAAGAGCGGCCTTCATCGCTTGAGGGAGAGAGACAGCGAGTCCTGCGAATTTCATGCAAGTCCATCATGGATGATGCTGGCGTGGAGCTCGAACCTAGAGAACCGCTCTCTTTAGGGTGGAAGATTGTGAGGAGTGGTCAAGACGAACGTTTCGAAAGAGGGAGCCATATTAATATGCAGTGGAGTGTGGGATGAGTCAGACCTCATCAATTCGACCCGAACATCACTAATTGTTGTGATCATGTACGGCCTACGAGCATTACATGGAACTCTGAGTCTCACACCTCTGATCTTGTGAGTGCTTCCACCAACAATCCACTCCTTTGATAGAATTTCCACAAGCGATTGCCAATCTTGACAAAATAGGCGCGTGGTCTCGATATCTTGCCATTCACATCATAGTTACTCTTTAAATAAGTGCCATCTCAATTGCTCGCCAGGTGTATGTGTGCCTTCCTTTGATTCGAAGCTTGGTCCCTGTCCAAAAGGACGGAAGCTAGAAAGAAGTGACGGACAAAAGTGGACTATAACGTCCTCTATTCATGCATTGCACGTTCTTGAGCCTCATAAGAAACGTGGTCACAGTGCAAGTAGAGTCACGTTCTAAGTTCACCAGTCGAGTCCGCAGGGTGAGGCCGAAAGCTGCATAATGGCCTTTTCTAGCGCCGAAACAACTCTCTACCCCACATTTCTTCGAATCCAAGTCCATCATCTCACCTTTCATCTCTCTATATATGAGCCCTTAATTCACTCTGCATCATCTGTTAGCCATCGCTGCTTCGACGTTCTCACTTCTACTACACCAGTGGCCTATACTGTGTCTGAAACGGTCCCCGTAAGGGCGGTAGTCCGGTAGCATCGAGTCTCGAAATGAACGAGTGAGTGAAATATCCAGCAGTACTCATGCTCCATTTCTAGAGTTATATTCCGATGGTGAACGTCCTTCTAACTTCATTACTCACCTGACAGAGACCTCTGGATCCTCGCAGCCACAGCGCTCACTGATGAGGACAAGGCTGGTCTGGATATTAATCCCTCCATCAACATTAGCGATATACTCCAATCCGTTGAGAGGAGGAAACAAGAGTGTATAGATAAGCAATGGACAGTACGAAGAGGGGGAAATGAGAACGCTGTTGTTCTACGAGATGTCTTCGCCAAAATTACTGTCTGGATCAATAAGTTCATGATGGTGGGCGATATGGCTGTGCAATATGACCCTGTGCATGCTGCATTACCTTGGGCTCTCATTCGCTTCCTGTTGAAGGTATGTATTCACTAAGTGCCGACTCAGACTAAAGTACACGGCTCCTGTCTATCCGAGGTTGTATAGACTTTCTATAAGAAAGGGAAGGAAGCAGTAACGAGCCAGTCACGCGATCGAACCTCCATTCTTCATAGAAGTGTACAAGTGCCGATAGCCAGTACGACCGAGGGTGTGTCTTGAAGCAGGCTGACGTGGTACAGGTATCTGTAGAGAATGTACATCAGTATTCAGTCATTGCCGAAGGTGTTGAATACATTACATTGGCTCTGACGCGCTATAAGATTGTGGAAAGACTCTATCTTAGACGGCGCAATGAGTCAACTACATGTCTCAGGAAGAGCCTCACGGAACTCTACACTTTTATCTTGCAGTTCCTTGTAAAAGCTCAACGCTTCTATGAGAAAAATACCGCTCGTAAGCCTTACTACCTTCAAATTTATCTTCGGGAACCAATGGGCTCAGGCTGATTCGTTCGATAGAGAAGGTCCTTGTGAACCTCAGTAGCAAATTTTCTTGCCATCTGGAGGATATAAGCAAGCAGGAGGAGAAAGTGAAGGAGTATATCTACCTTGTAGAGGCCGAGTGTCGCGGAGACGTCGAACGTACCCTCGATAACATATCGCTAGAGGAGAAGAAGAACTTCAATGATCTGAAAGGTATCCTGCAAGATCTACAACAGCCGATAAATCGGATGGAAAGAGACCTTCAAACATTGCATGATGGTTTTACTAAAGACGAGCGTAACAAAATACTACGAAGGATCTCACCTATACCTTACATCCAACATCACAACCAAGCTAAAAGAGATGTCTTGGCAGGAACGGGAGCATGGTTTCTGAAAGATGAAAAGGTACTGAGGTGGCTTAGCTCAAGTTCGTCGAGCATAATGTGGCTTCACGGCATAGCGGGGAGTGGCAAGAGCAAATTGATGTAAGTTGTATATACTAAGTTCCTGTTGATGACGATGTCGCGGGGGATGCGATCATTGGGACTACAAGTCCTGGCACGGGCACTGTCAGACTTGTCTGTATATCAGAATCGACGAGTATAGTGATCCTTACTAACAGCTGGCGACTTCCAGGTCGATTTTCGTTGAGGAGCAACTGCACGAGGCTGAAAGAGAGAGGAATCCATTTCCAATCTATTTCTATTGCACAAGAAATCCTGCCGAGCCCGAACGAGCCACTCCCGATACAATTCTCCGTAGCCTAGTTAAGCAACTAGTTTGCTCAGCGTCAGATGAAATGATCCTGGAGCCCGTGAGAGAAATTTACAAAAACCGCGAAAAAAATGGGTTTGCGGCTGGCCCCTTGACTTTAGATGAGAGTACTGCTCTAATTATTGAGCTGATTCAGGACAGACCATTGACGACTATCATTATTGATGCGCTCGATGAATGTGACCTCTCTTCACGCGGGGATTTGCTAGACGCTCTTTCCAGGATTCTCCGAGACTCGCGCAGCCTTGTAAAAATCCTTGTCTCCAGCAGGGCCGATGCAGATATTGTCTGTCATCTCTCAGACTGCCTCAATCTCCAAATAGAGGCTTCTCAGAACCAGGAAGATATTGAGCTATATATAAATTTTGAAGTCGAGCACCTAATCGACCGCAAAAAGTTGCTTCAGGGCAAGATTCCCAAGGAGTTGAAACAAACGGTGAAGAATGTGTTGCGCGAGCAGGCTAAGGGCATGTAAGTAACCTTATGCTACTTCAGATAATTCTTGTGGATATCTTCAAGGTCTAGCTGCGCGGAATTGACATATCACACCTTAGGTTCCGATGGGTTAGTCTACAGCTTCAATTCTTATGTCGTATTATAGCAGAGGACACATTCAGGAAGAGACTAGGAGAGCTACCGGCAACCTTACGTGATCTTTACGACGAAACATACCGTGGACGAATCGGAAAATACGAGGTAGAGGATAGGCTGATCGCCGAGGATGCTTTCAAGCTACTGATGTGTCAACAAGAGCCGCTAGATACCGAAGACTTTTTACTCGCTCTCCAGTTCTGCAGAAATGGAAGAACACTGGTCTCTAGAGAAGTTCTTCTGAATCTATGTGCCAACTTCGTCATCCTGGATACAGAATTGAACGTTTTCCGATTCGCTCATCTGTCTGTTCCGGAATTCCTAGAGAAGAAAGAAGAGTTTGATGCGCCAAGCAACCATGCAGTTGCGGCTGAATACTGCTTGCGATATTTATTAGATGTAAAACCTCGCTATGAAGTCGCTACTGAGCATGGCTGGATGACAGAAGATGAAGATGGTCAAAGTGATCAACATCGTCCTATCTATTGGGATCTGTGCCACGAATATGTATGCTTGTACTGGCCATTCCACTTGAGCAAAAGTAGCGCTCATCGGCATGGACCTCTCCTGGAAGCTCTGTTCTGGAATTTCATATTAGATGACCAGGACCTTGTGACGCGCCATTTCAAGCATTGGGTTGATCTAATGGACGCAAGATATGATATAGAATTGCGCTTGGACGGCTGGGACAACGTTGTTTCCAGACTATCTTGTGGCGAAATCAGTCGACTGCATGATGACGTGTGCGAACCTGCAAACCTTGCGTTCGTAGCATGTGCTTGGAACTTTTGTGACGTGTTGCAGTATTGTATTAGCATGGACTTACATGTCGTGCAACTAGAATCTTCTGGCTATCTTAAAACACCTCTGGATATTGCATGTCAGCATGGAAATATGGAAGCAGCAAAGCTTCTGCTCGATAACGGAGCTGAAACGGATGTAATGGACGAGGGTGCGGAATCGCCCATGAGGAAGGCAATACGAAGTGGTCACACGACAATCGTACGCCTCTTATTAGACAATGGTGCAAACCCGCATTCGGAACAAAGTGACGGATACGATACTTACCTCTGCGACGCGGCGTGGTACGACTCCATAGATATCGTGGAAAGCTTACTTGATGCGGGGCTGATCCTGACTGGGTAGGCGAATATGCTAAGACTGCTCTAGATATGGCTATCTACAATGGAAATCTAGCAATGGTCAGAATGCTCCTCGAAAGTAGTGGACGTACAAATGAGGTCATGAACATACCATGGATCAAGGCAAGCCAATTAATGAGAGCTGTGGAAGATGATGACGAAGCTGGCGTCCGCGGAATATTGAAAGAATGGTCTACTACCAAAAAATTTGCTCCATATCTGAACATGGCGTTATGGAAAGCTGCAAATCTCGATCAGAAGACTTCTATACGGTTGCTACTGGCGAAGGGTGCAGACATGGACTCACAATTTCGCGGTGTTCCAGTACTGGTTGCAGCCGCAACATTACCTACTCTTTTCAGGCGTTATTGGCTAGATGAAAGAAAATTTCCGCTCGTGCAATTCTATTAAAGCAAGGCGCGAACCCTGATGTGGTTACTGATAGTGGGCACACACTATTGCAGAGGGCAACTTATCATAATAACTCAGATCTGGCGCGCATTCTGCTCGAAGAGGGTGCAGATATCAATCGAGTTGTTAATGGATCACCAGCACTATTGGACGCAATAGGCGGAGGATTCCTCGATGTAGCCAGATTATTGCTTCAAAAAGGAGCAGACATTGAAATTATGGGAATCCCCCGCTTTAATACGGAGAAAACGCCACATTCTGCACTTTATTGGGCGCGGGAGAAGGACCGCTGGGAAATGGAACAGCTCCTGCTCCAACATGGAGCGAAAGATGGACCAGAGTCTTGTCCGCACCACCATGAACCAGGTTGTTGCCAATACGGATATGGTCCAGGGGTTTGTCCTCATGAGCTGGAACGGGTGGAAGACACAAAGGATGAACAGGAACTTTTCGAACCAGATGAAGATCAAAGCGACGAGGCATCGACAGTCGAAAGTGAGGTGAGCTGGAAGAGAGTACAACAGAGATCTATATGATGTTGAATGATTCAACTTACGGCCTTCCAACGTTTCCAGATGTATCACGCCAGTTTTAGAATAGTTTGCGAGGTTCTATGCTTGCAGAATTGATGAATGATGTCTCAATGGAAATAAATCAGTCGTAGACACGAACTACTGATGTGCTGCACCCCGCAAAGATAAAGCAACCTGAATAGTTTCTTTCTTTTGTGTATTGATGAGTTTGTGACTTGAAATCACCCAAAAGCCATCATTCAGACGCCACAGAATGATTGAGACTTTCCAATATCAGAATGCCAACCTGTCGAACTCTGCTTCTTACCCTCTCCATCCAGATGCTTGGTGTAGACAGAAAATTTCGGTGTCGGCCGTCTATCTCGCAGCAATTTATCGTTCATTGGAGCTCACTTTGCGAAGAAAGTCGAGCATCACCATCTTTCATTGGTACAACACCTTGCACGAGCGCAAATAGCTTGCGTCGGTCTAGGATGGGTGCAGATTAAATGCTGGGGTTGCAAACCAGCAGTACCATCGATGACTTTGCGCTCCCTATGGCTCTCTAGCTCGTGTCCGTGCATTTGCATCCTCGAACAACACCAATCTTCTCTAAGGTCCCGAAGAATTGTTCCGTCATTTTTCGGTAATATCACAAACAAGGCGCTAGTCCAATTTGAGGTTTTGAGGACTTACAGCCCAATTCTTCGGATGAGCATTTTTATATACGCTACTCAAATAAAGTCACGCTAGCCGGATTAGGAAGATCCAATATAAAAATGCGATATCGAAGGCAAAAGACAGTATGCAGAAACTGAATCGAAAGAGCATCGTTTCAAATATATGAGCAAACTATCAACCCTAATTCTAGGACTTTCTATATAGTGTTCCTGTATTTACAGAGGTCTAACCGCCTACATATGTGAGATCATTCAACGCATCTAGGCCAAACTACGCAAATTCATGTTCACGTGTCTAGAACACCATCATCTAAGGACTCAACATTTGGCCTTTCCGCTACTTTCTCGCCAGATTCTTATGCAAAGTATGCTCCCTCATCGCCAAACTCACCAAAGCCCCTAACACACTAATCCCTAACAGTGTCAAGAATACCCCTCTCAGAGCCTCCATGTACACGTCTCTCACCACCGCTCTTCGGCCCGCCGGCAGCTTATCAATTTCCTCCAGGCTATCTCTCAGTCTCTTGATAATCTCCGCAGCACCGTCCCACCCGCCGAGTCTAGCCCACAGTCTCATCTTCAGAATATTTTGAAAGACGGCAGAGGCGATAGTGATACCAATAGCACTCCCAGTACTGCGGAACACGTAGGAAGCTGAGGTGATGACAGCTTGCTCTTTGTGATCGACAGCTGAGATAAGTGCCAGGAGTGTCGTGGTTAGGGTGCCGGCGTAGCCAATCCCGACGAGGAAGAAGGCTATCAATGTTACCCATGACGCGGTCGCGAGAGTGAATGAGGAAGTCATAATGTTGGCGCCGACGAAGATGCATACAATGCACACACTCAATATGTAGTAACGGCCTGTGGAGCGCATGATCAAGCCAGTGCAGACAGAGCCAACAGCGATACCAACGGATTGAGGGACCATTCGTGCCCCAGCCTCGGTGGCTGAGAAGCCTCTGACTTGGAAGTAAAGAGGTCCGTAGAAGAGGGTTGCTAGGGTGGTCATGGAGAAGAACCAATTAGTTAAGCAAGCAGAGAGTACGGTGCGATTGAGGAGTAGCCTGACCGGGATGATGGGTTCGGAGGCACGTTTATCCTCGATGTAGATGTAGGCTAGAAGGAATACAAATGACAGTGGTAGGCTAGTGTATATCAAAGGATGATTCCACGGCACAACATTACCACCGGAGTTGAGACCTAAGAGGAGAAGTACCAGAGCCGTTATGAGGGTGGAAGCACCTAGGAAATCTATTCGTTTGATCGCCAACTTCTCCGAGTGCTTGACCGGTATCTTGACGGTGAAGAAGACCATAATCCCAGAAATTGCAGTCAAAGGGATCTGAATGTAGAAAGCCTTTCTCCAGCCCCATGTATCGTTAACCCACCCCCCAAAGACCCCACCAACACCAGCACCAACACCATAGCTAATGTTCCCAAAGCCCTGCCACACACCTCTCCTACGCAGTGGAACCAGATCGCTCCCCACAAAAGTCGATATAGCAGTCAAACCCCCACCCCCCATTCCCGCTACGACCCTTCCAAAAATCATAACCCATTCTTCCGTAGCGAGCCCACATACAAGATTCCCCGCCGCGAACAAAATATTTGCGACAACCAGCCCGGTGCGGCGGGAGAATATGTCTGTGAGGCGGCCGCTGAGAGGTTGGAAGGCTGCTTGGGAGATGAAGTACGCGGAGGCGAGCCAGGAGAGTAGAGAGAGGGAATGGAAGGAGTCGGATATGGGGGCGGAGAGGGTGGCGACGACCGTGGAGTCGAGGGCGGCGAGGAATGTGCCGAGCCAGATGCTGGACATCACCAGAAGGATTTTGGCGGTGCTGGGTTCGGAGGCGAGAGGGACGGAGTCGGAGGGATCAGGCTGGCGGGTTTCGGTAGCTTCGATGTCGGTGTTGGGCTTGCCATTGTTGAGCAGTGGACTTGTTTCCGATGGGGAGTCACTGGATGTGTGTGCTGTAGATGCCATGACGGCGTGACTGTTCCTTAGTGATAGCTGTGGGTGAGAAGTCCCACAAGAGCATGGGTATAGGCAGTCCTCACAGACGGCAAGGTTACAGCGAATATATATAGTATATGCTCATAGGTTCAACCATGTCGTCTGAAGTTCTGACTATGTATAACTCTTGAGATCTGCGTTCATCTGCACGCTCATAACAACTCGCTGGCCGAGTCGCTACTACACAATGTCACTGGGAAAAAAGGTCCAAAAGCCGTTGCGATAAAACGAAGACGGATCTAACCGCATCAACCAAACTTCATTAGGAATAGCCAATTCTGCACAATGTGGGGTAAGGTGGACTGAGCCATTTAGATGTAACTATAAATGCCGTCCATGTCTGTAGAACGTAAGCCTGTTCTAGGCAAAGATCAAATGGTCAATATAACGCTATCCGCAATCAAATATGAGCATGCTCTCTATCTCTATCGGTAAGGAACGCAGAGTGAAAGAATACAGTAGTATGCTTGCTGGAATGAGTAGTCTCTAATACTCATCATCGTAAAATAACACTTCCACATAGAAATGACTCTCGCTCTCAAAATAGGACCTCTATATCCCCAGGATCGATTGAGAGGTTTACCAGACGGACGCCTTTGTGGTTGTTGAAGTATGAACCGGCGCCTATGAGGTCGCAATTTCACTCGTCACTACCGCCGTAGATGTGAAGGTACTCGACAAGATTTGCGTAGATATCAGGAGACTTGTTTCAGTCACGGTGACAAGCTCCTGGGTAACAGTGATCGTGGTAGCCTGGAGATGATATGATCAGCCTGCAACGAGGGAGCAATGGATACAATACTAAAAAACTTACTAGGCAAGACGAAAAATTTAAGCCCGAAGTAGGCATCGCTGATGGATATGTAACTGTTCGGAGTCCAGGGGGGATCAAGGAAGGATATGTAGAGTTCTGGGATGCAGTGGGCATTAAGGAAGGATATGTAGAGTTCCGGGGTGCAGTGGGCATCAAGGATGGTCGCGTCGAATTATAGCTTGCCGTGGGCGTCCTCGAGGCAATTGAAGAATTGAGACTGGAAACGCTTAAGGTGCGTGAAATGATAGCACTTGAACCGGTGAATGTTGGAATAGTGAAGTTGCTATCATTTGATTCAGCATCATGGCAGAGTTACCTCCCAGAGATCACTCACCTCAGAGGAGTAGGACTTATAGATGGAAACGAGCTGGTGTTGAACGAGGCAGTGGGTGTAGAACTAGCTATCGATGAAGTGCTCGAAGAATTTGCTGGCAAGTTCGGTATGAGCAACGCACTAATGGCAGTTGGGTCGTAAAGTGGTTGACCAGTGGCCTGAAGAACTCGAAAGTCGCAGTTCGACTCGCCAGGACCAGCAAGCGGACTATAAGTAACGCCATAGCACTGGTTTTGGGAAAATCCATCGTTGACGATTGCGCAGTCATCAATGCAAGCAAACAGAGAAGGTACGACCAGGCCTTCGTTGGTCGGACCCTGGTAACTGGTGTCACATAAGATCTGGAATGTTTGATTTTGTGTAGTATATATCGTTCCATTATCGATGGGACAACCAGGCAAGGGAGTAGTAGTCGGGCTCGATATGGTTGCTGAAGTGGATATTGAAGAAGCATTAACAGAGGCTGAGGATGAGCTGGATACCAGCGGTACGGAAGATGTCGGGTTCGTGAAAATCTTTGGAAGAGCGGTGACTGAACTGTTTGCTGATATAATGCCAGAACTGGGGCCACTAGGGAGTCCGGTAATAAATGACGGGAAGACAGTGACTGAACTATTTACCGATGGAATGCCAGAACTGGGGCCACTAGGGAGTCCGGTAATGAATGACGGGAAAACAGTGACAGAACTATTGATCGATAGGACGCCAGAACTGGGACCACTAGAGACTCCGGTACTAAGTGACGGCAAGACAGTGACCGTAACAAATGTCACACCCGATGTTATGGTATCGGATATCGTCTCTTCTACATAATCGAAGCCCGTCTCAAGGAGCGTCTGAGGATTTCAGCATGTTAATAGGGCATATTTGATTAGATGTACATACTGATGTTGACGTTACAAAGACGGTTTCGACCCCAGTCGTGGCAGCCGCGAAAAGACAATTACATGCACTGATAACGGTGCTGAGGACTGACGACGCATCCAGGTCTCCAGTTGAAGCAGCACTTGCAGCACTACTTGCAGCACTCATTAGTGATGATGCTGTGAGCAGCGGAGTGGCTGTTGCTTGACGCCTGCGAATCACTCCTGCTGTTTCAGTGACTGAGATGGTCTGAGTGGGCATCGTTGCTGTCGTGGCGACAACCGTGCCTTGAACGATGGTGGTCAAGATAACGGTGGTGCTGAAAATCGTCAGAATAAGATAGTATGTAATTCAAGGGTTTCATACGTTCTAGTAGTCACGGTAGCGGTGGTGACTAGTTCGGATAAACCTAAAAGACTGCTACAGTAGGGTAATGTGTCATATGAATCGGCTTCGAAGTCTTGCAGGACATTATCATTGACACAGATTTCTCTTTTTTGAGGCTGCTCCATGACTTCCCTCTCAGCAGCCACCACATTGCGCCGGTAGACCTCAGCAATAGCAGGTCGCAAGCCCAGGGAAGAACCTAAGAAAAACGACAGGATAAGGGCAATAGACCCGAATGAGAGGTTGAGGTGCATCATCGTACGCTTGACTAAAAGGTTTTGAATGGATGACTTGAAGAGATGACAAGCAGCGAGCGTGAGGAGCTTTGAGAAGGTAGACAAGAAGGAGGACCATCTTGTATATATACTTTCTCGAGAAAGAAAACGGTGGGTGCTATAGTCCTCACGGAGCATCACCGATATAGGAGGGTATTGATCCATGCGTGCCTGGAATGAGGCACCATGCTCTAGGGATGTCGTCCGAGGTATGCATGGTACTGGAGCTACAGCTGATCAACCCACAACTGAGCAAGGGAAGACAATATAGGCGCTGGAGCTGTATCTTCACGGTATGATAGTATAATCTGTAAGACAAGCCTACCAGCTACCACCGAACAAATGCAGAGTCCGCAGAAGTCTTGGGAGATGGTAGTAGTAATCTGTAAAAGTCGGGTATCATCAAAACAGAGCTTTCTTGCGCAGGAAGTAGAAACTCAATGTTATGAAGCAGACGGAATGATTGAAGGAGGTTGTACGAACAGCGAAAGATCTGCGCCAAGCCTTTCAGCCCTATTCTACGGATCAACCTCGTCAGTACAATACCAGTCTAGATCATTGCTCACCTCACCTACACCACACAGCATTGAGATTCAAGCCCCCACATTCCATGGGTGCCTGTTCCTCTTGCCTCGGCTTCGGCCGACGAGCTCGAGGAGACGTCGAAGTATGCAGGTCCTGCCCCAACCACCATTCCTGCTGACCCTCGCTCCCTTGCGCGTTCAGAATCCTGAGACATCTCGTCTGCTGCACGACGATCCTTGCCGCAGCCAATACGGGACTGATCAGAATAGACGACGAGCACAAGATGAACCAGATCCAACGGAGATGACTCCCCAAGAGAGAGAAGCACAGCAGCGCATTTGTCATGCGATGTCCGAGTAAGTCACGTACCTATGCTCTGGTAGCGCCTCCTGACATGGTAGCAGTGATGTCGTAGATGTTTCTAGTACTTTGCCGCGCATGTCCAACGTTGATGGAAGAGGTTCGGCAAATGAGATATTTCGAGCGGAGACTCCCACAAGTGAACCAGCCCCTGCAAAGGGTATCAAGATTGAGCATAACGGACGGGTCAATCAGGAGGAGGCTGCATATAAGAGCGTGAAGAGGATCAAAAATCATCGCCCCCAAAATGATTTCACGAACAACGACAATTGGGAAGCAGCCAAGGTCGTCATGGGATGAACTCGACATCGGACCTGAGACAACTTCAAACTGACTAGCCTGGACCCCCTGCGACGATACCCTCGCTCTTATTGCTATATATGGAGCGGAGTCCCCGCATATCATCAATTTATCTTATCTTGGAACTACGAGTATATCCTCACTCCATCGCGATGTATGGAACGATATCCCGGAGCGCTTCGGAGTAGTCGACTCCCTCGGAGACACCAGCCCTGGGCCTTACTCAAAGTCGTCCGGCCGAGATGCCTTTGACTGCAAAACTATGTTTACCTAGCACAGTTTGCAAAGAACAAGGGACTGCCGAAGTTCAAATCTCGCATCGGCCTTGCCACCGCCTGACCTTACGTACCACCTCCAGAGCATCTAGATAGAGCTTCAATCTCTGCATGGACAAGACGAAGTCTATTAATTGATGAATGCTTCAAGGGCGCGTTTTTCTGGTACCGCAGTCCCCTAGCTGAACCTTCAGATAGAATGAGACTGGTAGCCCTGAACGCCATTTGTCCGCTCCGATCGCGATGCGAATAGGATCGAAGTGTAGGCTTGGATGTGATTGGGTCATCATTGGAACCTGCTATGTACTTCATCTACAGTGTAACAACATAAGAGAATAGTCCTTTTTCATAACCCTTCTATGTCGCTCTTAGATCTGCTACACCAAGAATATGATGCAATAGGGTCACGGGTCACAAAGTATTCGAAGATCTTCTGCCTACATGAATCTTATAGATCCTGAAGGTGCTTATAGCTCAGACAAGTATTATTGGCTTCTTTGAAGTCAATTCCATTCATACACACCTCATGTTTATACGTTATGTGTAATAGAGCAAATATCGTCGGTCTAAAAATTTCCCAAACCAGCACCAGTCTTTGCTTCTAGTTGCGGACATCGTCACTTCTGCTACAATTCCAGGATGATCAAGATCGCCCCTGGTCAGTTTTCGAGTGGGGATATCTGTCACAGCTCGAGGCATCATAGCTTGGATTGCCTAGTTCAATCCAATGCATATGCTTTCGCCTCATGCAATGCACGGTCAGCATCCGTCAATTCCACATGCCAAGCTTATCCTTTATGCCTACTATGGGGTCTACACAGCCCTCTTCAACTTTGCCGTAGGGTTACATTTTTGATGCTGAGACTCACTCAGCTGATATAAGGCTTGAGGCTTCGTTCTTATGCATGCATGTAGGTGTCACGGGAGAAGATATCAACATTAGATGCAGCCTAATCATCAACAATTGGCAAAGACCAGTTACGCCTTGATAACTAGCAACGGGGATTTTGTCCGGTCACCTGTTCACAGAAGCATAAGACATGGACCCAGCCAGCTAGTTTTCGTATTGGCATGATCAGACGCTAATGCAAGACTGATGCAAGATGTCGCTTGCTTGACGATGATTGGTCCACTCCTCCCGAGTGTTACTTCCAGTGGGGAAACCTATCAGGTCACAGAATCTAGGCTATACATAAACACGCTTGCACTCTAAATTCCGACGACCCTAATGCCGACCTCTCATTTGCTGTTGTGTTTGTCGCGAACGCAGGAAATTTCACTCATGTGAGGTGTGAGAGCCCAGCTATTAGGTACAAACACCTGGTGGATCGGACCGTGCATATAGTAAATTTTGACGTCGCTCGTAGCCTGAGGGGGCTCTTTGAATATGGAGAACGCGTTCCGTGGTGCAGAATGAATTGACACAACGACCAAAAGAACATAAACATCGTGGCGAAGCACGTAGTGCCATTGGCCATAAGATTCATGAGGTTTTGGGCGCAAGAACGCGAGAGTTGGATCCTGACAGGGATAGGACGAGAATGCACGCTTCCTTGTCCATACAGGCATCAGGGCATCGTCTGAAGCAGACATGTTCTTAACGGCAAATAGCGGCAACCTCGGAGGCGAACTGAGACTTGCATTGTCGATCCAGATTGAGGCAGAGACCACCAGTAAAAAGCCTTCAGGCTCACGCTCGGAGCTTTAGCAGTAAAGAGACTCATGGGCTGAAAAAGGAACATCTCGGATTCCTGATGCATCATCGTGGTACAGCATTGACCCATGTTCATACTGCCGGAAGTGTGTTTCGCCGAGTGGCTGGATGCAATAATGGTCATGGGATGAGGGAAAATGGGGACGTAATTGAACAACATCCGGAGAGGGGGTGAACCTAGTCAAGATCAAGAGGTAGGGTGCAATTGAGCACTAGTTGAATCGATCCTATGTATTCCGTCCAACGCATGCCTGGGGCCAAGCAACCGGATCAGAGTGGGTTGATGTAACGCCGGAAGAAAGAAGACAAGATCAACCAACATGAGTGGGGTTGTCGGACGTAAGTAATCCTGGAATGGGCCCCGACGAGTCAGAGAGGCGGTCAGACACACATATGGTCTCACTAAACGAAGTAGCACGGAAGAAGCCATCAAGGCTGTGTAGAAGTCGAAAGGCGAGCAAAGACCGCCTTTCCTAGTCTCCACACAAACCGCACCATGGAATCAATAGCTTCATAGTCCGCGCCAGACGATTGGCGAATGCACAACCCAAAGACTAGAAGATACAAGGCAATGAGCCAAATCTGAAGCGGAGACCCGGATACGAGAATCGTTGTCGTGTGAAGAAGTGGGGCCACCGATCACTTGATCAACTCTCATCCGTTGGCATGGTTGGCCATGCAGGGAATCGCTGGCGGACCTGCCAGTAGAATAGTAGGAGTGGAGTAGCTGCAAGAGTTTACGGCAGCTACTGGCAGCCATGCCGTTCATGTGACGCGTAAACAACCAAAAAGTCGGCATGCAGCTGTGAAGATGTGATTGTGTAGTGATAGAGCTGCAGCACTAAACCACGATTGTGTAGCATGTGGCCAAAGAGCTGATAGCTGTAGGCAAGCCGAGTGGATATTATGTATTTTTCGATTGCCTATCTTCATGCCGAGCTCAAAACCCAGATGATCGAGCAATATCGTTGGCTGGCGATGAGCGATATGATGCTTATTCCAACTAGTACATGGAGGGTTGAAAACGCCTCAGCAAGAGCCTGTCAGCAACGTGCATGGTGTGATGGCTCTCGATCGACGGGAGTTCGCCGTGGCAGTTGGCACAGTTTTTTGGATTGAGTGGTTGAGAAAGAAATGTTGAGGTCTGTGCTGAACATGTCGATCCATGCTTTGTTGTATGGAAGAGCAGTCGAGGCCATCGAGCCAGATCAACGCGTGCCTTCTGAAACATAAATAGCAGACAGAATCTCCCTAGATGACTCTCTCCATTGCATCCATAGCAAGTCCAAAGCTCCTTATCCATCCTGCACCAACCAAGCATCACATATATCCACAGCTTCCAACAACTTGTGACACATTTCCAAGACTACTCCAAGTCAGCTTTGTAACTTCGTCTGAAGGCCATAGATTTAACTGATCCGGTGTAGGTGACATCTCGGACCCTAAGAGTTTCGACGGTGGGCGATACCAGCCATTCAAATAATCCATCGCGGTGATACACCAAATCAGGTAATGCCAAGCGCCGGGCTAATATTCTTAAGACTGGCTGACAAAATGATAGCAATAAAGATGTGCTTTTACGACCAGCAGAAATTCTCGTGCGGTGACTTCAAATGGGGTCATTTTAGGCAGCATTGCAACAGAGAATATCGCACTGGTGAAACATGCGGCACCAAGCTGGTCATGTCCACGCTGCCAATTAGGGGAAACTGTAGGCATTGCGACAAATTCGAGACGAAAAAGCGGCGTCGCGCTCAGGAGCTTGACCGCATTAACCGCTGGAGAAAGGAGCCGGGCAGGTACACAGCCTCGATCGAGCGTTCTGAAGAGATTGTCCAGCAGCTGGAGCGCGAGATGATGGACTTGATGAATCAACGTGCAATGAGGCTCCAGAGCACCCGCTAGAGGGCGTTGCTGGTCTTTTCCACCTTGACTGCTAAGCAGGCTGAAGCTTGAGCTGAAAATGATGATATGTCTGGAATTTTTTACAAAGGAGATTTAGTTATCAAACACATAGCTTTAATGAAACGCATACTATTTCGGGAGTTCGACATGGGATGTCATTTGTTGGAAAATCCAAATTCATCGTAGCTGAGACGCAGTGTAACCGCCCAGCTTACCCTTTTTCCCGAGGAGCGTAGCCTTGCTCATTTCGCGATCCTTATTAGATGAATTGCGATTAGGTCAGTAGAATCGAATACAAGAAGGTAAATAAGTTGATGGAAAGATTGCAAGGAAAGATGAGGTGGGTTGTTGTTGTTGATGAGTTGTCAAGAGAGGGGAAACTGCAGATTCGATCTACCAGCCCTACGAGCTTAGCGAAGAACTAGCAAATCATCTGCATTGGGCTTAAAGATCAAGGAGTGGATTGTCGCACAACAATCGGGTTCCAAGATGTACACGCGCCTCAAGGCGCAAGAGGGTGAAGGGAAACGCACAGGCGTGTGGCAGATTGCTGTAGAGCCAATTTTTTCTGCTGGTCAGCATACCATGCCTACATTACTGAGCGTTTGGACTCTACAGCATCACCTTTCAAAGCATTCTGCCTAGAAGAGCGAAACCCCGCCCGATTGAACACTCTACCCAGTGTCCACTTCCTCTTGCTTCGCCAGCCCGTGCTCTTGTAATAGCGTGGTAATCTCGTCCGCACCCCAAAGGTGGTGATAGACCTTGCCATCCTTTGTCTTCCCGACCGTTGCAAATTCGACTATAGAAGACATTAGCTTTGCTTCCATAAAAGACCTAAACAAGGAAAAGACTAACTCTTCTCACTGCTTAGCTTTGTTGAATCCATAGTCTTGCTGAGGACCTTCACGGCGAGCCCACAGGCCTCCTTCAAATCGCAGTCTTCCTTGTAGTCCTGCTTTAAGAGACTCTGCGCGCTTGCATTATTTGCGCCCACGCTTGTCGCTTTCCATCCCCCGTAGTTGCCGCTAGGGTTACTTTGGTACAATTGAAATTGTCTCTGAGGATCGTAGCCAGCATAGATAAATGAGACACCAAAAGGACGGAGTCCACCATGCTGAGTGTAACCTTGCTTAAGATCACACAATCTTCGGACCAGCTGCTCACAAGGAATATCTTCGTTGTAAGTCAAAAGGTATCTTTGAGCTTGCGTACGAGCGTAATTGATCAGAATATTGGCGTCGGCCGTCATGCCTGCTACGGCACATATCATGTTGCTAAATAATAGAGATTCAGCATTGCCATAATGAGAAATCACGCTGAAAAATTGCTTACTCGTTCAGGATGTATAACTTTTCCGCCGATGTGTCTTGTTCTAATAGCTTGCTTGTAACCTTTCTTTCTGCCGCTAGGACAATTCCATCTGTCGACAATATACCGATAGCTGTGCCTGCATGGGAGATAGCTTCGAGCGCATACTCGACTTGATATAACCGCCCTTCGGGCGAGAATATCGTCGTCTAGAAGCTCTTAATTAGCTTGAAAGCTTCTACATTGCACAAGGCTTGACGACGAACCCTCGAATCGTATCTTCTTGACATTTGGTCGGGGAACCCAACACGGTTCTAATATCTTGTGAATTTCGACTGAAAGGAAGATGTTGATCGGTACTATGAGAATACACAAGTATGTAGCTGTAAGCTCCAGGCTCTGAGCTTCACGCGTTCCGCCAAGTGAATTGATATGTCCACCCCACCTACCTCACTTGTTCTCGAGGCTACCTTCAATATCCCAGCTTATACTGCTTACCGTCATGGACGAGTTCGCTCAAACTCGAGGTGCAGATGACCTGTTCGATGATGACTTTACTCCTATAGCAGAAGCCACTACAGAGACCTTAGAGCCTCAGCCTCCATTATCTCAGCGAGGCGGCCGTAATGCTCCTACTCCACGAGGGCGAGGCTGTAGACAATCTTCCGTCAATACAAAACCACGGCCTACAGCTTTGGATCGAAATGCTACGCCTTCACAGCCCTCGCAATCTGATGCACATCCAATATCTCCGTCGGAAGTAGACCCAACAACGCCCTCTCAGCAACAGCCCCTCCCTGTACAACAAAGACCGCCAACGGCCGTCCGTGGTGACAGAACTGCAACAGGTGGGATAGCGAAGCCCAAACTTACAGAAGATGAACTCTCTGCCCGCCTAGCAGCAGCGAAACTGAACAATGCTAAGAGAGCAGAAGCACACCGACTAGCTGAAGCAGATGAAGCAAGCTTTCAGCAGCGAGAGGCGCAGGCAAGCCAGAAGAGAAAAGAAGAAGGCGCCGCGAGACGAGCTATGAATGCAGAGCGGGAGAGGAATAGGTTGAGGAAGCTAGGCCAGCAGGCGGGAAGGGAGTGGGATGAGGGCAAGGAGGACCAGGAGGCGAGCCAGGGATCACAGTATAGAAGAGGAGCACACGGTGGCGTGGCATATGCTGCATTAAGGGGTAGGGGAGCTAAGAACGGATATCAAGACGATGGACACAACCCTGGGTTCGAGGGGCGGAGAGGCGGACAGGGTCCTGGGGGCCGGGGAAGAGGTGATAGAGTACGTGCTGGCAGGGGGAGAGGTGAATCCAACGAAGGTGCACATAATCGGAGCATCAAAACTGTCCAAAAGGCCCCAGATCCAGAAGCAGATTTCCCAGCACTACCTACTACGTCAAAGAAGGAGCAACCTACCCCAGCACAACCCTTAAGGAAAGCGGAGCAACCTCTTTCACCAGCGGTCGCAGGGGGCAGCTGGGCTGATGAGGTTCAAGAGACAAAAGCACCCCAAGAAGCATGATGATCTTCAGAAATGTATATTAAACTGCCGCTTCTGGCATGTTTGCCCGGCTTTGGAAAAAGGGCAAGGGCTCGGAGTTTTTGCATGCATAGCGCTGACTACGGATCCTCTTGGACTACCTGTGTTATTGTTAGATACCCTCATAAAATCTGTAAAGGCCGACTCACTGCGCTCTACATGTGACTGCACTTGTGCGCATTCTCGGGCGAATCGCTAGTCTTCCGCAAAACAAGGAAGATGTTCTCCAAATAGAACGCCTTGCTAAATGGGCCAAGCATGGAAATCACTCTTTCTTTACCAACGTCCTCTTCCTCTGAACCCCCCGCCTCTAAATGCTCCTCCCCTAAAACCACCTCTCCCTCCTCCGAACCCGCCTCTGTCACCATAGCTATCTTCCCTAGCTGGTCCTCGATCCTCATCCCTCTGCGGCGGTGGCCTTCCTTTCAACTCCTTCTGTAGACCCTCCCATGTCCTTCTCATTTGAGCATACCCTAGATGCATCTTCCCATAGAAATGGTCTGCCAATCGCCTGTCATTGTCCAGCCTGCTCAGATAAGCTCCACAGACATCACAGACTTGTAGCTTCTGATGACCCGAAGGCCCAGATGTATCAGAGAGTGATTTGAGCTCGCGCTCTTTCTCCTCCTTGGCGGCTTTGGCTGTGCGGATTTTGTGGTGTTCGAGCACTGCCAGTGCTACGGAGGATGACTCGCCAAGAATAGCTATCTCGAGAAGACCGGTGTTGATAGAGTTTGTAAGATCTGATATCTGCTTGAGCTGCAATGGACTTGTCAACGTGGTATGCTACAATAGATGTGCAGGGGAAAGTACTCACCAGATCATTAGTCTGCCTAATCTCGTCCGGTGTCTTTTCTAGTCTTCTCTGTGCTGCATCAATCCTCCTATTACACTCATCGATGTACTTCTGCATGTCTCGCATATAGTCGTACTCGAACCCATACTTGCTTTTGTCTGCTGCAGCTTCGTACTCTGACTTTAGTGGCTCGCTATGGACTTTGGGACAGGGACCGAGATCTTGCTTGGTATTTGTAAAAAGGTCGTGGGGGCAGGTGCCGACAAGGTAGGAGCGACAAACTTTCGGGTCGGTAATGGAGAGTTGTGCATGACGTGAAGACGCTCCAGCGCCCATAAGCTGCTCTATTGAGAATTGAGTTTAGTAAATGCTATAGAATGTGGTATCAATTCTCCGAGAAGGGAACACGAATACCCACCGAGCAGTTTTCTCTGTTCTGCCGCCATATTAAAGTCCTCGAGTCTCGTGCTTGATCGGTAGGATATAGTAGAAGAAGAGTGTCTGCTTAAGATCATTTTGATAGCTTGGCGATCAGCCCTATGGAACTTCGACTAGGCCAGCTCTCCTATGCTGTTAGCCTTCTAGTCAATATATAACGGCCTGCGATGCCGGCATGAAAACCTCCCTCTTTCCTCTTCTACTGTCTCTACTGTCGAGTTGTCTTGTTCTCGGAGACCCAGACTACAATGAACGTCTAGATCTCCAACCGCTTACCCCAGCATCTTTGTTGGCCTCTTTCAACTTCCGGAGCAGTGCTCCTTTAATATCCTATGAGCGGCAACACTTCAAGTATATACCGCGATCGCTGGGCCAGATACTTCAGCATGCAAAGACAAGAGAACTTCATCTAAGATTCAGCACGGGTAGATGGGATGATGAGAGCTGGGGCGCGAGGCCATGGGGGGGAGCAAAAGAGGGTGGTACGGGGGTAGAGCTTTGGGCATGGGTTGAAGCAGACTCGGACGCTGGGTCAGAAAGTAGAACATTAAGAGGGAGTTGCAGCTGATTGAGTTATAGGTCCTTTGCTAGATGGGTCACGCTCAACAATGCCCTCTCCGGTTTGTTCTGCGCTTCGCTCAATTTTATTGACTCTACGCGGACGACCAGGCCTCGGATGACCTTCGAACCGTCCAGTATAGGTTTCAATGCCTCGGCCGAGGGCCTGTACCTGTTACACGGGACACTTCCTCGAGAAGTCGTTTGTACGGAGAACTTGACGCCTTTCCTGAAACTGCTTCCGTGTAAAGGTAAAGCTGGCATAGCAAGTCTGCTAGATGGCCACAAGTTATTTGATGCGTCATGGCAGAGCATGGCTATCGATATTCGTTCTATATGTCCAGGCGACGGATCCGAGTGCAGTATCGAAATGGAGCAGACTGTGGACATGGTCCTGGACATTGAGCGGTCTAAGCGGCCTCGAGGTCAGTCTTAGGATCAACCTTGACTTATTTTGATCCTTACAGATGCAGACAATCCTATCCCACGTCCAGTACCTATTGAAGGCCTTAGGTGTGACGAATCCAAGTCCTACCTTCAGGAGGGTGCTTGCTATCCGTCAGATGTGTCTAACGGACAATCTTGGACGATTGCTGAGATTTTCGGCCGTCCTATACAAGGCTCCTGCCTTGCTGAAGACTCCCAGGGCAATTCTATAGACTCTGTCCATGTACACGTCCCTAATGAGCGCGAGATGTATATATACGCCGGCAACGAAACGAAGCACCTGTCAGGAATCAGCAGAAGCTTCACCCTTCCAAAGTCCGAACCATTCGAAATGGTCCTCTCACACATCGGCCCACAATCCTTTAACAACCACTCCATACCACCCCTCTACGCTTCTCGGTCCTTCACCGGCCACGGTCAAGAACGTGGTGGTGTGCAAACTATTCTCACCAATCCTTCTACTACTTCTCCAATCTCATTCGTTTACTTCGAAACCCTGCCCTGGTTCATGAAACCATACCTCCACACCCTCACCGCCCGCCTCTCTAGCTCCTCAACACCAAATCCACGTCTAATAAAAGAGACATTCTACCGCCCAGCGCTCGATCGCCGAAGAGGAACCCAGCTCGAGCTCCTCATCACCATCCCTGCTGCCTCAACTGTGATCTTGGCCTACGACTTCGACAAAGCAATACTTCGATACACCGAATACCCGCCCGATGCTAATCGGGGATTCGATGTAGCACCTGCCGTCATACGACTATTACCGCCCTTCGGAGACGCACCAGAACAAGGCTCTCAAGCACCAATTTACATACGCACGAGCAGCCTGCTTCTACCGTTACCGACGCCGGATTTCAGTATGCCGTACAACGTGATCATTCTTACAAGCACAGTGATGGCATTGGCCTTCGGCATGATTTTCAACCTACTAGTCCGGAGGTTTGTGGGCTCTGATGAGGTTGAGGGATGGGATGCAGCCGCGGTGAAAGGGCGGATAAGGGGCAGACTGATGGCGCTGAGATACAGATTCACGAAAGGCGGGAAAGAGAAGAAATTACAATAGTAGCCATGTACATCGCCAGTTGAAAATTGAACGTTCAGATTAAGGAACAGGTCAACGCTAATGGATTAGATTCTGAAACAAGAAGATCGCATCTATGGAAGTATTTACATTTAAAGGTACTGCATCCTCTCATTTTGAATAAGCAAGTAGTAGACAGAACATGGCTGCCACGTAAGGTACGACAGCCTGTCGTTAAAAAGTTGAGCTCCCACCCGGGGAATTTGCCGCCTGGCCTTTCAGTGAAAGGTGTGTGCTACAAGTTTACCTCCCAATCACGTCCCACCATCGCAGCAGCCCCAGTTACCGTAGTCTCGCCCTGGGTCATGTAATCACATGCACACTTTTTTAACACCATACCCAGCAAACCCAGCAAGCGTCTATCGACGCCTCACGTCCCTAAAACGTGTTCCCACACCCAAACGGCACCCTAGCCCGTTTCGTCGCGGTAAAGTCAGTGTCTTTCCACCTTCCCAGAATAGAATAAGTATCCCAATTCAAAGCACAGCCATATGGTTAGCATAGCACCCGAGCCTCACGAGTTTGATCCCACAGCTCGGATAAAATCCTTGGTATAAATTTCCTTTCGTACGATAAACCGAAAAACCCATACAGAATAAGTAATGCTTTACTTTTGTCCATTTTGTTGTTCCTGTGCCTGTTGCATTTTCATGTTCAACATACCCTTCAAGAGGTTATAGTCGTTCTTGGTAGCCGGTACATTAACGAAGAATTCGCGGAGGATGCTGAATTCCACCACACCAGAGCCAGGGTTATCTGTGAGAAGCTGACTCACCACGGGTGAGTTAGCCTGCTCACCAAGAACCTGTCTTGCTGCCTCCATGCCACTCAATTGCTGTGACGGATATGGAGACTGCTGTTGCTGTGGATGCGGTGGCATATAAGCATGCTGAGCTTGAGTGGGGCTGTTGGCGTAGGGTGGAAGGTGCTGTTGAGGTGGGTACGGCATTCCTGGGGTCGGCGAAGTCTGGAAGCCAGGGTGCTGGCTCATGGGACTGGGACCGGGGCCGTGGTTATTGACGCCAATAGGACTAGCGATAGCAGCATCGAGAGGACGAGGAGTTTGTTGGGCTGACGGCGAGTTGTTGGCTTTGACGACGAAGGTGAGGAGGAGCATGCGTTCCGGAGAAGGGTTCTCGATGATACAGTATTCCAATAACTCGACGAATTCGGGTTTATTGCTCATGCCCGCTTCCAGGGGTACGACGTAGGTGTCTTTCACAGCTGCAACCGGGCTTTTGCCGACCACGCCGTATCTCTTACGCTCTGTGAAGTAGTGGAATAGTTTATTGAATTGAGTGACATTGTCTGGCTCCCCATTAGGCGTTACGGCTACGACGACGACGTCGGTGGTAGTACTCCAGCGTAACCCACAAAGGTACCCGCTGGCGCGATCGATGTCTATGCGGCCTTCGATCGTTAAGGTGGGTGGAATTAGAGTATGCCATGGGATACTTGAGCTGAGGTCAGCGCCTGCGACGTGTTTCGCAGTACCGGTGAAGTTGGCGATGCCAGACATAGACATCCTCCCATGCCAGATCGGGGCGCCAGGCTCGGCTGTGAAGTCGACTGGCGAATATGGCTCTTCATCCTCCACCTCATCCTCCTTAAGCAATCGATCGATTTCAGCATCAGCTTGCACGCCAGGCATTTGCTGGACAGGTGTGACCGCCGACTCCGAAGGTCTAGAGACTTGGCGAACGCGTTGGATTTCGGGGTCTGGCCCTTTGACTCCAGACCAAACGTCCTGTATGTTGAAATTGTTCGAGGACTTCCTCTCTGGGGGAGCAGAGGCACGGGGAGAGCCACTCGTGTCGACCGTCAAAGGCTGCTTCGTACCCGGAGACCCTGCACCAAAGTGCTCTGGCAGCTCTACCGCAGCAGGGCTTTGCGGAGTCGGAGCTTCTGGACTTCCTTGCTTCATGTTGGTATCGATTTCTGAGGGCCTCTTCCTCAATGGCGCTGTAAATGCTGGGTCTGCAGTATCAGCAAGATGTGAATCATCTTCAATGAGCTCTTCTCCTTTGTGGGTCCTTCTCATTCTTGGTCCTTCATCTTGTACGAGCACATGCTGCTTTTCGGATTCTTTCAATATTTCGGCCTTCTTCTCTTGCAGTTCCTTACTTGCCATATCATCCCGGGACATTTTTGAGAAGTCATTGGGTGAGAGTGTACCTTTCAGTAAACGATCTCGTAGATCAGGATTTGCCTTGACATTATGCTGAATGGCTCGGAATTTATCACCGTATTGTTCACTAGGCTTTCCAGACTGGCCCCAGAAATTGAGATATACGGCATACTCTACGGCAAGGCCAAGTCGAAGACCGAATGCATCGGCTTTCTGGCCGGGTGGCAATTTGAAAGCAGCCTGTTTCTCCGCCTGTTTGGTCTGGTCCACGAACATCTTGACCAGCGCCGTCGCAACCCTCTTACGATCATCACTTTGCAGATCGGAAATATTTTCCACTAGCTCTGGTTGAAGTACCACTCCGGCTGAATCACGTCGGCTGGCCGATGCGCCGGCTGATTTGCGGCGAGAATGAGGGGTGACTGAAGCCTTTTCAGTATTTGGCGTAGAGATCTTGCGCGTCTTAGGTGCAGGCTCCTATCGCACAATTAGCATCTTCGGGAGCCTCGTTCAGATTATCGACCTACCACAGGGCTAGCATTTTTGGTTTCAGGAGGAGATTCATCGGGGAACTTCCTCTTGTTGTTCTCAGGTTCAGAGGGTGGTTGGATGACCTCTGCAGGTTGTTCCACTTGAGCTGTATCGGGGGTGGTATCCATGACCCCATTTTCGTGGATTTCCTCTTTCTGAATTTCGCTTGGGCGACCTTTCTTTCCCTTCTTCCCCTTGCGTCCTTTTCTTCCCTTTTTCTCCTGCTCTTCGAGCTCCCGTTGTCGTTGTCTCTCCTCCCACGGCTTCTCCCCTCGCCCAATCTTCTGTAGAAGCTCTATATGACTCTTCGGGTCGCATATTTCGCAGTAATACTTATCGGGCAGGAGCGCATCATCGTCAGGCATTTCCATACACTCGTTGTGCTGCCATGCATCGCACTGTTCACAGCAGATCATCTTCCGCTCATCGTCCTCATCCTCCTCAATGTAACCGCAAACGCATCTTATGATAGCATCACCTTCGTCTTCTGGCGGTGGTGTCGGTTCGCTCTTCTTTCCCTTTTTCGTACTGCCGGAACGCTTGGGCGGGGTAGGAACCTCTTCAGGTTCATTTAGCTTGCTATGTTGGCCCTTTGTGGCTCTACCAGATCGACGCGTACTATCTGTAACCCAAGAAATGTTAGCTCTAGTGAACGGTGGTGAAAGATTGACCTTTAGGGCAATCAACACTGCTCTCGTGGCTATGCTTACCAGCCATTTTGTCTCTTCTTCGTACACTGGACAATCTACTTCAAATTGAGAGGGCGAACTGGCTTATGTGGTCCACGCGGATGCGTGGATCTCAGAGCTAGATTTCTAGGTGGGTTTTGAAGAATGGCAATACAAGGACCACAGTTTGTGAGGAGCGTCACAAAGCCGGATCAAATTACTTCAACCCAGTACTGTAGTTAACCTTCTCTGTACTCCCACCGACTTCCACCTTGGAGCTGTAGCTGAAGCTCACCAACCCCAAACTGTGCTGGCAAACAAAGCGGTCTTGGCCCACGGCCCCAGAAGACGCGCGATTGCTCTCTGGGCTGATTGGCGATCGCAATGTAGGAAGAACAGGAGCCTGGTGTGTAGCGAGCTGTTATTGTTATGACACGATGGGAAGGTGGTCACGATGTTTGATGTTTGCTTGATGAGCGATGGAAGAGTTAGCAAAGCGGAGATTGGTTAGCGGCTTGGCAGATCAAGAGCCGGCCTAGCTCCGAGCTCCGATCGATTACTGAAAGCTCGGTCCATCCCACCTGCCTTTGCATTGCTGTTGAAATACTTCCATTGCTCTCCACGAAATCTTGACATCACTGAGTGCTACAGGTCGCCGGGTATCAAGACTATGGCTGACGTTCGGTCCCTGTTACGGAACGAGCGTGCTCAACGTCGTATTAACCACCCTCAAGCACACTACTCGGCTACAGGCACTTTGGAGTGTGCAGTATGTCACATACCACTCAAATCAGACGCTGAAGTCTGGCATAAGCATCTCAAAACTCCACAGCATGCCATGCGTGCAGAAAGGCTACGGATCAGCACATCGAAACCCATAGAACACCCAACTACGCGGGAAGTCAGCAACAGCAGCAAGAAACGGAAAGCGAGTGATGGGGAAGGTGACTCGAGGAAGCGGACAAAGCCTCTATTGGATAGCCCTGGCAACTTCTTCGATGAAATAAACGAGACGAGTAAGGACGCATCCACCGAAGATTTCCAAGCGACATCCGATGCACCAATAAAAACCACCCCGCCAACCACAACTCTCCCTTCCCACACCGTTTCCACTCCACCGGTTCCAGCTCAAATAGATGAAGACGAATGGGCGGCATTCGAACGCGATGTCGCTACGCCTCCTCCTGACCCTGGCTTGCCATCCGCTCTCACGGCCGAAGCAACCATAACGGCTGCGCCTATCACGGCTGCGGAACTTGCTGCACAATCTCAAGAGGAAGCTAATATACAGAGTAAGGAGAGACGGGAAGCGGAGACTGAAGGGGAGAAAGAGGATGCGGCAAGGGCATTGGAGGAGGAATTTGACGAGATGGAGGGTTTGGAGGAGAGAGTGAGAAGGTTAAGAGAGATGAGGGAGGAATTGCGGAAAAAGCAGGCGCGGGAAAGGGAAGAGGGTGTGAAAGTAGTCGAGAAGATGGACAGGGGGGTGCGTGATGTAAAGGACGACGTGGATGAGGCCAGCGATGACGAAGAGGAAGACTTCGATGCTGATTGGGGTACTTGGGGCAGGTGAACGGAAACGCCCTCTGCTATTGCGAATTAGCGAGCATTCTCAGCGTATCACGTAGTCACCAAATTTACGCCCTGCAAACTTGCTACCAGTGAAATGATTTTCTCTAAATCCAAAAACACTCTCCGGTCTTGGGGTATCTCCTGATTTACCCGCAGGTACAACTCATGTGTCGCCCTTCATGCTGTCATTCTATCAGAGCAAGCATGTTCAAACCACATCAATATAGCCAAATAGTCCTTCCTTCCCAATCCTCATAGCCTTTTGGACCTCGTCTTCTTCCTCCCGTAACATGCCCTTGCTTTGTTTTAAGGCTCCTTGCTGTCGTCTCTTCTCATCTTCGACCTGTTTCTGGCGTCCTGCCAATGCTTTTTCTCTGCGCTCACGTTCTTGCTTCTCCTTTGCCTGAGCTTCTTCCTCTTCTATTGAGATATCTAGGTCCGCGGAAGCAGGTGGAAGCGTGGCCACGTGTGCCTCAACAAGCGGGGTTCGGATGGACTTTCTGAGGGAGATATAACGCATGTCTGTCAATATGTTCGGCGGAAGCGTATCAATAGTTGTCGACCGATTAATCGCATGTAGTGGGGTAGATTTGAGGAGCTTGACCAGATCTGCTCTTAATGTGCTTTCTGGAAGCTTGAGCCGATTGATGTATTCGCGGTACCACTTCTCACGATCTTTGTCTGTGACCTTAGCTGCGCGCATTTCAGGCTCACTTCTGTACTTCCTTCGAAACTCTGGCCAGTAAAGTTTCGGAGTAGCGTGAGACTCCAAAAATGCGAAATATGGTATCCGTGGGTCTCTCTTTTCTTCTTTCTCACGTTGCGCACGAAGTTGTTGGATGCGGTCTCGACTCCACTCATCCCAGACCTCTTTCCTCGATTTCATGTTTGGTAAGACAATATAACGGTCATCTTCAATTATGTGACCAGCCTCGATAACTTTCTCCCAAGTGGTGTAAGGACTGATTTGGAAATCGTTAAGCATGTCTTTGAATAACGCTTTTGTATCATCTTCTGTGAGAGTTAAGCCTCCAGCACCCTCCTCAAGTTCTTCATCCTCGAGATTTCCATACTCGCCACGATCCAGACCGTAATCCTCGCCCATAGCAGCAAGTTGATAGGCTATATCCTCTTCGTTGAATTCTACTGGCTGTTCGGCGCCACCCCCCCTTTCATTTCTCTGCCGTTTGGAAGGATGCTCTTCGTCCTCGTTATCGGTAACCTCAACTTCCTCGTACTCTTCGCCATCACTGTCCACAAGTCTTGGGCTAGCCTCGGGCGCAGTCGGTCCGGGTGCTGGCGAAGCTGTTGGAATTTCTGCTTTGATTGCGGCTGGCTCTTCTTGTGTAGCTGCTTGTCCAGGATGTTCGACGTCGCTGCTTTGACCTTGTTCTCTTTTCTTGCGCTTTTCATACTCAGCTCTGTCAAAGTCGACTACACCTTTCATGACCTCGGGAGGGAACTTCCAATAGCTCTCGCCTTTGTCAGGATTGAAAACAAATCGTCTGCCAAGTTTGGTCTCTACAAGATACCATGGTTCACAGCCTGGAATGGGATACTTCTTCTTCGGCGTATCTCTATGACGGGCTCGTGGATTATTAAAGATGCCTCCTCTGCCTCCACTCCTTCCACCGTACCCATTTTGTCCCAGGTGGTAATTGCCAAGCGCTCCATAACTGGGCGGTACGCTTTTGGCACTGCTAATTTGATCTGCATTGTGTTCGTTACATTGCTGGCTAAGAGCTCCACCGAAAGCTCCGGAAAGAGGTTTTGCCAAAGTCTGCGACGGTAACGTAGGCCGTGTGTATGTAGATTGTTTGGTGGCTACGTTGTAGTAATATGAGTGACCTATACCAGGGAAGATTTGGTAAGTAGAGCGCTAGGACTCAAAGCCAAGTCAGAGGTCTACCTCAGGTGATCTTACCACTGGGTGCTTTATGTTCAGTCCAGCCCGGAGGTAGGTCTTGTAAAGTAGCAGATTGTTTTTCGGTCGAATTTGACATAGTTCAGCGCTTCTTTGTACAGGATGCTCTGACATCGCGGAACACCCTGGGCATCATGTGTGCTGCTGGTTTGATTGGTCTATAGCCGGCGTCCAAGTCTAGAATAAGCGCGCTTGACGCTCTATTCATAGTAGACACCTCAATGCATTCGACTACCTTCCTTACAGCCTTCATCATTTCGCTCCAAGTCATTCATAAGCTATGGCTGCTCATTTGGCCTCCGAAGAAGTGACCGAACGTATTTCTATAATCACTGACCTATGTACAAAGAGATTTCCTGAAAATCATTGCAGAAGAACCGAAAGGGATATAACTTCCGCCCAGGCAAGCCAACTTGTGGCTCGACTTAACTGACTTTCCACCAAAATCCGCCCCTAGGGTCCCGAGTATGTCCAAGTCACTCACCCAACACATGCAAAATAGTAAAGGAAGAACCTTCAGAAAGTCGTAGCGCGTCTTCAAAGGTTCAGCAATTGCCGAAGTCGTGCAAAGAAACTGGAATTCAAGCGGCTGATACCTTCACACACCAAAGATCATTTACTGACATGTTCTCCATTCGCTAGGACTGTGATGCACTGGCATTTACGTTGGCCTCTGTTTCTTTGCCTTTTCCAGGAGCACCTGAACCTCCGCCTGCAGTAGCAGTATCGTCCTCATAAAGGTGATTCCTGGAAATGTAATCCACGACAGCAGGTGGCGTCAGATACTGCACTGACATGTCTCGTTTGAGGAATAGCCTTGGAAATTACCAAGTCAGCCATTACGCATTGTTAGTCAAAAGGACCGCGTTTGATCCCAACTTACCGAAGCTTAGTGCTGCTGATGTCATTTTGTATTAATTGCTTGCCCACGGTTAGCTTACGACTCACATGTAATTGAACACGAACATACGGGAATGACGAATATGTTATCCTTCCACTGGGTCAAGGACGAAAGCGCGTTTTGAACGTCGCTCCCAGCTCTTTCCACGATCATGCTTCCATAGCGGCCGAGTATATGATCGAGATCCTGGGGACTCCATACCCCCTAACCAAGAAGGTTAGCGAGCACTCGTTTCGCAATCTGGATGACCTACGGGTGTAGTCATTGTCTCCAACAGATCTACGATATGTTTAGCACAGGCCAAGACATGTGGCGAACGAAAATTACCAGCTCCTGCAAGAAGACAAATCCGTACAGGTTTACGTCCTCCCTCCTTTGTCAGAACACCACCCTGAACAACGTTGAGCTCATGGTCGGCATGGTCTAAGACCTGGGTCATCTATGAGCAACATAATCCTAAGATACCGCTAAACCTCCATTGGCGGCTTACCTGGGCTGTGGGAGTGTATTCTTTCTGGAGACATTCGAAAGGGTCAAGCATGATCCAAGAGGAAGTCTAGGAAATATTGGTATATGCACCCTTGACATAAGTACCAGACTTACTTCAATAGCAATCTCACACATTCTGAGCCTGTGCTCCGCGCTTGCAAGGCCTGCCTGAAAAGACATGTCAGCTGTTGGTTTTGCACGTGAATATCCCGAGTGCCATAACTGCGCAATCCTACTCACTTTCTTATAGGCATCACTGACTGGCGAGAGGTATCCTGTGATGGTTTTCAGTACACCGTCTGCTACGAGTGCTGTCATCCTGAGATACCCCCAACAATTTCGAATTCAGGCTTGCTGAAGCGCACGTAGTCTTGGGCCATTCTATATTCCAATTAATAACAAGGTTCTACGAATGACCATCAAAGTTTCCTACTCGAACATCCTAAAAGAAGAGTAATTGCATGTCAGCACTTGATGCTCGTAGAAGATGCTAATGACTACGAACCTCAAATGTAGAAAAGTAATGGGCGAGACTACAGCTGTCAGCTCGGGATCTTACACTATAAGTAGGTGCAAAATTGCACAAAGACGTAGGGCTTACAGGAACCGCAAGCCATTAGGACCAATGGAGTTTTGCTTGAGTCATTCAACGTCCTTAGCCGGTCAGTAGGGAAAGAATAGTCTTCAACGGTTGCTGGTATGTGGGTGTCTATATGCTCGTCGGTCAAAGGAAGCCCTGCCGCTGTGGATGATGTGTCTCCGGCTGGTGTCGGAGGAGTCAAGTTCATCTTTGATGCTGAAAGGCACGAAAATCCAGCTAAAGTGGAATCTCCAGCAGATATCCTTGCCGCAAAGGATGGCAATCGTCGATAGGCTTTACGGAAGTAGAATGTGGGAGCAGTGTAAAGCGGCGCACAGCTCTTTTGGGAGAGAGAACTTATAGGTCGAAGGAAAGCTCTAGATTTTATCATCGACGAAGGTCCTTTTGTAGTTTACAAGGACAAGCGGAGATTTCTGAGTCATCTGTTGATAGGCAACAATTGGCATGTGAAAATGGTGAGGGAGACTGAGGAACCTATGTCGAAATATTTTCTAGGCGCCATTTGGGACGTGAAGCGTCGGCTCGGCTTTCAATTGCAGCAGCAACCAGAGTGAGGCAATAAAAGTGAGGTGGAAGGTTAGCAAAAGGCTGGAAGTCATTGCGTTCAAGGTTCGAGCCACTAGTAGTTCTAGCGTTGCTACGAATTAGCCGAGGGTCCGTAGAACTATCTAAAGCCTTGCTCCGTGAGCTTTGCCGTATCCCACATCGATACACCCGATCGTTCAACCCACTCTGTATCAATTTTGTCATAGGCTTTAGAAAGCACGCAACTTTGGACCACACGTGGTCACCTTCATCGATGCTGAACATGTGTTAAAGTGGTAGTGAAGTCACTGATTCATCTCTCCGCTTATGGAGGGTTGAACCGCATGGCCCCAGCTCCTTCCAAAAAGTTCGAACCCTCTTTCGACAACACCTTGCCCCATTCTTCTTCTGCGTCGAGGTTAGCAACACCTTCTCACTTTTCTCTCTTTACTCTTAGCCTTCCTGAACTGAGGTGGTAGCGGCTATCCTCCTTAACCCCCCGCGCTGCTCAAGATCACCTACGTTATCTAGGCCCCTTTACAGGACCTTCCTATCGTTCATTATAGATTCAGAATCTCATGTCTCTCAGGGTGACCCGCTCTGCAACGAAGCTTGCGGCAGAATCTTCGCTAGGAGCAGCCACCACAGCCAATACTCCGACAGTTCCTCAACCTCAGGCCAAATCTCGTAAACGCAAAACGCCGCCTGATCGAGACCCTAGTCCTGACGACACGCCTGTGCCCACAAGGCCTCCACCAACCAAGCGTGCAAAGAAGCAAAAGTCATCATTGGGGCGCACGTCTACGACGACTGCACTTAGGACTGGTCGGAAAGGTACCAAGCAGCCGGCCAATATGGCCAAGCCAGGGTAAGTGGGGCTTTCTATATCTCTACGAGCGGTGAACTGATTTGAAACAGCTCGTCTACTGGCAACACTGGCGAGAAAGAGAAATCTCCACCAAATGTGACCGATGCATCACGCCGAAAACCAAGTAGAGGCAAAAAGATTACTCAAGGTACACGACAGTGATACCCTCCATTTTGCAAGATCTAACAAACTCAAAGATACAGAGTCGCCTTCCTTACCCACGGCGCCCTCGAAACGATCGAAGAAGCCCCCGAGCAAGAAAGGGGAAGACACTGTGATGAAGGAGCCTGAAGAGACTCCCAAATCGGCTTCCAAAGGCACTGCCGAGACTGGTGGGGATGAGGACCACAGTGATGAGGATGAACCAGAGTCTAGGAGACGATACGAAGACGACGACGATGAGGGCGATGATCCCTTTCGAGGAGGCTACCTTGGTGGGGGCCCACACGCCAGCATGTCCAGCACTTTGCGAGCTTTGAGTGGCTATGTCTCTGGGGTATCGCAACGTCTTCGAGATATCCTAGCCAACCTCAGACAGAAAGATGATCCTTCCGTCCAATTGATAGCACTGCAAGAGCTATCCGAGATACTACTTGTCTCTAACGAGGACAATCTATCCGGTCACTTTTCTCCTGATTCTTTCGTTAAGGAACTCGTGACCCTCATGCAGCCTAACGACTTCGGGGAAGAAAATCCTGAGATGATGCTATTAGCATGTCGTTGCATTGCAAATCTTATGGAAGCTCTACCTCCATCAACAGCAAATGTCGTCTACGGTGGCGCAGTTCCCATCCTGTGTCAAAAGCTGATAGAGATCAACTTTATTGACCTCGCTGAGCAAGCTTTGAGTGTACGTGTCTAGACCAGTGAATTCCAGGAGATCCACTGACCTGTGACCAGACATTAGAAAAGATATCTGTTGAATTTCCTTCGTCTATCGTCCGTGACGGAGGGCTTACGGCTTGTCTGACATTCCTCGACTTTTTTGCCACAAGCACCCAAAGGACTGCTGTGACAACAGCTGCCAATTGCTGCAAGAACATCCCCCAGGACTCATTCCCCATCGTGCGAGACGTCATGCCTATACTTCTGAATGTCTTGTCAAATAGCGACCAGAAAGTTGTAGAACAAGGCTCCCTTTGTGTCTCAAGGGTCGTTGAGAGTTTTAAACACCAACAAGATAAGCTGGAAGAGCTCGTCAGCCCGGACCTACTCAGAGCTATCCTGCGGCTCCTTCAGCCAGGTACTACAAACTTGATAGGGCCGAACATACACACCCAATTCCTTCGCGTTCTCTCGATAACCGCTCGTGCCAGTCCTACCTTGTCTGCGGAACTTTTTAAGATGAATATCGTGGACACTCTATACCAGATATTGACCGGTATATCACCCCCAAGCGGCACTGACAATGTAGCGTCTCAGATCGACAGTGTCTTCATCATGCAAGCTTTGATCCACCGACCCCGCGAACAGATATCTGAGACGCTCAATGTTATTTGCGAGTTGCTTCCTTCCATCCAGAGTGAGAGCCTGTCTTTTCTAGAAGATGCCTATGAACGAGGTTTCTCTGCGGATGGAACACCGTCGCACTTGGAAAATGGCTCCATGGCCTCTCACAACGCTGAGCGGGTTAAGCTACTAGAAGACTGCACGAAGGAGCTAAGGCGTTTCGCCATTGTTCTATTCCCTATACTGACCGATGCATACTCTAGTACTGTCAATCTCGTTGTCCGTCAAAAAGTCTTGCTGGCCCAATTGAAAATGCTGTCCACACTTGATACATCAATATTGGAAGACGCTCTTCGTACGGTACCTTACGCATCATACTTGGCATCAATATTGTCACAAGAAGACCATCCTTCCCTTGTGACATCAGGCTTAAAGGCAGCAGATCTGCTGCTCAATCGACTGGCGTCAATCTACGGTTATCAGTTCTATCGTGAAGGTGTAATGGCAGAAGTCAGCAAGCTTGCTAACAAAATTACTCCAAAGGTGGAGAACCATGTAAGAGCCATCAAGGCAGAACCGGAGTCCGAACTTGCGAAGCCCACGCCTGGCACAACAAGCAATGCTCTGGAACAGCCAAATGGTCCGAATGATGGCCCTTCGGAGGACGAGAGTGACCAAGAGGGCGAAGATGATGACGACGACGACGGTGATGATGACGATGATGATGGTAGGCCGCATGAGATACGAGAGGACATCTCTCCCTCGCCTTCCGACTCATCCTCCTCGAGCCAGAATTATCCTATGCTATCCCGTGCTACCGATTACGATCTAAACGTCTTCCGTGCCAAGAAATTCCTGGAAGTACATGAGACGAAGAAGTCGAAAGAAATGCGGGAAAAGGCGTGTGCTATCCTAAATGAACTCCAGACATTAGCTTCTGATATCGAAAACTGTTATCTTGGCGATGGGGATGGGGATGGAGTCAAGCTGTTCACCCAGCTTTCCAAACATTTCCATGGCGATGCTCTAGAGACTGTTACCAGTGCAGAGCTGCTCCACTCTGAAATCGTTCGTGTGTTGCTAGATGTTTTCAGCAGCCCTGAAGGTGGGTCTTAAGTCTTCGTGTTCAACAAGCCCAAGGCGTACATTATTGACATACATTTAGAAGCCGTGAGCGCAAGTGCGAGATCAGCTTTTCTGGAAGTCTTCATGACCGCGCCGAACTCGACAACGACAGGGCATAATGTGCCTGCAACGCCGTTCAGCGTATTCGTTCACAAGCTTCAGGATCTTCTTAGTCGCGCTGAGCATTTCGAAGTTCTCACAGTGCATCATAATGCACTAGACAATAATCGCAGCAGCCCAGCTGCGATGCTCTCAAAACAACTCCGTCTAAAGCTCGTCGCTGACGATGATGCGGAAATGCCGAGGCCGTTCAAGAACTTAATGATATCCATACACGCAATTGCTACATTCAAAGCTTTAGATGACTATTTGCGGCCTCGGATAAGTTTATCCGAACGCCCTCGAAGCGCTAGACACCGTGAAGGAGTATCACATGCGTTGGCCGCCTTTGCCGCCGCTGCTGGAATGCCCACGCCCCATCATAGGCTTGCAGAGCGTGCCGCTGCGACGGCCCAAGGGGATGCACCGGCACTTGCTACCCCATCTGACAATGCTGCTAGGAATCGAGTCGCACGGAAAGCTGCTAGGTCGAAGAATGCTACATCAACCTCTGATTCAACTCCGGCGAAAGAGAAGCCCGTTTCTGCCCGTCGGTCAAGTCGACGACATCAACCAGCTGAACATGATTCTCCTAATGCATCTGCTCCTCCTCCTGAGCGAGTCCAAACTCCGTTGGAGTGTGCCGATGAAAGACAACTGTCTGACGAAGATGACATTGATGATAGTAGCGCCTTGGATGCCATTGTGGATGACCTCGAGGACGGTATGGAGGGAGAACAGCTGCCGGAGCCCACTGCAGTTAATATGGAGGTAGCATCAACTGGCAAGGTCACCGCTCGCAAAGAGGATGGAACACGGGTTGCCACACCATCTCACAGCTCAATAGCGTCGCCGCACGGTCCCCCAGGCTCACGTAACCGAGAACATCTAGCTGCGGCTATGCATACTTCTTCGGCTGGCCGTACTATGTCTTATGCAGCGGCCATTCAGGCCCCACCGCAGGACTGGCATATAGAATTCAGCATTGATGATCAGCCCATACCCAATGAGACGACGATCTATCGCGCTGTACACTACAACCAATCTCAGCCTGGGGAGGCCTCACCACGCAACGTCTGGTCAGCAATTCACGCGGTGAAATTCAAGCGAGTGCCAGGTCCACCCCCATCAGAACCAGCATCTCTGAAGCCTCTTTCACGGGCAATATCAGAGACAGACACTTCCGATATGCCACATTCTCTGCACGAGCACCCAGCAACATCGATGATCCTACGCCTACTCAACATATTTCACGAGATGAACGCCAATTTGGACGATGTGCTAGACGATAGCAAAGCAACCTTCACCGTCAAAGCGGAGCCTGTGGCCCAGTTTGTCAATACTAAATTGACCGCAAAGCTCAATCGACAGCTTGAAGAACCACTGATTGTGGCGAGTAATTGCCTCCCAAGCTGGAGTGAAGACCTCGCACGCCTTTATCCATTCCTGTTTCCTTTCGAGACTCGCCACCTTTTCCTTCAATCTACTTCTTTCGGCTATGCACGTTCCATGACTAGATGGCAAAACCAGACAGCCGAAGAGAGTCGACGAGATCGTCACCGAGATGACAGGCCTTTCATGGGACGTCTACAACGACAAAAGGTTCGCATCTCCCGAGCCCGCATGCTCGAGTCCGCCTTGAAAGTGATGGAGCTCTATGGTGGCTCAGCCAGTGTATTGGAGGTTGAGTACTTCGATGAGGTTGGGACGGGTCTCGGACCCACACTGGAATTCTACTCCACCGTATCCAAGGAATTCTCCAAGAAGAAAACCAAGCTCTGGAGGGAGAATGACGCCAACGAAAATGACGAATTTGCTTTTGGAAAGTCGGGGATGTTCCCTGCACCCCTAACGGCGGAGCAGGCTGAGAGCGAGGGAGGTAAGAGAATACTCCATCAGTTCAAAATGCTTGGCAAATTCATCGCGAGATCTATGCTTGACTCTCGCATCATTGATGTTTCGCTCAACCCTACATTCTTCCGCATCGGTGATCAACCAAGCACGGTTCCTTTGTCATTAGGCGCAGTAAAGACTGTCGACAGCCAACTTGCGATAAGCCTTAAGCTTCTGAAACAATTTGCGAACTCTAAGAAGGAGATTGACAGAAAGCACTTGTCGGTAGCTCAGAAAGCCCAGGCTGCTCGCAAAGTTATGGTCAACGGCGCTCGCATTGAAGATCTCGGCCTGGATTTTACACTGCCAGGATACCCATCAATTGAGCTTATACCAAATGGAGGCAACACACCTGTGACACTAGACAATGTTGGGACATACGTGGACAAAGTCATAGACATGACCCTGGGCAGCGGGGTTCAACGACAAGTGGACCATTTCCGAGTGGGATTTTCAGAGGTCTTCCCATATTCAGCTTTGAAAGCATTCACTCCCAGCGAGTTAGTGATGCTCTTCGGACGTGTCGAAGAAGATTGGAGCATTGAAAGTGAGTCCATTCCCACCTCTGCTAGGTGGCTGTGACTGACTTATTGATTAGCTCTTCTCGATTCTATCAAAGCAGATCATGGCTTTAATATGGACAGTAAGAGTGTACGCAATCTGCTCCAGACGATGAGTGAGCTCTCGCCCCCCCAAAGGCGAGATTTCCTGCAATTCGTTACTGGAAGTCCTAAGCTTCCCATTGGCGGTAAGTGCCGATACGCACAACCAAATACTCTTTTACAGCAACTAATATGAAACTATAGGATTTAAGAGCCTCAATCCCATGTTCACTGTTGTTTGCAAACCTAGCGAGCCACCATACACATCTGACGACTTCTTAATCTCCGTCATGACTTGTGCAAATTATGTCAAGCTACCCGACTACTCCAACATCGAAATTCTGCGCAAGCGTCTTCTTACTGCGATTCAAGAAGGCCAAGGAGCCTTCCATCTTTCCTAAGCCTGTATCAGGAGCCGAAGCGTCTTGTATCCATGATTGCAATCTGATTTCGTTGCGTGCATAGCGAGGAGAAGAGTGATGAAATTGATAGGCAGTGCTTAGTGCCAAGCAACTTGACCTCTAACATTTACTAGTACTGCAAGGCGTCAGAGATTAGCTGCATATTGCTGGGTTTATAGACGATACGCTACTGATGTTGATGATGCACAGAAATGCGTATTGGCGTGTCTGGGGTTGAAGTGAAAATTGAGACAAGGGCAAGGTAATGCCTTAGCTTAGAATAGTAGCTTAACACGCAACTCATATTATCATTTGACCTACCCATGATGCTTGTTGTCTCTTTAAGCAAGGAGACAACTCGAATAAGGAGGAACTCGGCTGCGGCTACCCGAATGGGCGAAAAGATCCCTACTTTGGTAACTGTAGGATGCCAAGAGCCCGGATTTGATACGGCCACGATGCCGGAGTATTTTGAAGTTCGGGATATCAAATTCTTGCACTTCGCGACAACACCCGGATAGTCTTATTATTCCACACAGATCTTTCTTTCTTTCTTTCGGTCGAATTTCGTCTTGTCACTCATCATGTCAGAAACGAAAGAATTGACGTTTGCCGATGTATCTTCCCATAATGGAAAGAAGGTGTGAGCTCCTCAGCTTACAAACTTTGGGCCCCGACTAATCCGGTGGTAGGATCTGTACCTAGTGGTCCACGACAAGGTGTACAATGCTACGACGTTTATTGACGAGCATCCGTACGTCCAATTGCCCCGTTGCCCTCTCTCAGACACGTCTTCTGCCAGCATAGTCGGCCCCCCAATTTGCCAAGTCATTACACAACTCGTGTGCCCTGCTAGATATTCACCAGAACTTTCTGTGATCTGGCGCTGCTGTCCCATATCTTATAGGCCATGACTAACATCTTTCTCGCAGCGGTGGAGAGGAAGTCCTCCTAGACGTAGGCGGCCAGGACGCAACCGAAGCCTTCGAAGATGTAGGACACAGTGATGAAGCAAGAGAAATACTCGAGGGCCTCCTCGTTGGTGATCTCAAGCGAATGGTGCGTTTCCAAACCCGTCTTCTCTCAAGTTGGATACCTCGACCTATTCCCATGTCCAGCGCCAAGCCCCAATGGTGCCCCAATGTTGGACACATTACCTTTCACGGAATTGACTGACCAAACCCTGCTTCACAGCCAGGAGACCCGGCACCCCACCAATCTACCACCTCTACTTCCACAAGTACGACACCTAAGACGGAAGGCGCAGGCATGGGCGTGGGGCTTTACGCTTTGGTGCTGCTGGGCGGGTTGGCTGCGTTTGGGGCATACAAATATCTGCAGATGAATTCGGAGGCAAAGAAGTAGGTACATACAATGTCCGGAGAGGAATGGGAGGAGAGAGGGGAGAGTGGCCATCTGAGAAATAGATTTCTTGAGAGTAGTGTATCAAGCATTTTATTCAACATTGTAGTTATTTAGATCACGTGGGCAATTTGTGTCAGAGCTGCGCGCCGCGGTACGGGTCTTGAGCTCTGAGGGGCATTGCATATGTCCAGGTCTTGCTTTTGGATTTAATCACTATCATTACTTGTTGCTTTTCTCGGGTGGCTTTTCTGCGCTATCCTATAAGTGAGGCGATACCTATATCAAATATCCGGCAGGTCCAGCGCTCCCACGCACTGACAAGTCATGCTTCTATCTCATTTCCAACACTTCGGGATGAGTTAGCTAATCAAGATCCTGTTTCCAATCAATATTTCGTGGCGTTGCCGCCACTCGAAACACAAAGACCGCGTATATGCATGCCCAGTGTATGCTCAAGTAGAGGGGTCTCGGTTCTTGCTTGGCAGTTGTCTGGGTTGTCTTGCCATCGAGGTGCACTGACCAGCACTGACGCATCTGCTTTCAAGAGTCTGGGGTCCAAGGGACCGAATCCAGCATAATAGTCGAAGAAAGATCTTAGACGCCTAAACCCATGCTAAGGGGACAAGATAATTTGAATAGATAAGAGAATACGGGACGAATAATTACCACGATATTAAGGAGAAAAGGTGAGATAAAGCGGAGGCAGAGCAGAATTAAATCACCCGTACTGTGGTGTCGCCCTTCCCTCGTGATGGATGAATGGACATCCCCGTAGGATACTGGGCAATCAATATTTTATATCCTTCAAAGCCAGAAACTTTGCGAAGCAATGGGGGCAATGGGGGCAATGGGGGCAATGGGAATGAACGAGCATCAAAATCAAAATGGAAGAGAGGGTTGGTGATTATAATGGCATGGAAAACAGGGGCTACGGTACTATAGTAATGAAACTTGGGAGAGCCGTTGATCCTTCCGAGGCTGTCGGGAGATCGATCGGGTACCCCGCATTACATATCATAGACAACAATAACATGTCATATTTTCTTGCAAATTTGCTGGATTTTACAAGCAGAATTTCCTTAATGCAGAGGCGCACACGTGTATGAGGTAAAAGAAGTTCTATTCACAGAATTGCGCTCCATCAATGAGTAATATCGGATGCAATGGGTCTCAACGTCCGCCTCGCCCCCACAGCCGCCAACCGCGCTCTTAATCTTCTACGCACGATCCAATACACCCATCCGCCAGCTTGTCCTTGCCATTCCAGCCCTGGACACCATCATCCTACCCCATCGATACTCAACCATGCCAAACGATCACTTGCCACGCCTGTCGATGCTTCGAGACAACGGGAATATGCATTCGAGATGGCTGCCTCGAGCATCAGGTTCGGACCTGGATGCACGAAGGAAGTTGGCATGGATTTCAAGAATATGGGTTCAAAGAGAATTTGCGTAGTGACCGACCCGAATGTTGCGAAGCTGGACGCCATGAAGCAGGTTGTCGAGGGACTGTCCCAAGAAGGTATTGACTTTACGGTCTTCGATCAGACTCGGGTGGAGCCCAAAGACAGCTCGTGAGTACCTCGTCCAATGGACCGTGACAGTGATTTTGAACCAAGGTCAGCATCAAAGAGGCGATCGAATTCTCCAAGAACTATCAACCAGATGCGTTCCTCGCAGTCGGAGGAGGCAGTGTCATTGACACGGCGAAACTAATGAACCTCTACACCAATTTTCCTCAAGCTGATTTCCTAGACTTCGTCAACGCTCCTCTCGGTAAGGGTTTGCCGATCACCAAGCCTCTCTCCCCTCTCATTGCCGTCCCTACAACCGCTGGTACTGGGTCCGAAACGACAGGAACAGCAATATTCGATCTCGTGGCTAAAAAGGCAAAGACCGGTATCGCACATCGCGCCCTCAAGCCCACCATTGGTATATGTGATCCATTGAACACTCGAACAATGCCATCTGCTGTACATGCTTCTTCGGGACTTGATGTGCTCTGTCACAGTCTCGAATCGTGGACTGCGATACCTTATCAAAATCGCACACCTAGACCACAGAACCCAATCAACCGCCCAGCATACCAAGGCGCGAACCCAATTTCAGACATATTCTCTCTGCAGGCCCTAAAAGCAACCGTAAAATATCTCCCACGCGCTACGAAAGACCCGGAAGATCATGAGGCACAGTCAGAAATGCTCCTTGCAGCTACTCTGGCAGGCGTGGGCTTTGGCAATGCCGGTGTGCACTTGTGTCATGGCATGAGCTATCCGATCAGTGGGCAGAACCCGGGTTATAAACATGCAGGCTATGTCACCGACAAGCCTATAATTCCACACGGCGTCAGTGTAGCAGTGACAGCTCCTGCTGTGTTTAAGTTCACAGGACCGTCGAACCCAGAGAGGCATCTGGCTGCTGCAGAGGCCTTTGGCGTTGATATCAGTAACGTGAGCAGAGATAGCGCTGGTGAAGTGCTTGCCGAAGCAATTTCTAAGTTCTTAGTCGATCTGGGAGATCAGCCGAGAGGACTGAAGGCTTTGGGATTCAAGCATGGAGACATCGACAGTCTTATTGAAGGAACTTTGCCACAGAGACGGGTATTGATGCTCGCACCTGGGCTGAGTGAGGAAGTGAATGAAGAAAAGGAGCAGCTTAGAGGCTTGTATGATGAGGCTATGGACTATTAAGTGCCTGAATCTAGTCTGTGTAAGATGTTATGCTCAAGGTAGGAAGGCAATCTTGTACAAATGGATTTCACGTATATATTTGTACTCCCGATCTCTTCAATGCCATATCTGTACCATCATTACTTTCATCCGTCGGACCGTACATGTTTGTATTGATGGTGCGCCACTCATCGCACTAGCATGGAACAACCTCAGAAAATAGCTTGGAAACATAACACTACTTCTAGCTTCGAGCAGTTTGGAGTCACTTAATATTCCTTTTAACTGTTGCATGGCGATGTCGAAGGCTTGGAACTCAGTCCTTCCCCGAGATCCGCAGTCATTGGAGTAGTTGCATCCGCCGTCGATGATAGGGGATTATCTCTGCTTGATGCTTGATCGCTTCTCTGGGCATGGTCACGAGTAGGACTATTTGTTGGCGGCGCCGCCAGCGACCGGTCTATGGAAGACCCATTCGGGCGTCTGAGCCCAGATCGTGAGTGTTGCAGGGCTATGGCAAAGGCGTCGTCACTGACTTGTGCCGGCAGAGCAACGGCGTCTGGGACTTCTAGTCGGTTATTGGTAACTTGAGATGAACCTGGGCCAAGTTCTATATCTATGAAGTGTCAGCCTGATGGGGAAAGAAATGTATGCTGATACGTACCAGATTGGGAATGATCCTGGTTCTGACGGCGATTGTGCCATAAAGTCCATGCTTTGTGGGCCTGGTAGATGGTGACAAGTCCTATGATGGTTGCAGCAGTGCCGTAAATGACGGTTGTTATGATGTCACCTGATAGAGAATGCATGTTGTTTTTGGAGGGCCGAAGACAAGGCTGGGAAGACTGGATGTGGTAGTGGGGCTTGCAATGAGAATTTTGGAAGCATTTTAGGAGGAAAAGCCGAGTGCTTTATAACTCGTGCGTCGTCATGCTCGGCGAGTGTCAGCAGGGCCGAAGCAGTACCATTTGCGAAGAGCATATCGCAGATAGGACCGGTTGGATGCCCTTTGGGTGCAGATTGCAGATTGCCGATCTTTGATCTTTCGCTGTTTAATTGATATATGAGATTCTTCCCAGTTCTTACAACTGTCAAAGAAGTGACAGGGATAAGCTAGGGCAGGCTTAGGGAAGTTCCAGGGTTGTGAGAGGCTGCATAGGCTTGTGAGAGGCTGTATAGGCTTGTGAGAGGCTGTATAGGCTTGTGAGAGGCTGTATAGGCTTGTGAGAGGTTGCATAGGCTTGTGAGAGGCTGTATAGGCTTCCAAGAGGCTGCATAGGCTTCCAAGGATTCTTAAGGGGCCTGGCCGAGGAGAAAAAGATGGGATAGAGGTTGAAAATCCTTGCCCTGACTCGCTGAGGAAGGGAAAATCTTCGCGGGTACACTTATCTTAGTGTCAGCGTGACTGCATAGGCTTCCAAGGGTTTTTGAAGAGGCCTGGCTGAGGAGAAAAAGATGGGATGAAAGTTGAATATCCTTGCCTTAAATGGCTGAGGGAGGGCACGGGAAAATCTTCGCGGGCACACTTATCTTAGTGTCAATGCTCGGACGCATTACATTGAACTAAAAGTCGCATGCACTATGTTGAACTAAAGTCGCGGCATTTGCAGAAGCCTTGTCAATGGGAGTGAACCAAAAGTCGCTAAATCTACAGAGCCTTGTCAAAGTAAGTGAACTAAGAGTCGCGGATTACAAAGCCTTGTCAAAGGCATGCACTATATTGAACTAAAACGCGGCATTTGCAGGCCCTTTGTCAAAGGGGCCCATTCGCCGAAGGCACTGGCACGCGCCTGGAGTCTTATCTGGAATGAGGGTTAAGGCTTTCTCATTGAAGATTAGCGCAATTCAATCGCTTTTTTTCGCATAACGCTGCCAAAATCTGGCAACTTTTGGACTCCTACTCGCTGCGCGGATAACCCTATTGTGCCTTAGAAACTTCCTAAGATCTAGGGTCTCCTAGTGGTCCACCCGGGGGCCATCCGCGTAGCTGGCTATTTCGGTGTGAGGATTTCCATACCCAGCTGCGACGAAACCCCTCACGACCATGAGATCCGATAGTAGGCTCAGCGACTACAAGCTCGATGCCTCTGTAGGACTGCCAAGCACGCAAGGTTCATTATTAGGACGCGCACCATGACTGCGTTCCTCCGATCCAGCATATTCAGCGAGCAGGCAGGTTCCTTGCGGCACGAGTCCTTCTCGTCACTGAGGTATCTCAACCCTTATATATTATACAAGACGGACAAACGGTGGATGAGTCTGGACCTCGACTGTGAATACTTCTCCTCTGTAATGCAACCTCGTAGAGTAAGGTTGCTGGTAGACTGTTCATGAGCAGAGGCCAAGATGAAATTTCGGCTTTGCTGTAAGATGTTCAATCGAATAAATATGGACGTTATTGAAATTTCATACCGAGATTCCTGCTAAAGCTGTAGGTGGAGAGGTAGTAGTCCTGGGGGCTATTACTGAAACCATCAAACTCAAGCAAACCTGTCACCAGCGGGCCTTCTTCTTACGTAGTTCTATAATGCTTTCGCAAGGCCGAAGGCCACTCGTAGGTCGACGCCCCGCTACTGGTGAAAACGCGTCAGAAACACTGTAACCGCTCGTCTTAACGTTATGAGACGCATAAGCGTAACCTGAACGCATCTGAATTTTATGAATGACTGCACTTTGGTGTGTCGGAATACATTGATGTGGTGTCTCCAAACGATCGTGGGCGCCGATTCTTTTGACGGAGCAATTCTGTGATGCAGAACGATCCAAGCAACACTCTGAGCGCTTCACAGGTTGCTGCGTTGCCAGTGCACAACGTTCTATCGGATTTCTCGGTTCACGGGCTAGTACTACCTTAATTTTTAGGGGCCGCTTTAAGGTAAGGCACCTTGCAATACCCGGTACCTTAGGGCGGCGGGCCTGTTTGAAGGCAGGGCCGACGTTCTCTCTTGACCTTCTCCAGCCCTCACTCTCAAAGGGCAGTGCCTGCACCCTGGTCCTGATAATTGAGGAAGTATGCTCAAACCTCTTCAGTTGTATTCCCAAAATATCTGTACTGTCACCTGCCGCCCTGCGAGAAAATCGCTGTGCCGTAACTTAAAGATAACTGATTGGGGTCGGCGAGTGTATCACCTCTCAGCGTTACGCCGTCCCCTGTTCAATCCAACTCATCTTCGATTATTATATGCATTGACAACACATCGAAAGCTTGTCACATACGTCGGAAATTGTTCTCGGTAATATAACGGATTCTAGTATCTCAACACACCTGACTGGCTGCTCTTTAGCGAGCTGAATGCGCTTTCCCTACACCCTAGGGCAATCATTAGTTGTTATTCTTCAGATGCTTCGCGCTCGGCGAAACACGCCGGATTCAAAGGATCCTACGGCATCGACTTCAGCGTGCTTGAACCTACGACGATTTAACATAAAATCAATTTAACAACAAGGCTACGATGCTGACCTCAATGAAAGGGTTTGCAGCTCGCGTAAGGTAAGCTTTCGTTGCGGAAATAAGCCGAAGTCTTGCCGGCTGATGCTAGGTACTTTTCTTATAACAGTTCTAAAGCTCCACCCTACATGGGACTGGTAGGCAAACCAGAGGATGCTACGCAAGAGGGATCTCGGCTCCTACTTGTAGCGGTAGATCTCGGCCGACCAGTTATGACATCTCTTCAGGATCAGGCTGAAAGGACTCTTTGTTCTGGGTACGTTGTTCGCTTCTAAGGAGCCATAGGCAAAGCTACGCGCCAACGTCTACATCAAAGGGTATATGGAAAGGGAGCATGAAACAAGATTTGACCCTTTCGAGCTTATCCATCATTCCAAAGATGGCTTGATCGTTTCGGACACTCAGCTATAACCGTATATATTGTCTAATCAGGAGTGCGCATCCATCTGACACCGCTTTGGGATTCCTTGCAGGAAGACATGGTTAAATTTGCATCCCAACATAATACAAGGCCCAGCAGAGGTGTATCCAAATTGACCGCGGGGATCTACAAGACAAGGTAACAAGCTCAACAATTGGTGGAGAGAGCAAGCTGCCCCCTTTTATTTAGCGCTGTCGAGCAGTCCGAAGGTCGCCATTGGAGTTTGCGGATCTTCCTCAAACATGGCCCCCAAGGAGTGGCAGCCTTGCAAAGTACGGCCTGCCAGCTCTCGGTTAGTTGGTCGCTCCCTTTATATCATCCCAAAAACTTCTTTCTGCAGCAGTGGAAGTCAACCCGTTTCATCCTTATGGGAGAAGGAAGACATAACCTGGTATTCCCTTGCATACCGACATGTAAAGCACATTCAACATCTACATCATAATGGCCGAATCATCGCCCTTGCCGACTGCTCCACCCAATCCATTCTTCGTCGCTCGAAGAATCGTTGAAAGACAAGCTAGCTCCGCAACATGTGGCTGGATCAGTGGGGACTTATGTGGGCTTGATGACTAGAATTGGAAGCTTTTCGAGCATCTTGCTAATCACCTTGTACAGCGAAGCCAGTCACTTGCCCTGGAGGCCAGTCCTGTCTCTACGACACGACATCTTTGTACATCGCCTACTGCTGCGGCGAGCTTGCAGACTGCGGCATACCCGCAACTGCATGTCTCGACTCCAGTAATGCTAGTAGTCTATGTGGGCAGGAATCTTGCGGGTCTTCGACTCTCCAATGGTACATGTTGCTGCAGACAAACATACTCGACATACTAACGTCCGTATAGCACAAACTCCGACTCTCCGTTCTGCCAGACGCTATACTGGCCCTTCTCCAATATACTATCCTCTTTTGCCTGCGTTCCAACGCTGACATCCACTTACACCGCGTACGACGTGTACACAACAACTACCAGCGAAGATGACCCATTGAAGAGCGCAGTAAGCTCTGCGGCACCTTCAAGCGTCCAGCCCGGTTCTGGAACGCCGAGCTCTACAGGCTCCGCTGGTATATCTTACAGTACCTCCACGTCGCAAAGTCTTGCCTCATCGCCTCAAATCCGTACGTCTTCCAATTCCTCAAATTCATCTCAAAGCTCTACATATACAGATCGAAGGTCTTCCACCCCTCATCCACTCCCCAGTCTTGCCTCACCGTTTCCAACCTCGACGTTTGACGCAATTAAGGGTATCGCTGGAGCTGGACTGTTTTTCTTGATCGTGATCTCGGTCCTATTGACCCTAATCCTACTTGCTATTGGACTATTAATAATGCTCTATAAGCGCCAAGATGATTGTCGCTCATCAACTGCTGGACAAGATGTTACTGGGACTCAAGGACATCTCTACCCGCGGACGTCGAACAACCCCAATGGATTTACTGTTATCAGACCGCAAAATCATCCCTCGTCTGGGCAGAGCCCAGGACCACCATCAACTCCATCAAACAGCCACAATAGCCCACCCTCTGAAAGGGACGGCAGTGACTCGACTTCATGTGGGCAGTCTCCCTTTTTGGATAGTATAAGTGAATCAAGTTCTTCTGCAACAACTCTACACTCCTCCGGATCATCAGCAACCACCTCGACCAGGCTTGGTCCACTACCAGACCCGCATGCGCCTGGGGACGTAGGACAATTGACATCTCAACAGTCGACTGGTATGTTGAGCGACGGCTCGGGACCGCAGCAACCCCCACCCCCAGGGCTCATTTCATTGGGGAACCTGCATTTGCCTACACAATCCGAGCCACTGACTTCCGAAACAAGCGACTTATCTAATGGAAATTCAAGACAGCCAGAGCGTGCCCCAAATAGCTCGTAAGCTGGACTAGAAGACAATTCGCGAGCACTGGGGCCTTTGAAACGTCTGTGTCTACTTTGGGATCGCCCACCCGCGTCTAAGTTGGAGCTATCCCAAGTTTCAGGCTTTCCTCCATATGACTGACTTGTACGACTTGGACTCGCAGCCTAGAAGCACTTGGGTCGCGCCCTCATCTTTTCAATGGTGTTCCTCAGATCAGATTGTGCCGGTTTATGAATGTCACGTTTTCCTTAAGTACATCATACGACGAATGGCCACGGCAGGGACTCACGCTCCTAACATAATGGGTTTCGGTAATTAAATTTATTATGTTGTTTTTTGTAAGTTATTCAAAGTCATAATGGAACAGGCTTTCCTACCATTCATCACAATATCGCCTAAGTCAAAGGCCAAAGAAGCAAAAAGTGAATTCTTCGCCGACGCATCGCCATGTTAGTTCTCGCACAGGAGCCCATAATCAATCTGCCGCTTGAGGTCAAAGTGCTTATGTTCTGGTGAGTCGAATTCGCCAGTCATCAGCCCACTTCCGATACCGATCAGTGTCCGGCTGACCAGATTCCTGCAACGTCCCCAATGATGTTGCTATCTCTTTCAGGGCCTTCTTCTTCTTTTTGCGGACTTCTACAGCAGTTGTGCCCAATTTTTCGTAAACTTCCGCTTCCCGACCTAGTAAGATCGCTTGGTGTAATTTGACTAAGGCCAAGTGCCCAACGACAGACGAAGAAAGTGCGTATACGCGTGCTATCTTGCCAGACAGGATCGCACCGTTGACGTACATCATTTTGTCTTTAGGACTTAAAAACCCCTGGTAACTCATCTCTGTACGGACCTGCACCATCTCAAGAAGAATCTCTACTAGAACACCAGGGATGGGATTGATTGATTCCTTCATAAGGTCATAAGCCCTTGTGAAATTCTGCATAGCTGCTTCAAGATTTTTAGGGTCATTCTTATTCGTTTGTCTGAAATAGTATTCCCCCTGCTTTAGTGCGCTTGCTATATTAATCTTGAAGTTAGCTAGCTATTTAAATGGTCATCAGGTAAATGGAATCACTTGTGCCCACCGAATTCATTCTCGGGAGATGATGTATAAGCTATCTGTGTAGCTTGTGGGATGGCTCCTATGGTAGTCGATCGTTCCATGGGCCGCTCAGTGAATGATGGGGCGTCTCCAGATTGTCTATCACCAGATGGGCACCAGGTACGACTCCTGGTAATCCGCGGGGTTCCTATTACCGGTAAATCACAGGTTAGTAACCGTTTTCCATTCCGAATCAATCAGAAAGGGTTGCTAAGGTGACCAGACCATTTCTCTCCGTCACCGCTCCGTCAATTCTGTCGCCAATGATATCTCCTATGATATTTCTGACTTTCTTGTAGTTGTTATCGGTATCGGAAGCGAATTTAACCATATCTCTATGGTTAGCATGGATAAGTACTTCTGTTTCATGCCATCCAATCAACGCAGAGTCCTTTTCCACGATCTAGTGTTTCGTAAGCCGCTGTTCGCAGTTGCCCTCTTCCTCTGGTGGGCTTGACTCTGTCTCACCTTTCCAATCTTGGGGAATGGGATCTCCTCTAGCAGACTATAGACGGCAAAGTTCTCTAGTATATGCTTGAAATCTTCCTGTATATCATCGAGTCGCTGGCTTCCTTGCCTCAACGTGCGTATCAATTCAGCATTGCGGTCGCTCTGGACCAACCATGCTAATCTGGTGGCAGTGCATACCCATTTTGCCACATTAGACCCGCGGTGGGGCGTACCAGCGAACAATATACCCTTGGTATACGCATACAGGGCCGCAAGTCGTTGTTCTGTTGCTCCGGCAGTCTCTTTCACTGCTTCTAGATAAGATATAAACAGTGCCTGCATTTTCAAAACTCCATTAGCTTTGGCTGAATCGAATAGTATAAATCTCGCCTCCAATGGCCCTCACTCTCTTCACTACCAGACCTCCAAGACTATGCGCGAAGAATATTATGGGTCTGGCGATCTGTTTACACAGTCAGCACTTATAAAAGTCCGCTACATGGACTCACACACCTGATGACCTTCTCGGCGCACCTGGCAAAGATCAAAATTCAGTGCTTTAGCATGATCCCGTATATTGCTCTGTCCTGTAGGTCCAAAGAACTTCATAATATTCGCATCGTAGCCCCACTTCACCACCATTATCAGTATTCAATCCTCTCCAACAAGACGCGGGACCCTCACAGTCATTATCCTCGCTCGTGTAAAGTCTTTGGCGAGCAGATCCCGAGGCCACAAGACACCATCCTTCGTCCAAGTATGATATCTCTTCCCGCCGAGTCCATGCACAAAGATGATGTCGACGATGGCATCTCGATCGCTTGCGTTCGGTGGAGGCGCGAGAGTCTCCTATAGCGATAATAATATTCAGTAGGTAGCACTGAATGAGCGGTAAGGCTACCCACAAGACCCAGCCCGTCACCGCTGTCTTCACCCTGCTCTTTGTTCCTACGAAACATTCGTACACGCGTAGTGAGGAATAGCTTAATTGTATAAGAATGAAGACTCTAAACAAATTGCGAAACACACGCGTGTTGTGATGTGGGAAGAGTTGTAGCCTAGAACAGAGAAGGGAGGGGATCTACGAGAGCTCCCAGCTACCCTTACGCACCACGCGTCGGGCAGGGATGCTGATGGGGCCTGGATAGTATGCGCGTAGCATAGCCTTATCTGGCGTAGGGAGACTTGCTGTGTTGGACCAATCGGTGTTTGGCGGGCTTATTCTTCTTGGAGGGGGATGTAACCTTGTGAGATGCCAATGACTACAGATTCCGAGGAACAGAAATGATTACAGAGTTTCCTACAAAAGACACCTTGAAGAAGGATAATATGTCTGTTTATGCGGGGTGAAGCACAACCTCATACTCTTTTTCTAACGCGTACGAAGAACATCGCTCACAGAAGGAACAAAAGATACAAAACAATGGTAATTACGGTTCAATCACAGACATGTCTTACACTTGCATTTCCATAAGTATTCGAAAAACAACGTACATTCCCTTAACAACTCCATCAAACAGACATACCTCGTTTGCAATTCTGAAACGAAATGGACAACTGGGATACCTAGCAAGGAACACTTTAGCTGCATAGGCTAGCAACGGCACATGCAGTCCAACGAAGACACAAGAGCCAACCACAGCACCGCCGCGCTAGAGCTCAGACCAATCTCAGGGCGTGGCGCCCAACTCGGTGACTGGTTTGTATTCCAATACTGGCCTGCCTATGAAAAATTGAGGGTGGTGCTGCTTTAACAGGTGGACGACAGATGAGGGTAGGAAGTGAGAATGTAATATTTTCATATAGACAATGAGAGAAATGCCAGAAGAGCCATCTTACCCTGTGATTTTTGACATCTTGCTGCCCCGGATTGGCACCCCGATACATTCAATTCCAAAGATGTATAACGCTTTGACATGCCTAAGAAATGAACATTGATTCGCTTGAGTAGCTTCAAGGAGATAATTACTGAAACGGATATCGTGTTTCAATGCCGCTCTACTACTTGTCTCTGACCAACATCGCTACGATGTCTCTTATATACTAGCATCAAAGCTCCTGTGGGTATATGTGGCGCAGGTGGAAGGAAGAGTCGATTTTGCACCAGGCACGTACCCAAAGTACAGCTATGAATGAGAGACAAGATGCAGAAGGAAGGAATCGGAAGATAATTTAATAGTACCAGAACATCAGTGAAGTGAGACTAACGAGGAAAAGAGCGATACTGGATGTTCATTCGAGACTGATAAACTTTTTGTGATATAACAAGGCTCCTCACTTCCTAGCAAGAGAGCATTTAGGTTCGAAAACGCTCGGTTAGTACCAAGATAGGGGAGTACTTGGATAATGAACCTCTTCAAGGCATAACAATTAGCCCTCCCAAACAAAATCCCAACTTCACCACGAAGTTCAAGCTGTCAGTGGCCAGGTGAATTGTAGAAGGACTCGTCTGGATGAGCGCAGCCACCTTCTTACAACCCCCAGTGTATTCCAAGGGTTCAGAGGTCTTTCGTTATCATCAACAGCAGCGCCCCACGGCTTTGTCCCACGTCACTATCTGCCTTTCCCTGTAGATAAAATGAAATTCTCTCTCTCTCGGAGCCGGACCCAAGCCCAGTAGAGATATCTAACCGTAGAAAATGAGGAAAGAGATAATCCATCCCATACCTTTCCAATACCACACTCTCCAACCTCAACCCCAATTTCATCTCATCCTCCAACTTCAATTCCCCAAAAGGAGCCGCTGTGCGTCCTTGGCATTGTGGGGGAGAGCACCGTACCATCAACGTGATAGCAACTGCAATACAGACTGCACCAGCATGTTTTCGCCGTTAGGCTATCGACCTGTGAAGCAGTGTGGTTTCAAGATAGAAGAGCCCTCGTCGTCGAGCTAGGATATCACTGCTCCCTGGCATGATCACCAGCGACGGCGTCGCGAACGGACATCTCGTGCCTTGACGGACATGTCCTCGCATCGCGAATACAATTCACGCACAATAGCTATCATCACCCTCACAAAGACACTTATACCGTCATATATCAAACAAAACTACTTGAAAGAATCAAGAAAAGAGAAAGACTTCCAACGTCTAAAAAGTAAATGGAAAATCTATATACGTACTTTAGAAAAACGAACGGACGCATACCCCCTTCCCCCTCCCCCCTCAGCCCTACCACCCCAATCCAATTGCGGGGTTTCGGAGCATTTCATCTCCATTGGCAGGAAGGAACGCTACCGACCCCGCCCTGCTACCCATCCAAACAAGCAAAGCCCGCCGTTGGCACGAGTGAAAGTGCAGGTACCACCCGACATGTATATACGAATACAACAAATTCCATAGCGCTTCCAATCCTCATCATTACATACATCCATACATACATACCGTGCTATCTTTAGGGATTTTGCTTGTTGTGGCTTGATATATTAAGTAAGGAAAGAGACAGCACGTGCTCTTCGGCTGTCTGTCGTTGTACATACGCGGTGAAAGAAAAGGCGGGGCTTCCTACACGGCGGGGCGGGCGTCTTCAAGCGGAAGTGAACGAGCCTCCTGCTCCCTTATCCCGAGCTTCAATTGTCTTGCTCTTCTTGCAGGGTTCGGGTGCTCGTGATATAAGGTGCTGATTCCCGCTCCTACAGTCAGGTTCATAAAGATTCCTCATCGCCATTCTGAACCCACCCCAAACTACCGGACCTGCTCCGGACAACGTACAACTGCCCCGGGCGCAACATAACCCGATCCACTGCTTCAATCCTTCCCCAATTGCAATCCCTCAAGCCCTGCAAAGATGTCCAAGCCACTCGAAGCAGCCAAATCCGCCTCCTCGTCCGCCAAATCTGCCGTCACAAAACCTGCCTCCGAAAACTCCCCCACAGCCGCCGCATTCCTCCACCAACCTTACACGCGCGCCGCCCTGCCCTTTATAAATGGCGGTCTCGCTGGTATGGCCGCCACCACCACCATCCAGCCCATCGATATGGTAAAAGTTCGTCTCCAGTTAGCCGGCGAAGGCATAAAAACGGGGCCTCGACCGAGTCCGCTGCAGGTGACACGGGATATAATTGCTCAGGGGAAGGTGAAGGATTTATATACTGGGTTGAGTGCGGGGTTGTTAAGGCAAGCTGTGTATACCACTGCGCGGCTGGGTTTCTTTGATACATTTATGAATATGCTGAAGGCACGAGCCGAGAGTCAAGGGGCAACAATTGGATTCAAGGAGCGGGCAGCGGCGGGGTTGACGGCGGGTGGATTGGCTGCTATGGTGGGGAATCCGGCGGATCTGGCGCTCATTCGGATGCAGAGTGATGGGTTGAAGCCGAAAGAGCAGAGGGCGAATTATAGGAGTGTGATTGATGCGTTGTCGCGGATTGCGAAGCGGGAGGGGGTATACGCCCTGTGGGCCGGAGCGAGTCCGACTGTCGTGAGAGCCATGGCGCTGAATTTCGGTCAATTGGCTTTCTTCTCGGAAGCGAAGACGCAGCTTAAGGCGCGGACAGAGCTATCGACGCAGACGCAGACGTTGACAGCTTCGGCAATTGCAGGATTCTTTGCCAGTTTCTTCAGTCTGCCGTTCGATTTTGTCAAAACGAGGCTGCAGAAGCAGCAGAGGGGTCCGGATGGGAAATTGCCGTATAGCAGTATGGCGGACTGCTTTAGAAAAGTGACAAAAGACGAGGGGATCTTAAGATTCTATCGAGGCTTTGGAACTTATTATGTCAGAATTGCGCCACACGCGTGAGTTCACAATCCCTCTCTTCACAAGCGTTACGGCTTGCTCGGTCCATGGTTGACTAAATGCTGACCTTCAACGCAATAGTATGATTACACTCATCGTAGCTGACTGGCTTGGTGTCCTCACTAAATGATCAATGAGGGATGCGTTTGATTTTTATAGCAGGATGGTAATCGATTTCGAATATGCATGGATAGGAAAGGACTCGGGCGGGATTCAGGATTCTCGTTTTGACGTAATTGGCATGGCGTGGGAGCTTGGTAAAGTTCTGTAAATATTGCAGATAGGTATCTACATCATTAGCACTGTCACCCTGATTCATCATCAGCTCGAGACACATAGCTGTCTATAGTGTCTGAGACCGTAGGAAGTGACAATCAGGGCAGGCCGGATTCCCCAGTTCTCTTATCTTCGATGTCAATGGCTCCTTAAGTGGAACGGCTCACGATCGAAACTTCATTCCTCCATCTCATCTTCATCTTCAGTTTCATGACTAACAGCAGCAGAACTGCCATGTCGTGCTTGTGCCTCGTCCGCAACTCCCTGCAATTGTGTATTTGGCACCATTGAGACCTGCCGGCTTCCTAATCCAGGAGCCTGACTCTGTCTCTCATTTTTGAGTCCTGGAGTTCTGGTCATTGCTGGCGAGCTGCTAATGTTCTCTGGTTGGTGTCCAGAGGGTCTTCGGCGTCTGCTGGTATCATCCTCATCAGACGATTCTTCATTCTGGGCGTTCATAGCGGCTTTGAGGCGTTTGATTTTGCGGATGAGGACTTGGTCTTCTTTGAGATCGTCGGCAGTGAGGAGCTGTATCGTGGTGATTCACATTAGTCATCTGTTCGCTCCGGATGAAGATGAGGCTTGAGATTCTTATCAACTTACGACTGTACAAACAGGGCATTTTATTGCCTTCTGTCCGTGTCTTCCGGTCCCCGGGACGGTTTCGTCACTAATCTTGATCATATCCAATATTGCTGTCTTCTCAAAGCTGTGAGGACATTTCCTACTCGTGACGGGCTCTTTCATGGGTAGGAGGGTGATGGGACAATTGACACTGATCCGCTCAGATGCCACAGTAAGGTCATCATCATCCTCGATTGTATCAGCTGCTGCTGCTGCTGCACCACGAGTCCTAGGGACGGATGCATCGTCCGAGTCATTTGCAAACCATGTCGAGGCGTGAGGCATTGGTGGAGCGTTGTCTCTGGGGTAATGTGCATCGTGGACAATCTTTTTAAAGCCCACATAGTCATTGTGGGAGGCGTAGCTAGATGAAACTGCGTGAGCAGCTAGAAATCATGATGAGAATGACGACCTACCGATGAGCCATTGACATTGCCAGATATGCTTCTCTCTGCTCTGCAATTTTCTGCTTCAAGGCTTCCATAGTGCTCACGGAATCCCCAACACCCTCGGTAGGTTCATCCTCATAATCGCTGCCATCGTCGTCTGAGCCCACAGTACGCCTACGGCGGCCTTGATTGAATTGGCTATTTGCTGCCGTGCTTTGTGTAGATAAGCCATTACTTCTAGAGTTCATGACATTCGCGTGGAGCTCTTTGAGAACCCTCTCCATCCCCTCCACATCTGCATTTGCGTCGATAATCTTGCGAAGGCTTCCCTCTAATCTGTCGGTCATGCTGTCTGTTTCCTGACGCATCTTGTATATCGTTCTGTCCATTTCTTCGTTGTCTTCCTGTGATCCTTGCTTCTCCAACCGTCTTCTCTTAATCTTCTCGCATTCGGCGGTTTTTGTTTGGAGCCGGTCATTGATATCTGCAGCCGCCTGTGTTAGCTGACTGTTCGCGATCCTCTGTCTATTCTTAAGTCCGTCGAGCCTGTGATTTCGAGGGAGGGTCTCCAGAGCTCTTTTAGCAGTGGCATGGAGAGGGTGTTGTGGAGGTTCATAGGCTGGGAGGGTCAAAGGTTCACGTTCAGGAGCAGCAGAGGGTCGAGACCTTGCGGGCGCCATTGCAAGAGTTGTATATTACTGTTGAAGCAAGATCTTGGCACGCCCGAGTGACTTTATTTGGGGTGCTGAACGCAGTGACGCGCCCTGAAGTACGCGAAGCACTAGTTGCCCTTAGCGTGGTTGTGTGGGGACACTTCGTTACTCAGTAGACAAGTCGACCTCAACGTGTTGGATAGATCCATCCATTAGTTGTCTGCATAGTCAAGTTTGCATACACGGCACTAATCACGTGGAGAAGCATGATATACTGAAGTAGACAGCAGTTTGATGCGACGGATTTCCCAGTCCACATTATCTACGTATCCACTTTCTAGCCAACCAGCTTCGTCACATTTGTACTGTCTACCTAGAGATAAAATGTAGTATGAATGTCGCATGAATGTCGCATGGATGTCCCATTAATGAGAGCATTATTGCAATGCACTCCTAGTGCTTCAAAACCGCAATCTTCTGGTCCGCAGCCACGGGACCATCGAAGTGGTAAAGAGGCTCCAATTTTGCCCCCTTCCTAAATAAAAGGTATCTCTTGAACCACCACGGAAGAGCCTTCGTGAGCTGGTATTTACAGTGCACACGGGTCGGCACAGCAAATACGTAATCCAATTCTTCAAGCGTGCGCTGCTTGGTTTCAGGCACGAACAAGAAGATGAGAACCAATGCCGTAAGGTTGAGACCTGCGTAGAAAGCGAAGGCACCAACCGGGTAGAAGGCTTGTAGGATACGTGGGAAGGAGATAGAGAGCACGGCGGCCCAGAAGAGGCAAGTGGCGACAGCCCAGGACATACCGACTTCGCGGTGGGAAAGTGGGAAGACTTCGGCGGAGTAGGTGAATGGAACAGGACCTTCACCTGGCGAGTAGAAGGCTGCGAACAAGAAGATAAAGAAAGCAATCAAACCAAGATGAGCCTTCTCCTGCTGAGGGATGATGAAGCAGAGACCAGCCGCAAGCAAAGTCCATGCCATGTTCGGGAAGGTAAACAGAAGGAGTGCACGACGACCCCAGGTATCGATGGTCCAGACGGCGGGCCAAGCGAAGACGAAGTTGACGAGACCGAAACCGAATGAGGCGAGGAGAGCATCTAGGTTGTTGGCGCCAGCCTGGACGAAGACAGTCGAGGAGTAGAACGCAATAATGTTGATGCCGCACATCTGCTGAGCCAACATGACGGTGAAAGAGGCACCGGTTGCACGTCGAACACGGGGAATAGTGAAGAGTTCAATGAAGCGGGTGATGTAGTTGCTTCGGCCGATGATGTCTGCCTCCTCTTGAAGCTGTGCATAGATGTAGTATAGGTCACGAGCAGCTTGGAGAGGAGTGTTCCGAAGACGGCACAGCGAGCGGAAAGCATTGGAGTAGCGACCCTTCTTGATATACCAACGAGGCGATTCCGGGCAGAAGTAAACACCGACCAAAAGTGGGAGGGCAGGAATCATAGCAGATCCCAATTGTAGACGCCATGCGATCGCTCCAACATTGTAGACTGCCAGATTGGCACAAAAACCAAGGAAGATACCGAAAGCAGTCCACATTTGCCAACTCATGACCAATCCACCTCGAATGGCAGCTGGGCAATTTTCTGCGGCATAGATGGGAACAGTTGAAGCCTTAGCGCCCATACCAACACCGAGAAGCAGACGGGTAACGAAGAGTTGAGGCCAGGTCTGGGTGACAGCGGAGCCGATAACAGAGAGGAAGCAGAAGATGGCGGCGAAGAAGATCGTACCACGACGGCCAAAGAAGCTGTTAAGAGGGTCAGAGCACCAGCAGCCACTACTTCAAGTCAGTCTCCAATTCAGTTACTGTCTCCAACGCATAAACTTACATGAAAGCAGAGCCAATGTATGGGCCTGAGTTGACAATACCGACTATCCAAGAGTTCAATTGATAATTGACGCCTGGCACAGCGCCAGTGGACGGAATAGAATCGGGAACACCAAAGTCGTCAGGCCATGACAGATTGGCACCATTGGAACCAGTCTGATCCCAACCCTGCACAGCTGCACCAATGGAGCAGAGAATGACGGTAAAGTAGAGCGCACCCGGTTGACGCCATTTGTGGAGGACTTCATTGCGAAGAGCATCGCGCTCGACTTCGTCAAGCTCGGGAATCTGCTCGAAAGCTGGTGGATCCTGCGCGACCAGAGCACCTTTCTTCAAGAGAGGCAGCATGTCCTGCATTTGCGCCTCTTGCGCGAATTGTTCGACATTGTAAAACAGTGTGTCGCGTGGGATACCGGCAAGAGGATTTTGGATCCTGTGTGTATAACGTTAGAATGTGGGTTCTCCCCCGGGGAGGGCGTTTGGGCCGGGAGACTAAGGGCGGGGAAGGCTGAACGAACCTAGCGGTAATATTGCGGTTCAGGCTGACGGATTGTTGTCGCGAGCCTCGCCTTGACCCTTCCAACTCGGCATCTTTGTTGTAAAGGTCCTCAGGCCGAGTTCTGTTGAAGAGTCAGGGTTGAACACGACTAAAGCTCTTCAGTATGGAATAGCATACTGTTGGTCGATGTGGGCCATGTCGCCCTTCTCGTTCAAGTCGGCCATCTTGGTTGACGACCCAAGATGGTCCAGGTAAGCCTATGGATTGTGAGGTACGGGGAAGGCTGGGAGAAGCCTTGATTCACCAAGCGTAGAAGTTGACTGGAAGAGAAAGTGAGAGAAGTGGGGGATCATTTGTATTTATCGCACTGGGCGAATTTAAGAATGCTCTGCACTGCAGCTCCCATACACAGCCTAGCAGCTGTAACCAGTGATGCCGCTTATTACCGTTTGGGCTAGGACTAATGCAACATTGCAGGCATTGGACGGTGTGGCCCCCGCGGGTGTTAGTGAAGCCTAGTGTGGGCTGCTGATGCCCTGTACACTTTTAACGCCTTACCACTCAGATCCCTGCTGAGGGATTGCGCCGGCAGATTGGCCGAGAAAGGAGTCCAGCTCTCTGGTATCGGATCAGAAGATGGAACATTCGTTTGCGTCCAGGCTTAAAATCACTGTGTACGGATTGAGCTACTTATGAATTGTATTTCGACATGCCCCTAAGGGACCCGGTGGCAGCAAAGCGATCTTAGAGATGCTGTCTTATCGCTGCACCCAGCCAGCTTCCCTTGCCTCCTCCACTCGCTTGCCAAGGCGCAGAATGCATTGTTGCATTGCCGCAAGAGGGCAGATTTTCAATCACGCTATGCAGACATCCATACAGTTTCCGTCGACGTATCGTCCCCGCTTATTCATCGCCATCTGCTAGAAGCGGGGAATTTCTAGACGCTGGATCATCCTCGGGCCTGTAGAGGTGGCGTAGAGATCCTGGAGACTGTTCTAGCTGATCCACGCCAGCCTTCCCATTGGTGCCCATGAATTTATCAAGAGAGACGATTGTGGTGGATTCTGACTGTTCCTGGCTCCATAAGGCATCAGGTGGTTTCCATCAGCACAAGCAAATTCAATCGTGCCTCTATTGGGTGCGCTTCGCCGAGGCAGCCAATCTATGATACTTCGACCCTGCCCCGAGCCCCGCAGCAGCACGTTCAGCTCCCCGTTCTAATGCAATGGGATTGCAGATCCTCTGTGGACCCTTACCCGAGTGCAACAAGTCGCATTATCGTGCATCCATAGAAGAGAACACCACTGCAACCCCTTAGAATTGGTACACATAACCGACCATTACAATCCCAACACTGTGTCCTGCTAGCTTTCTCGGCGGTATGTAAAACGCCTCCAACGCTCAGACCAAAGGCGGGGACGCGAGTAATTGTGTGTGTTAGAGGCGGTCTATATCCCCCTAAGGTCACGCCAGCCGGGGCCCTAAGGGTAGCCGTCTGGGGGAGTGACGTGGGATTTCCTGGGGCGTCAAATGGAGGACAATCATCCGGCGGGAATAATAATCCAGATCCTCCAAGTTCTTTTGCTCACACGACTATACAACTCCTTCTCTTTGTGCGAAACCGCCGAAAATTGATATATGACGTGTCATCACCAATCTTTTAGAACGCATTGAATACGGTTCTGATCATACGACCTGCAGTGATACCGAGGCCCTCATCCACGACACACAGTCACGAGTGGAGGATGAAAGAAGTGGCCATCACGTGCCATGGAACGTTTTTAGCGATCATGGATCATTACGAATGTTTCGTGACTGCCACTGTAGCATTCGTTACATGTAAGCTCTGTTGGTGGCATCAATGTGCTGCCGCCTTTGGACGTTCTCGTGTCCAGCAGGTTCATGTGCTCTCATACCGCGCTTCTCGTCGGCCCAAGTTGCAACTGATGCTTGCGTCTCCCTCGCTCAGGCTCTACTCGACTCCAATACCTCTAATCTTAAGATGCTACTACGGCTATATTGACGCCCGGATCCTGAGCCTTATACACCACTGTTATCGGCCTCACCGAAGGAACACTGGTATAATAGCTTGTCTCCACAAGGATTAATATTAGCAAAGCTTATTCACGTCTGCCAGTCAAATTGGGCATAAGGCTGACTATGTGGGCGAATCTGGTGGCAACCCTTTCTGCTGGAATCTGGTGGCAACCCTTTCTGCTGACCGAGCTTACAGCTCTACAATCAAATCAGACTTCCGAAGAGATACTACTGCTATGGTGCAAAGTCAATCGCCTTGACATTATCACATGTTCTAGCGACCTTCTGGAACGTTATCTGCCGCATCTGGCGCAGAACTTAGCCTAAATTCGAGTCATGTTCTGAATACGGTGTACAGCAATAGGAGGCGACACACTTTGGGCTTCGACAAGCCTCCAACATCGCCCACAACGAAGCCTTAAAACACCGTACTTACCAAAATCACTAAGACACCAACGTTATAGATAACCTTAGACAGTATCTGCGCCTCAGAAAGCTAAGAAACATGAAGTTCAAGGCAGTGCCTTTAACCGGAAGAGCCTAATTTCCGAGAATCTGGAGAAAAGTTGGAACGCCATCCAATTGGACCAATCTTGTCATTACCTAGTAGTGTTTGTTTCAATATTACGGCCACGAATAAGGTTGCTGAGCAGTGACCTGTCACATGCCTCATTTGTTCTCAGACCAGATACAATACTGCCACCAAATACTGGTGCACGCTCCACATCAAAATCCTACCAAGTAGATAATTTCCTAGTCCCTTTCAACTGGGTATCCCCGCCCTGAACTCCGTGTCGCGTGCTCACACCAACCCAAGTACCTTACACATACATCAGGCTGTATCCCCAGTAGTTGCTCAAACTCCCATCGCAACAACACCATCCCATCGACAGCTCCCTCCCCCAAACAAGGGATTCTGCAACGCTTGCTCATATCCACGCGGTACTCCCATATCCAATTTGCTCAGTATGCATAGCCCACCCTCTGCGCAGATCTCTCGTTCCCAGGCTTAACTTGCGAAGTCGTTCTAGACCCGACAGACAGTGCAAGACCCAGCCAAATGTGTCGAGACCCCCACATGAAAGACCCGGCAATTAATTGTACATACATAGTCGCTGCACCATAATAAGGATGCGCTGCTTGCTCGCCGTTCCTTAACTTGGATTACGCATAACACTCCTTGCTTCTTCCTACGTGTAGCCTGGACCGATATACTCTTAGATATATATATGTGTCAGCTCCTCGCAGGTACTAGCTGGCTATATCTGCATGTCCAGGCAAGGTATGTCTCAGATTACACTATAACTCATGGTTCTAGAACAGGGATTCAAAGACATTGGTTATATGATGTGATGTGGTCTAGATTGGGGATTTATGCATTACATTGCTTATTTGATGAGTGAGTGTGTTGAGGACTTTGCATCATTGAGTAGTCAACATGAGTACATGGCGTAACAAAAGAGAGGGTTACAGGTCCCGTATTGGTGTAGCATTTAGAATTTTATATTCATGGCTCGTAGCTGCCCTTTCTATGTAGCTCATCTATTTCATGTCGATTGGAGTTGCGAGATCCAGAATCCACCGCCCATCCGTTTTCCCCTTCATATCTTCCAACATCTAATCATGCACCCAAGTTATCTTTCCCTATATCTCCAGCCGTTCCCTCTTCCAGCTCATTCCCCATCAATCCCTAAACTCCTCCATAAACCCCCTATGAAACTCCGTAATCCTCCCCACCCACTCCGTCCCCGGCGCCAAAAACGTCGTCCGAAAATGCAATGTCCCCTCTTTCTGCCCGAACCCGCTCCCAGGAACGACACAGATCCCCGTCGCATCCAGTAGACGGAAGCACCAGAACTCGTCGGGGGAGCGGTTTTCTTTTTTGGCTTGTTCGATGGCTTTAGGGGGGAGGTGGATGGTGGGGTAGAGGTACATGGAGCCCTGTAGTGGAGTAGATGGAATGGTTAGTGAAAGGGGGATAATTGATGAATAGAGGGGGGAAGTTGATTGGGATGGATGGGTGTGCTCACTTGAGGTTCCTGGCATTCCACCCCTTCCATTTGCTTGAAAGCCTCCCACAACGCTGTCGCTCTTGACTGAAGTCCCCGCGCAATACCATCATACTCCTCTTTGTACAGTGGATAGCTTGGATCCCCTTCCTTCGGTGGGCTCGCCTGCATCTCCACAAGACACTGTCCAATAACCGGCGCGCAAAGCATGATACTAACGAATTTATAGATCTGCTGCTTTACCTCCTCATCGAAGCCCACGAGTTCGAAATAGCCTCCCCTATGCCCGCATTCGCCTACCATGCCTTTGGAAATGCTGTTGAGGGATGCTAATTCCACGTTATCGTATTTGCCTGGTTTCTCTTTTTGGAGATCCCGTAGACCTTTTTTGAAGGAGGTGAATTCACCGATGAAGACGTTGGTTTGGTAGACTTCGTCGCCGAGGACGACTAGTTTCTCTTCGGCAGCGAATTCGAGCACGCTTCGCACGTCTTCTGCGGAGAGACTTGCGCCTGTGGGGTTGCCGGGGTTGATGACGACGATGGCGCGGACGTCTGTACCTTCTGACTTTGCTTTTTGGTAGGCGGAGCGGATGGCAGAGAGATCGGTGCCCCAGGCTTTGCTTTCATCGAGGTAGTAGGGTACGCAGCGCGCGTTAAGGACGGATAGAGTCGCGGTGTAGAGGGGGTATTGCGGTATAGGAACCAAGATGCCAGTCTCCGGCTTCGCGCAAATAACATTCATGAGAGTGTTGACTCCCGATGAAGCACCAGCGCTCAAGAAGATGTTCGCTGGGTCGGAGGAATAGCCATCCCTTCTCTCAATGAATTTTGCAACGCTGTTTCTTATCCCGGGCACTCCCTGACTCTGGCTGTATGCCCCCACACTCTTAACCTCACTTAGTAACCACTTTGCCCGCTCAATTACATCTTGCTTGTATCCAAATCCCTCCGCAAGAGCCTTCTCATTCTCTAATAGTGGAGGATACTCTAGTATGCTTAATACCTGTCGAAAGAATGTAATTGGCTTCTGATCGAGCTGCTGAGGGTTACCGATATTGGCACTTATGACTTTATCGAAGGGTAGTGTCTCATCTGGAGGAGTGGGGGGGTGTCCTTTCTTGAGTTTGGCTCTATATTCTTCTGATCGTACGGCCAGCTCGCCTCTCACCGCATATTGGGCTTTTCGAACGTTCTGGTTGATGTTGTTGACATTGAGGCTGCGGAGGGCAGTGGAGGAGGACATGGTACGGCGAGTGGATTGCTTAGAGGGAGCAAAAGGTAAAGGATGGACTGTTCGGCGTGGTTAGCTATGCCTATTTGTATAAAATGAGCGAATTGTTTTTCATAATGTTATGCGCCTATATCGGCGGCCGCCGTGCGGTACTACACCGTAGGTCTAGGAATTCGACAGTCAGATGACCATACGTACCTTGAGCACGACTTTCGTAAGCAGTTTGAAAGGCGGTTGCTAAAGCCTTGCAATTACACTGCAGTCTTGAGGAGAGCAGTTCCGATCTGGCAAGAATGGATGACGCTGATACCGAAGCCATCTTCTACAGCGGGGGTCGGTCCACTGGAGCAAATTGCTTTTGATCTCCAGTAAAGCTACGAAAAGAAATCAATTGATGGTAGAGGCATAATTATCAAGCGAGAACCTGATATGTATCTTATATAAGTATTTCACATGTTGATTGGATCTTTGCTTCAATGGAGAGCTTTGGCGCAGTGCGCGTAAGATGTTTAAGTCGGAAGCGGCGGATTTTTAATGGTCTTTGCAGCATGCAGCAGATCTAATGCCCCCTCTTAAGCTTGCAAACACGCATGCTATGCTATAATTACAGCTGCTTCCCCGTTCTGTCATTGCACTCTTGTTCCGTTGACGTCATCCTCTCTCACTTCCTCTCAGTCTCACAGCTTGTCCATACTTCTGCAACTTGGTGATCAAGCCATCCCCTTGCTTCACCACATCCGCGTATTGCTTGTTCTTGTCGTCAGGTCTATTGGTTTCTATGATTTTGTTGACACGGTCAATAGTACAGGGAATGCGGTCCGCCGCGATGAATTTGGCCAGATCCCTAAATTAAGAATAAAGCTTGTCAGCATAACCGTGCAAATCAAGGCATTTGCAATTTCTGAAGTTATCAATGGATGGACCGTCTTTACGTACCGATCCAGGAAGTCTACAGAGACGCCAAAGTCGTTTGCCATGCTGCCGAGCCCCACCACTCTGTAGCTCTGTAGTAACTGCTGATACCCTCTTAACCTCATCTCTCGCACAAACCATCCCCGATGTTCATATAGATAGCGATCCTGACTCAGGAAGTTCTCTTCCACAGCCGCAAGCGCCAAGAAGAAAGCCTGGTAGTTGCCGACGTACAAGCTTCGGACCAGACCGGCCAAGGGTGTAAAATCAACCGGAGCCTCAACTTCCTGCGGTGCCGTGGAGGAACCGAGTGCGGTAAGGTTAACGGCAGTGGGAGCGGGCGTGGGCGTAGCGGATGATATGTCTTTCATTTCTTCATCGCCAGCGCCGGGACCACTAGATACAGCTCCTGAGAGGGCAGAGAGCTTGTCTTCTCCATCACCAAGTATTGCGCGGATTTCTGGTGCGTCATGAACTTTTGTTTTGAAGTCGACGCGCTTGAGCGATATCGAGCCTGCGAGAACCGAGTAGACAACCAGTGAGGAGTAGGAGCAGAGTTCGTAGCTTGTGAAGGTGGATAGACTGTCAAGAAGGAGAGGGGCAGCAAGATGATATGAGCGGGTAGTGAGCAAGTGTAGACCTTGGTAGGCCTTTAGACGATTTCGCCGGTCCCAGTCTCCACCGCTCTCCACAAGGGTTTTTGCCCGGTCAACATTCTTCTTAACGCCAACTCTGTCGCCAAAGAAGATGCCAATGCGGATAATGGCAAGGACAAGGTCAATTTTCGTGCCAAGGACGCCAGTCTTCTCAAAGACAGCTTCATAGGCTGACAGTGCTTTCTCCTAGGTAGGGTGACCGTGTCAGCAATGGCAAATGTATAGCAGCTACTTCGTGGGACAAACCTTGTCGCCCACTCTTGCCCAGAACTCCGCTCTCTTGCCCCGCGCAGCTTGCACTTCAGTGTCCCCAGCTTTCTCTGCAGCCTCCTCCTCCTCTTTCTGAAAACTCTCCAGCTCCTCCTCATTCTCAGCCTTCAGCTTCTCATACAGTTGCTCATCCCACGGAAAATCAAATGTACCACTTCCTCTCCGTCTCGCGACCATGCTGGCAGTCCCATTAGGTCTCCTCGTATTTGACATTGAACTTCTTCGCGTTGACCCTTCGCCGGAGGAATTTAAAATGCCGTCGGCGGGATGTGCCAGGTACCGATACAGAGGCGCCATTTTGTGCTCGGAGATGGCATTTTGGAGCTTATTCAGTGACGCTTGCCTTGTGTTGTGCGTTGATGATGGATTGGTAAGGGTGAAGATGTCTTGGGCGAGAGAGAGGTCAGGATATTTGGCGTATTGCGGGTCTGAACCCATGACGGCGGCACCACAGGAATGGTAGGGGAAATATATGAGATCGAGCACAGACTTGTGAGGTCAGATTTAGACTCAAAAGGCTGGGTGCGAAGATGCGGATTCTATTTGATGATATTTGCTTCTAGGGTATTGAAGCTCACTCCAGCTTAGCCGCGGGAGCCCTGGGCGGAAAATTAGCGCTTTCGGAAGAAAAGGTGCTCCTGACGTTTTGGTTTTCTTTACTAACCACCACCTGGAGTGGGTGCGAAAAGCAGATGGAGACGACGACTCAACTAATTACTCCGTATGCTAATCCGGCACGTTGTAGCTTGCTATCCCGCAAAGCCGTTCAATTTTTTCAAGGGTCAACTCCTGTCAGGTGGGACGACAATCCCATGCTGGTGGCCGATTCCTGACTGCAAAATGAGTGGGATTCATGACTCAGGGGCAAATATAAGTAGACTATCTCACAAACCAGGAACAGCATAGAAATGACGGGCGCTCGTCGTTTCTGATGCAAAGACTTTGCTCTACTTGCAATGGTAAGCTTTTAATTACGCTTGATGAGACAAACGTACAATACGTCAATAAACTTTTTTCAAGGCAAAGTAATTGTGAATTGGATATTTCTACAATGGTGAAGATCGTGTGAGCGTACTAGATAGAGCCTGACCATGACTATATATGTATCTACTGGAACCGTAGTGACCTATTGAATTGAAGAAGCAGAGCATTCACTGCTATCGATCAGAAAAAGGACATGTCCATCAACCCTTGAGGTGAGTCCCAAGGTCTAGTCTCCCACGGGTGGCCTTCGGGCCCCAGCTTGGCGTTCAGAAATCCCACATTCAGCAGCTGATGCTTGACAATTTGATCCTTATGCTGCTCCATCTCTACAATATCCCCTAAGGAGAAGAAAAGAATCAGCGGATTGTCTATCGTCATTCAAAACTCCTTTTCACTTACAATTATCACTAACTAAGCTCCCCTTCAGATAATCGGCTCTTGGCTTGCTCAGATAAAGTGACATCGGACCTGTCAATGTACCATCGATATTGTAGGGAAGACAAGCAGTCGGATTCCTTTCAACAATGTCTTGCATGCAGCAGAAAACCCGCAGACTAGGATGTTCTATAAGTAGTGTTATTAACGTCAGCTTCTCCTCACTCCCTTCCCATAGATAGCACATCCGTACCTACCTTTCTGGAGGTACTCTGAAGTCTTTACCATTGCGAGCTTACTGGCGGAGTACAAACTGCACCCTGGCATCACGAGTCCGATGTCCATTGAAGAGATGTTAATGATAGTCCCTTTCGCCCCGAAATACTTGATAAAGTAATGGCTCATCAAGTAAGGACTTTTGACGTGGCATTCCTGGGCCACTTTGGTCAGATACTACCCCAAAACGCTGTTTCTCCTACTAGGAAGGGTGGCTCACAAAGTACTGCCACCACCGAATGGGTCTAATGTCTCCTGTATATGGGTAATTCCAGGTTACAGCATTGTTGATTAGTACATCTACAACCATGAAATTTGTCGCAATCTTGTCATACAGCGCCTCGACATCGCTTTCCGAAGTTATGTCAGTTTTGCATGCCATGGTGGCAAGGGAACTAGCAATGGTCTTGCAATATCCAGTGATCTTATTGAGAGTCGCCATATTGCGGCCAACGAGAATAATCCCAGCTGCTCCTGCCGTGGCCCAAGCTGTGGCACAAGCTGTGGCACAATCCTGATGATAGTCAGCTTCATAGAGAAACCAACCTCCTACTGTGAAAGGACGATAAGGGGTTCAGTGCAAGAAATCTATATGAGCGGATTTTGAAGATCATCGCAACAAGGTGGCAGCAACAGGCTCTCGATTAGATAAAAAGAAATCTGCGGAGCACTAACAGATCCAATTCGGCCTTCACCGCACGTGATCATAACAACTTTGCCAGATGCCGAAAGATCAGGATTTTTTGGATCAAGGGCTGGGTATAGATCCTTGTGAGTTGGAAAGGAGACTTGTAATCCTTGGCGTTCGTATTGCTGGGCTCCATTACAACTTATGTTCTTGAGCGATGGGATGTAATGGCGGTTCTCTGCTGTGAAATACGGATCCGAGATTCGGTGATATCGAGGTGGGCAGCGGATTCTCGCGTTGAAGGAATTCTGAAACTAGAACCACAACACACACACGGATATTGCGGTCGAGTATCACAAGAGCTGAACCATAGTCACGTGAAAATGTATCCTGAGGATGGACCACGCTAATTTTAGGAGAAATAACCTTACGCACGTGTATGACCTTCGGAGAATTCCCCGCTTGACAGGGTGTTACATTTCACCGCACTGTTACGTACGGGCATCGTTCTCGGCGATTTAAGTGGCGCGCAAGGTTACATCGGCAGGGGATCCTGTTTATTGTGGGCCTCCTCCTGCAAGTTGTGGGTGTTTATTCACTGTGTTCTTGCATGCATGTCAATTTACAGTTAGCGTGAGAGGCGCCGCATAGGAAGTGAAGGTGAGCCTGCCGAAGCCAGAGTGAAGAAGCTCAAGGTCAGATCTATCCATGTGTGACAGTTGGCATATCCCAAAATTACCGGACTGCTGTATAAGGTATGTCTTTTACACGAGCTCAGCCCAGAGCAATCATTGATGATTCGTGTGCCCTCGAGTGCCTGCACGATTATAATCCTACCATAACGTTGCATTTCACTCCGCGTAGGACGGGAGGTTTTATTCGTATCTCCCACCTTCATCCTAATGGAGGGGCCATAATGTGCCATGGTCTCCCGCAGGTCATGATTAGATTTAGAATACGAATCAGAATATGTGAGCTTCCATAAGATGTCCAAGCCTTCAGTTTCCTTAAACGACTCGACTTGAAGTGCAATTGCTACCTTGCCAAATGCAAGCCGGGAATCATCTGGAGTTGATAGTATAGACCCTATTGCATCATAAGGCTATGTATCGCAGATAATATCCCTATCCTCAGTATTGTCGAAGATCAAAAGGCGTATCGTTCATAATTGTGCGCAGATACACCGACACAAGGCTACCATATTGGATAGCATACTAGTCAGATCACAGCCAAGACCATGTTCCAATCTGTCGCAACGAAGGAAAACGAATAGACTACAGGTCGCGCTCCGCCCAGCTTTGAATCACACCCTGTGGTGTTGTGTCATAATTCTTCACAATGACTTTTTCGCCTTCGAGAAAGGTGTTGGGTTGTACGAAGACCCATCTGGGCAACTTTCTCGCAAGCACAATGCGTCGCCACTCCAGATATGGTCCGTCAACCCTTGAAAGATCCTCGTAATAACCACGGCAACTTTCGACGTCGGCAGTAGAACGGTACATATGTAGCCGGAGAAGCATCCTGGCGAGTGCTGGCTTGCCGTCGGAAAGTATTCGAGAGCGATCAACGTGGACGGTGATCTGGTCTTCAGCACTGTTGTGATCAATTGTCATGAAACCATTGCCATCCGTCAGCAGACACTTCAAGGTGGCAAAATGAGCTCTGCTATGAGCTTGTCCCCATCTTCCGCTTTCAATATCGTAATTCTGCAGACCCCGCAGCCCATCGACTCCAAGCTGGACATAGACGTTGTACGTTAGGTCTTGCGCAGTGATATCGCTTTCTGCGGTGAAACCAAACAATGCCAGCAACTCAACGTCATCCATCAGATATGCTCCAATGAGTTCAGCCATGTATTCATCCACAGTGGTAGCTAGATCACCAAATATACCAGTCCATGTCTGCCCTGATCTGTACCAAGAGTCAATTGGCCGTTTATTCAGTGGATTGATCGGAGGACTCTTGATGTCGAAGTTGAATTCCCCGTCTTCTTCTGTCATCAATTTTCCAGTACCATGGCCAAGAAGTTCATGCAGGACAACCCAAATATAATAAGCGGCATATTTATGCTTCTGGAAAGCTGCCGCCTCCGAAACCCCTACGAATGGCGATACCTGTGTCTCATCGCTTTTGGAGTTCATGCGGTTAGCAATTATGACGTTCTTGAAGCCATGTTGCTGGCGAATATCGTTGTAATTAGGTAGACTGATGCCAGGGAATATTACACTAGAGCAAAATGCAAGCGCATGGATGCTCGTGAAATCAGGAGGCTCGAAGAGAGATTTCTCAAAGGGACCCTTGCCGTCATTGTCAGATCTCCCCGTAGCCCATGGCAGGCGTCTGATAAAGTTTGACGATTGTACTACCAGCTTGGTGAGTAATTTGGTCTCTTTACGATCTGATATGGCCACCAGGCCTTCGAATTCTGCTCTAACGCCGTATGGGTCGCGATATGGCTCTACAAAACCGAAGATATTCTCTACGGAAGGGTTGGTGTCTTGAACCCAGGTCTTCTGAGACTCCTTGTAAATTCCGAGATCTCCAGTATAAAAGCTCCGCCGATACTGGTCCAGAAATGTCACCTGTGCTGGATTCGCTGCATAGAGAGAAGCTTCTCCTAAAGAATGACGGATCGCGAGAAGTTCATCACTGTGATCTCCTTTAACAAGACGTATAGTTGCTTTCGAATCCGGCAATTTCGAGATGTTTTCCTGGCCTGTGTTCTTCTCCACAGACGCCAGCAATAGCTCGTAGACACATTTTTCATCCACAAAGGTTTTGTGAATACGGGTATCCTCAGGGGGTATTCTATCTCCTCCATATTTTGTGACACAACTGAGATCTCTTCTGGACTGATACCGTGTTTTCCTGGGTAGTAGCAGCTTTGATTTTTGTCACCAGGAAACCCAAGGCTGCTGGGCTGAGAGGAGAACATAGGCGTCTCAATGCTCGCAAGGATAGTGTTGGCGCTTTCAGAGATCTGCGCCATTGCCCTCAGCGATTCTTTGGTCATCAATGGCCAGAACTTCTGGTCACCAGAACCCTATGTACTTCTTCAGCTGCTCGAAGCACCCCAATAGGCAGTAATAGACCATACACAGTAATTTCCCATATTGGACAGGAAAGTTGCAGCATACTCGATGAAAGCATTCACATCAGCGTGGGATACCTTGCAAGCATTCGCTAGAGCATCCCAATCACCGCGATAGCTATCTTTACATGTTTCATAGAGTCACATTATGAAATCATAGATCCCAGTTGATTCTGGTGATACCTGGCGATGGATAATTCTAGTACCGGACCATGCTGCTTTTGCCATATGATGGGCAAAGAGCTGTTCTCGAGGATTCAACTGGTTGAAGGCAGCTTCGACCGATAGCTGGTGTATAGGCATGGCTTTTGATGTGATTTCTATTAGAGGTTCTGGGACTATTATCTGACAAAGCAAGGGAAAAGATGCCCGGAACCAGGTGAGCTATGTAGTAATTAAATTGATAAGACATAGTTGCAGACGAGCGTATAGCTGATCCGACAACTGTCGAATGCGCGCCCCGCAGCCAAAAAACTTGAGGCTGGTGCGCCCAAGATGAAGTGGCATGGGAGAGAAATTCTTGGTGGGTTAGAACCCCACCAAAACCCTCCAGCCTTGAATTATCTACGCCCGAGTACTGAGGTCAGAGAATAGGGCAAAATTCATGCATATAGAGTGAACACCTTCTAAGCTATTCTCGATGAATATCCAAGAAGTTTTGAATCCAGATGTTTCTAACCCCTAATCATAGCCTTCACTGACATAATTAATATGTGATAAAAAACATATGCTGCTTTAGAGGGCTTCGGAAAGGGTTATATCCAACTTTAAAAACCTTCTATATGCATGACTTATGCCTCATTCTCTTACCTTCTCTGATTTACCGCGGCCCCACCCCGTTATCGAAGCTCCTGATTTCATGTTTATCCCCTAGAAAGTGCCCTGGCTGGTAATGTTTTCCATGCCCCGCCTTTCTCATATAAAAATGATGTCCCGCCCCGTTATTATGTAAAGGTCCTGATCCATTATCTTTGAAGGCTGTAGACTAAACCCTCAATGTTATATTACTCCTCCAGAAAGTGCTCTGAACATCAATCTCTTCTATGCCCTCCGTTTATCAGATAAGAAGTATATAACGCCCCGTTATCAAAGCCCCTAACCGGTTCCATTGTTCCAGGCTGTAGCCCAAATCTTCGATATCACATTCCTTCCCCAGAAAGCGCCCCGCATGGCAATATTCCCCATACCTCCCATTGCTCAAATGGATATTATATGACTGAGCCAGGGATAGTATGGAGCTGCACAGTATTAAAATCTTCGGCTTTTGTTTTGGTGGCCGATTGCTGCATCAGGCCAGGATTTTATTTGCACAAGGTCTTTGGTTGCATGAATACATACCAACTCACGCGTCAAAATCTGCCCAGGGCAAATGATTGGTAGCACCGCTGCTTGGAAAGCTTTGGTGCTGGATGGGTACACGACGGAATACATTCGCTACGTCGTACCTTCCCGAAAAACTGCTTCGGTAGGTCACTACCCGAACTAGAAGTGTTCCAGACCTCAATGTAGTGGACGCTCGCAAAGCCATATTCGCTGCTTAAAAGCTCCATGATAATTCTGCAAATCGTTAGCCGAGAGAGTGAGTCGATAAGGGATTCTTCGCGGCTTGTATGATGTTTCCGGTTCGGGGCTGCAGTTCAATGATTGAGAATGTCACATCCTTCAATTTTCTCCTGCTATCGTCTCATTATCAAGACCGCTAATAATAATACTATCCGCCCTAACTAAGCTAATCAAAAGATTCCTTCCCAGCAAAACTTCTCCTCCTGTATACTCCATCCCATGCCCCACATAACACTCGTTCGCCATTTCCCTCGCTGTAGCCCTAATTTCAGTCCATGTACCCATTACCCTGCCCTCATAAGATTCCACTAGCTGTACCTTAATCTTACAAGTCCTTACAATCTCACTAACGGGGAGTCTAAATTCGTCGGCCGCACCACCGGTGTGGAAAAGGCCTACTTTATGAGAGTAAGGAAGGAAGCCGAGAGCGGCGTTGCAGTCTTTGTACTTGGGACGGAAGTGGAGAGGGTCGAAGGGAGTGCAGATTACGACTGCATTGATGGCAGTTGAGGTTTGATTGGAAGAGGGGATTGTGGTAGTGTTTGTTGCGATGGTGGGAATGGTGCTCGCATTTTTATTGGGAGGTTGGGTGTGTGCTGATGGGGCTATCGTGGAAAGGAAAAAGAATAGGAGCGTGGTGATTGGGGACTGGTGATGCATCAGATTTGTTTTGGAGCAGTATGAGGTTTTGGCAGGCAACTGGTTCCTTCGTTATATGGAGAAGAGCTCTGGCACTAGGGCTCATGGGGGAAATGCGTACATTTGGATGTCCACTTTGTGGGGTAAATGATAGACTCTGCCATATTTGCGCAAGCGATTGCATGGAAGCACTTGGATCTTGGTTATCCGTTGGTCAATTTTGAAGCGGCAGTCGCAACAACCTTTGGGCGCTGGCAGGGTGTATTTTTCGTGGTTCGGGTATGGATTTTGTTGTCGGGTGTCCTGGAATGCCTTGTTGTTGGAGCGGGCGTGGTCTTGCTCGTAGTCGGCTTTGTTTTTGCCTTTCATCTCGGTACTGTGGTGTTGCTATGGCCATCCAGCCTCTGAGGCTGCTGTACTAGCGGTATCATCTAGGTTCTGCTTGGCATCTTCCAAGAGACATTGAGATCCAAAGCATCTATCGTCGTCCACTTTACTTTTCTCTTCATAGAAGGGAAATGGGGATTATTGAAGACGGTAAGTCCTCCTAAAGATCCTTCAATGAAGGACTTATCCATTTCATAAGCAGTACTATAAACACAGACAAATGTCATTGTAGAGGCGAACTGGTAGCAGCGTTATAAGGTATTTTGAGTTGTTGAACAGTCCCATGTTCCTTGGCAATGCACGATGGTGTTGAGGCACCGTAAGGAACATTATCATTTTTTTTTTGTGTCAATACGAGTATGAAGGTATGAAGGGAGAACGTGGAAGGAAGTCGTGAGATGCTAAGGACCTAGACAAGGCTACCTTACTCTTGATCTCACTGCTCGATGAGCGCTAGGGGTCTTGGGATATGGGGTATTTCAACCTGGATACCATCCGGAATGGTAAGCACGAGAGCGATGTTGCGAAGTCTCAGTATTGTACTCCAAATGGCTTAGCAACGAATGTCACTCGATATCATGTGACAATTCTGAGGGTACATGAGATGCGTAGAAACACCTTGCACATTGCATTGACCCAATGGGTTGTGTATTTCAGGCAGTCTCGACTTGGAGAAGGAAGTTTCTTTAGCGGCTTGGCACTTGGCGGGGAAGAAAGAGGCTTCGGGTCCTAGTCCAGGGTGCGATTGCTTAAAGGGGTTATTTCCCGTAATGACCTTGGTGGGGCAACTGTTTTATCAATAAGGTAGCTACCTACAGCTTAACACCTACCTATACCATGGGGTCCCAGATTCGAAACATAAGTGGTCTCACTCCTTAGTCGCAATACTTCGTACTCGTAGACTTACGCAATAGACTTCCCCGAGATCTGGTTGCATGAGGACTGTCGAGCTTTGACGGTCCCGTTTGGCAGGCGGAGAGTTGATGTCCAACCAAGGAACCATGTGACAGGCGAAGTAGTCCGCTAATGCTCCGGTTAGCCATCAATCAAAGTGTAACATCAAGGGCAATCCCTCCAGTCGCATTCTTTAGTTGATAGATTGGCTGAGAAAGGCAATGCGAACCGCGTGGTCTTTCCCATTACACGCCTAATAAAGTAGATTGAGGAACCACTTGGCATCTGACCAGCATGGACCACTGTGCAACATCGTCCTTTATCATTATCGTGCAACAATTCTCGGATATGGCGCCGGTATGGCGTATCAATGGCGTAGGGAGATCTTCCAGAACTCTTACAGGGTCCACTCAGCGGGCTTGCCCGCCCATCGTGGATGGTTTAGGGCACAATGTGCAGGATTAGAATCTTGTTGGTGTCAATGCTACGGTAGTTGAGCTCGTTTGGGGGTCTTACGAAGCGATTTTAGCGTTCGACCGACAAGAGGCAAAGATCCGCTACCTTATCCAATTTACTAGCTACCTTAAGGTACCTTGGTAGACTTTGCTAAACCTGACCCGTGGAACCGTGGAATGGCCTGGTCCCAGCGTTGCATAAAGGTGGGGGGATGCCCTCTCCACAAAACAGCCTCACTTCCCTCCAAACAATTGGGCTTCTGCACGAGACTTCGAGAGGGACTCGTCTATATATATACCCAGCATGAAGTTCCTCCCAGGTAGCACAACGAAGCAGCTCGACGAGTCGCCCGTGCGCAATGAAGTCGACATCCACGGCGAACCATTGGAGAACCTCCAGAAAAGTCGATGGGAGCGCAGTTGGCCGACAATTGCTTGCGGTGCTGGACTCTTCTCCGATGGCTACCTGAACGGGTGGGCTTCTCGCTCAGTCACATGTTTGAGAAGAAGCCTCTTTCTGAACGTACATCGTCTAGGGTCATTGGCCAGGTCAACACCATATTGAAGACTCTCTACAAGACTGAGTACACCGCATCGTCCGCACAAAAGAATGTTACAGCCATTGCCTTCGCCGGCACAGTTGTTGGCCAACTCTTCTTCGGATGGATGAGCGACCACTACTCGAGGAAGCAGGCCCTGCTCACCTCGACCGTCATCCTCTTCATCTTCGCCGCCCTTGGTGCTGGTTCGTACAGTGGCGGCTCGATTCCTGGTATGTTCAATGCACTGGTCGCCTATCGCTTCTTGCTAGGTATTGGTATTGGGTACGTGACATTGATAAGCCAATAATATTTCTATCCACTGATTGGCCTACAGTGGAGAATATCCGGCTGGTAGTGTTGCATGCGCTGAAAGCACTGGAGAACTGAAGGAAGGACACAGGAACAGGTGGTTCATAATGTTCACCAACGTGCAAATCGATATTGGATTCGTTTTTTCTACATTTGCCCCCATGATCGTTGTCTTGGCATGTACCGACAGCCACCTTCGCGCAGCGTGGAGAATTTGCCTGGGGCTTGGTGTCATACCTCCTCTCAGTCTCCTCTACCTCCGATTGAAGCTTCATGAACCAGAGGAATTCCAACGTGAGACTATGAAAAATACCAGGACACCATGGTGGCTAGTCATCAAGTGAGCAGAATGCATTCCCTATCTAGCCAATGGATACTGATTTAAGTAGGTTTTACTGGTTTCGCCTCACTATTGTCTCACTCATCTGGTTCATCTACGATTTCTCGGCCTACTCCTTCAGTATCTACTCCTCGGCCTGGCTCACCATCATCTTGGGTTCGTCAGCTCCTATCTGGAAATCTTTCGGCTGGAACACCATTATCAACTTATTCTACATTCCTGGGGCTGTTGGAGGCGCCTTCTTAAGTGATTGGATGGGTCCCCGTCTTGCCCTTGGTACTTTCGTCCTTGCCCAAGGAATTGTGGGCTTCATTATGGCCGGATGCTACTCCCAGCTTGACACAAATGCCCACGTTGCCGGCTTTGTCGTCGTCTATGGGATCTTTCTTTCCCTCGGAGAGGCGGGACCAGGCGACAATATTGGCCTTGTCGCTTCCAAGACAAGCGCCACAGCTATTCGTGGCCAATACTACGCGATTGCAGCGGCCATGGGAAAAATTGGTGCTTTTGTCGGCACCTACCTCTTCCCCATCATCCAAGACAATGCCCCAGGCGGTGCCACTGGTGTTCGAGGCGGCCAAGATCCTTTCTTTGTTAGCAGCAGCCTTTGCATTTTCAGTGCCTTTTTGGCATTCTTCTTTCTGCCAAATATCGGTCAAGATACGATCACGGCGGAGGACATTAAATTCAGAGCGTATCTTGAGCAGAATGGATGGGATACAAGACAGATGGGAAGCAAGGAGTATCAAATGCATAGTAGCTCCACAGTGGATGCTACGGTGGGTGAAAAGGTCGAGCCAGTGGAAAAGATATGAGCAGTGAATTAGAGAGATGTTGGACGAACGACGGATGGGGCGCCTAATGCGTCTTTCATGAGATATTCCTATTGGCTTTGTGTACCGTATTTGATTCGTACATAAGCACATTATCATCACGTCGTCCAAATTTTGCAATTGCCGATACTATTGATCAAGATTGGTGTAACTTGGGAATGAAGCGGTCAATTGTTGCAATCCCTAGCCAAACAATGCTGCGTCCAGATCGCTTCACTCCTCCCTCCACACAGACTTCCACATAATTCACCATTATCTAGCTCACATGCACATTGCACAAAGTCCATAAATGAATGCTCCATACCCGCACCACTAAGACCCTGCATCACCTCCTCCCCATCTCCCTACCTCACTCCTCCATCTTTCTTACTTCCAACTCCTTCCTCCCAATAATCTATTCCCACCATAACCCTCGGTTTCTTAGAACCAAAATGTCCGACCTCCCAGCCACCTACCCAGGCAAGCTCCCCCTTCCCCCTTCTCTCCTACCTATCCCTCCCCTCACTAACACCCCCCCCGACCCCGTCCCCCTAGCCATAATCGGCGGAACCGGCCTCTCCACCCTCCCCTCCCCACCCTTCCACCCCCTCGCCTCCCTCCCCGCCTCCACAACCACAACACCATGGGGAGCTCCCTCCTCAGACATAACCATCCTCTCCTTTACCCCTACAACCTCAACAAATCAACAACCAACGATAATCGCTTTCCTAGCGAGACACGGCACCCACCACGATATCGCGCCGCATGAAATTAACAATCGCGCTAATGTTGCGGCGTTGAAGAAATTAGGGGTGAGGTGCGTGGTGGGGTTTAGTGCGGTGGGGAGTCTGAGGGAGGAGGTGAAGCCGAGGGATTTTTGTGTGGGTGGGGGGATGGTGGATTGGACTAAGGGGGTAAGGGATATTTTAATTCTGTCATGGCTTTTGCTTGGCTGGGTGATGGGCGGAGGTTGGGAAAGGGAAGGGAAGGGAAGGGAGAAGGATTGAGTGTAGACGCTGATGCGTGATATAGGTTCGCCCGTGGACGTTCTTCGAAAAGGGAATGGTAGGGCATGTCAGCATGGCTGATCCGTTTGACAAAATGCTCTCGGAGAGCGTGTATAAAGCTATTAGTCGGCCTGGGGTGCTGGAGGGGGAGGAAGTGAAAGCCCATAAAGACTGCACTGTTATCGTTATAGGTACCACCCCCTCCTTCCCAAAGATCTAACCTACAACAACGGCAAAACGTTGGCTTATGTATATGGATATGTAGAGGGACCAACATTTTCCACCCGCTCCGAATCCATCCTCTACCGCTCCCTCCCCACCAACCCCCCCATCTCCATCATCAACATGTCCACCATGCCCGAAGCCAAACTCTTCCGCGAAGCCGAAATCGCCTACGCCCTCATCGCCATGTCAACGGATTATGATTCCTGGCATGATACTAACGAGGGGGTGAGTGTTGAAATGGTGATTGGGCATATGGTTGCGAATGGGGCGAATGCGAAGAGGGCGGTTGTGGCGGTGTTGGAGGAGTTGAGGAAGGAGGGGGGGGAGATGGTGGTGGGGGCGGAGAGGTGGAAGGGACAGACTAGGGGGGGTGTTTTGGGGTTGGCGAAGGGAAGGGGGGAGGGAGGGGAGGCGGTGGAGAGGTTGAGGTGGTTGTTTGGGGATGAGTGGGTTGATGGGGCGTAGTGATTCAGGAAAGAGGAGCGTGAGACACTTGCATTCGTGGCTTAGATGCACGCATGCGGTGATGATAGATGTTAGACGATAGACGATAGACGATAGATATGAGCTGAGGTTAGTCGAAAACGACTTTCTTTCCCTGAAATGCTGCCGTTTTCTTCTGCTCTTTCGCTTTCTTGGCTGCCTCCCACGACGGATGCAGGGGCGCATCAGCAGCGGGCTTCATTCTCCTCGCGGTCACTGGGTTACTGTTGGCACCGCTACTCATAGGACCGCGTCCTCTATCCTTCTCTCCTACACTCCCTCTCGAAGTCCGCAGTCCACCACGCCCTCTCCCTCTCCCTCTCTTCCCCCTTTCATCACTGTCTCTAGCACCTCTCCGTGGATCCCAGCCTTCATCGCGATTCTGGGATTGCATTTTCAGATGATTAGCATTCTTGCCGAATTTCTTTTCCCATAAAGCACGACGAGCTTGCTGGCCCCGCCTGTTCTTACGGGGCTGTTGTTCTGTGTCGGATAGATCCTCGGCGGATTCGGAGCCAGACCAGTAGCTCCCGAGGGAGAGGGAGGGGAGGAAAGTCGTTGATTTGGGTGCAGTGGGCGGAGGTTTGTTGGGGACTTTGGGTTTTCGAGGTTGTTCCTCGACTTCTGATTCTTCTGTGATCTCTTCTGGGTTTAACTCTCGCTGGTAAGACCCCTCTGAGTTTGATTCCCCAGATGAGTCTTCATCTGACGATGCAGCCAGTCGTGAAGCGTACATCTCATAATCTTCCTCATCGCCATCACTCCTCTCAACATTCTCAGATTCGGTCGCGTTTTCTACGCTAGAAAGCCCACTCCATTCGTCACCACTTTCCTCACCTGCAACTCCCCCCTTTCCGGATAAGCCATCGTCCGAGACTGTTGCTGGTACAGTATCCGCATAATCCTTCTCCCTTAGTCTTTTCTTACTGCCCAAACTCACTTCCGCTATGCCAAGTACGGACCGTATACTACTCAATGTCTCTGTCATGGCCGTTTGGGCGGGACTGGATTTGAATAACCTCGCTTGGACGTTAGCACTAGCCGTATCCAGCGGCTTTCGAGTCGCTTCCACAGCAGTTTGAACATGACGTGGAAAAGAAGGGGCGGACGCAATTGACTTGATCTTTAAGAGTGACTTGTATAGATGTATTTCTGCTGTTGTGGCTAAATCCAAGGTCTACAATAATTAGCAAGAGTGTAGGTCATCGGCTAGGGAGTGCAAACCTTGAGAGCAGCTACCTCTGCATCCAAGCGTATGAGATTAGTCTCCGCATTTTCTGCCTTTGCCGTCTTCTGCCGCCTACCCAGCTTTTGACGCTCGAATCCTCGAGCTACCTTCAGCGATCTAAACAAGGCCTTTTTGCCTTGTTCCAGTAAATGCTCAACCTGGCGTTGCTGCAATCCCAACTTCTTGCTTGGACTGCCATTAGAGATTGCTTCTCTCCCACTGATCTCCGCATATTTACGCTTCGACATCATTATGCAAGAAGAGATGGTGTACGCGCATTGATGGATACCATTCGGGAAGCTGTTAGCGTGTCGGAGATAAGGAGTTTCAACTCCGTGATAAGGTATGGGTAAGGCACAGGCCTCTAATGGAGCGCTTCAACTTAAGTATCTGGCTTCTGCATTTGCAATTGATATCTCTACTTTATCAGATTAACATGTCTTTTTAAGCATTAATACTGATAGCTATACCGATTTTTCGCGTGACCATAGCTTTCGCAAGATCTGACTGAGAATTTGAATCGATCGTTACCCGCTGTCTGCCATGTCTGCTCTTCTGAATGCCAGTAGAATCGGGCTACTCTTCTTTTCTGCTGCAGCTTTCTATGCTGTATGGTACATATTCATGCATAATGGAAGCACCGATCGGCTTGGACATGTTCTGAAAGTGGGACCTCGGACACTCCCTGGTACTCAAGAACCCATTAAAACTGTCTACACTGGAATACCAGCAATTGATAAACAGCTGACTATTCTGGTTATGGTCTTTTGGGAGCAAGTTGATGGCTCTAGTCCCAGTAACTCGCTGTTCTGCTTTCACTTTGCAATGCAAACTGCTTGCGGCTGGGGTCTGCTTATGATTGAAAGTATGAGACGTGGTCATCGATGGAGGATGATCTCTTTGTAAGGCCTTTGATAGATCCAAGTCCACCTTATAGGTCAGACTGATCCATTACAGTATTGGGGTTTGGGGATTTTTGGTTCAGATTGCCGCTTACGCCGTTGTACTACCGATCTACCTGGCTATCTACCTTTCGACATCACCCCTGGTGTCTTCGAAGAGCGTCTCTGACCTTTTGGTCGAAACGGATCACGTTGCCGCTATTCCCCAAGCGCTACTAATAGGCTTTATTCTTCCGAGTATCTTTATGTCTTTGCCTGCGCCATCGGTAATAAGCTATGACCAGAAACAGACAAATATTGCAATCTGGCAATTATTCCCAATATGGGTCTCCATGGTTCAAGCTGTCCTGCCGTATGTGATTTCGAAGCCTTTGAAAACGTCATCGACCAAGTCGTTCGGCTCGCAGGAGCTTCATACTATGCGAATACTGTACGTTGGCCTTCTGGTCATTGCAGGATTGGGTCAAGCCGCCACTGCAATGTTGGTTGCGACTTCAACCTTCTTTCCCGACCTCTTTGCTTCCGAATTCAAAGGAGTATTCAATCCTTCCAAGGTTTTCCTCCCGGCAGCAGTTTCACCGTCCATTAAGATGCTCTCAATAGGATCCGGAACGCATCTTTTGCTTCAGTATGACGAGCTCCTTGGCTCTGCAGCTATGATACTATGGAGTACTACACTGTTCATGATAGTTTATCGAAAATGTAGATCTCATCAAAGTGGGGCATCATTGATTTTATATGGCATAATGGCAATGTTCCTGACTGGACCCTTGGGTTACGCAACGGCTTGCATCTGGGCTAGAGACGAGTTACTTACTAGCCAAGCTGAAGAGAATAACAAGAAGAGGGAGTGAAGGTGATAAGCATACGCCACAAGATTTATATAAGAGAAAAGGCGCTTTACCGGATTGAGCTCCATGTCCATCTTCAAGCCTCCTCGATTCGCTTAGTATTGCTAGCAGGTGCATAGACATTGTCAGATGCAGAAGAGCATCAATTGAGAATGGCGAAGATTGGAATTTGAAACGTGTGGATTTACACCACTTCCTCTCTAGCTAACCCCCCGATTTATAGCAATTAGAAGACCCCAAGATCAACCATAGCAGCAACGGCGATGTGCAAGCAGGATCGCATCCAGAGTCGCTGTCTTCCGATTTGCTCCTTGTAATCTCTCTTCCAGGTTCAGATAATTTGAACATATCCTTTGCAGTCTTCCATCCATTTTTCAAGAAGAAAAGAATTAAAAAAACTCCTATCTGTTCATTCGATTCCTGCTTCGCAGGAGATGGGAGCATAAGTGATATAGAGCGAACACGTGCAGACTTTCTGCTCCAAAACCATCCAAAAACTCGCTTTCATTGTTGGTGATCCCTCCTAAGACCTTTTTGAGCGCTCCAGAGAGCAATACCGCTCAGTGTTTGACCCAACCATAACACGTTTGCTGCTCATAAGTGTAACTTACTGTGGTAGATGGAGGTTAAGGAGGATAGAAGGAGCCAAGAAGGAGTGAAAGAACTCGAAATCCGTTTGTGATCTAGAGATGGCTGAATGAAAACGAAAGTGAGAAAAGGGACCTTGGGCAACCTGTGACCTCAAATTCGCACCATTGATCAAACGCTTTCAGTGGGCATCCGATGAAGCTTCTACAATGTACAATAATTGCTTTATGATTTCTAAGATACACACAGGACGGAGGTCTATTTCTTTTTCTCCTCTTCCTTTGGGGGCTCTGGCTTAGGCGTTGGCAACTGGAACGATTCTGGCTTCCTGTCCTTGCCCGGGCCGACCTGTTCCCACGCAGCGGTCCCCTGTAGATAGTCAGCATACCGTAGAATGACTCCGCTGTAGGCAAGACTTACTCCTTCAAAATTGCGGAAAGCTTGCGTCAGCTCTAGTGGCTCCACCACTATCCGCTTCTTTTCCTCATCGTATCTTATCTCAGTGTAGCCTGTCAACGGAAAGTCCTTTCTTAATGGATGGCCATCGAAGCCATAGTCCGTCATAATCCTCCGCAAATCCGGATGTCCAACAAAGAACACTCCAAACAGGTCATACACCTCCCTCTCGTACCAATTGGCGCCGTCGTAGAGTGATGTTATACTTGGGACCGGTGTGGCTTCGTCTGCATACGTCTTGACCCGTATCCTCGAATTGTGCCTTACACTCAGCAAATTGTATACGACTTCGAACCGGTTGGATCGCGTAGGGTAATCCACTGCCGTTATGTCCGCGACCATTGTGTATTCTGCAGCGGTGTGGTATTTGAGGAATGACATGACTGGGATGACACCTGCCGGAGGTATATATATCGTGAGCTCATCCTTCCAGACTGAGAACTGTTGGATGTATTTCGGCATGCATGAGAGGAGGTATTGGCCGTAGGTGTGGAGGCTGGCAGCTTTATCCTGATACTTGTCGGTTGGGTTCACTACAGGGGCATAGAGCTTTCCACCAGCTGCAGAGTAGAATAAGTACCGATTCAATTGGACAGTTCACGCCAAAAGCACTCACGAGGGCGAGGAGCGTGCCGCAAATTTGGTATATCTTCCTGGGAAGCCACTTCCTTCGTCCGTAAAGCTGTACAAGTGAATTGGCGAGCTATAGAGGCTCGAGAGGATGCGCAAGTAGCAATGCGTATTAGGCGCCCTAGAGGCTTCGCAGCCCCGAGCTTCATAGCCATCCTTATAGATTGCCAGTCATTCTACAAGCCGACGCTCACTGCAAACGGAAATGGTGATGCTATCCGATGCGGCCAACCTCGTAGGGCTTAGCGCGGCAAAAGTAGCGCGATATCTCGAACTTGCACCTTTGCCTTGGCTTTTATGAGTGACTTCTCTCACTTCACAGTCATTTCAGCAAACACAACTACGCCGTCGTATTTTATAGCGTCACGTTAGCCTATTAACAATATACCTATGCCGATATCATAACAATATAAACGGTCCCCCGCCTTGCGCGTTCACCGCCGCTTACTCCCGTCTACCCCTTCTATCCCCTTCCACCATGGCGAGTCGTGGTTTACAAGATGCCTTCATAGATGACTCCGACGAGACATGGTAGGTTGCTACCTATTGACTAGACATAGCAGACCTGTAGGCTCTCGACTGATTCTTATAGTCCACTATGCGTCGAAGAATTCGACTTATCAGACAAAAATTTCAGACCCTGTCCTTGCGGGTATCAGGTACGTCACACTCACTCTATGAAAAAACTTGATATGGTTGCTTGGGCTTCCGTTGTTTTAGTGAGCACGTGCTAACGCTATGTTGCCGTTAGATATGTCAATTTTGTTACAACAATGTTAAAAACAATATGAATGGCCTCTGCCCCGCATGCCGGAGACCATACGATGATCAAAGCATAGAATGGAAGATTGTCTCTCCCGAAGAGTGGGCATTACTACCTCCTGGCCATCGGCTCAAGCCTTGCTGATGTTCTGCAGACAAAAAGCCGACATTGCGCTTCAAGCGAGGAAGAAAGCTATGGCAAGAAAGAAGGAAAATGAGCAAAGACAAGTCGAGACCTTAAATCGAAAGAATCTTGCTGGCATACGGGTGGTACAGAAAAACTTGGTCTATGTCGTTGGTCTGAGCCAGCAGAGCAGTGAGGAAGAATTTCTACGCACATTACGAGGTCCACAATACTTCGGACAATATGGCAAAATAACGAAGATTGTTGTTAGTAAAGCAAAAGAAGGTCAAAATGGTAGCAATTCAATAGGCGTCTACGTCACCTTCGAGAACAGGGAAGATGCTGCCAGGTGTATTGCGGCGGTTGATGGCTCTCAGAACCTCGATAGACCGCTGAGGTGAGTCACATAGATAAAGTCTTGTACATCAAGGGTCACTGACGTGTCGATGACAGGGCTCAGTACGGGACAACCAAATACTGCTCGGCGTTCCTTCGTAATGAAACGTGTGGCAACCGAAACTGTACCTTTCTCCACGAGACTGGCGAGGACAACGACAGTTTCAGCCGTCAGGATCTATCTTCGATGAATGCTCTTTCGACGCAACAAAAGCCCGCGCACCAAGCCTCCTCGTCACGCTCCATTCAACCACCGCAGCCACAACCTCCACCTCAAAAAGCTCCGCAAAGTATGGCCGCAGCATCACAAGCAACGTCTAATCAGGCTGTACGTGATGACGACATGAGCCGAAGTGACAGTGGGGATGGGTCTGCCTTGCCCTCCTCGGCTAGCTGGGCGGCCAAGAATCCTCAAAATGACAGCAGACGATCAAGCAAACCTGCTAGCGTGGCTGGTCCTAGCCCAGTCATTACAAATGCCAGTGTTTCTCAGCAGCCCACAGAGACTCGAACGGCGCCGATCGCACCAGAAACAACCACACAGGTCCCAGATACCACCTTATTGCCTTCGGCTACCTCTGCGCGTCAACCTTCGCCCGAGCCACCACATCCGCTGGAAGCTGCATTCCAGACATTGAAAGACTCGAGCTTTGAATATACCTTTGATCGGTCACTATACAGCGAGGAGGAGCTAAGGTTAATTGAATCTTATCCACCATTGTTCGATGATGCTGGTGGTCTTAAAAGATTTCGAATGGCAAAGGAGAAGGAGCGGGATTGTCAAAAGGAGGAGGAGGAGCGAAATACACAAGGTGCAATGTCTGCTGTGGAAGAAGACGAAGCCCCTGCGAGTGGGAGCTTACAATTAGGAGGGGAACCTGAGACGCAAGATGAGCCCAATGATAATACAGGCCGCCTGAGCGCCCAACAACGAGGAGCTATACAACCTCCGTTTGCCTCTAGTCAATTTCCTTTTGGTGGATCAAATTTTCAAACACAAAACGGGCCCAATCTTACTCGAACCATCACTCCTCAGCAACAACAGCAATTCTCGCTCCTACGCTCGCAAAGCAGTCGGCAGAGTCCAATCAATGCCAACCAGTTTCAGCAAGGCTATACGGGAAACACCAGTCTACATCACCATCAACAGTCGAACCCTTTTCAATTGCAGAACCCAAACCAACTTTTCAGTAGTGCACAAGGGCATACAAGACATGCTTCCAGATACACCTTTGCGAACGACTCTCCGTCAGCTTCTACAGCGGTGAAACCAGCGGCGAACCCTCAACTAATGGCCCAGCAATCTGCCATGATGCCTTCAAGTCAAATCAAGGGCTTTCAAAATCAACAACTTCATCAGTCAAACATTCACGGCAACACCTTCTACAGCGGTGTCCATGGTCCACCTCCAGGTCTCAAATCTAGCGGGACACCACCTATTAGCGGAGGCGGGATGTTTGGTCAAGGTCATGGCTTTGCGAGTGCTATGGGCGGTAGCGCCGGTTTTAGCAGCAACATGGGGACCAAGAACAGCAACGATGAACTTATGCGCGATCTTCTACGAAACCGGAATGGATCTATCAATGGGCAAGGGTCCGATGCTGGAAAGCGTGAGTTCAAATTTCCTTTTGCCCAACAGCCCATGACCTCCGATGCCCCTGCCTCAAGCCTTCTCAGCTCGCTTTATGGGTCGCAGCTTGGCGCCCATCATGGGTATCAAGATCACAACCTTCAAAAGCAGAAGAAGAAGGGGAAGAAGCACAGACATGCTAACACTTCCTCTTCTGGGGGAGGTGGTCTAGTAGATCTTGCGGACCCGAGTATCTTACAAGCTAGAATGCACCACGGTGCTGCAGGGCAGGGGCAGTTTAGCGCCCAAGGTCAAGGTGGGTTCAATCCGACCAGCGCGATATATGGAAGCGGCTATACTGGCAGGTGGTAGTTGTGATGGTATTACCTCATGTGAATTTTTCGCTTCTTGTCTGCTTTTAATGATGAAGGCGCAAGGGATTTATATCGTGGTCATTTAGCGAGCATGGGCCCAATAGGCGAAAGTGGAAAGGGAAATACTGGCGTCTCACCGGATGTCAAACGAAAAATCGACCTTGGCAGGATCTGGGAATGCATATACCAGCAACATTCTCTTTTCTTTATGGCGGCATCAGCACAAGGCTCCTGTTGGCTACATGATACCATCCAAATCGTCATTCTCATCCGGCTAGCGCCCTGTATGTAAGCACAGCACCCCTTCCCTGACCTGAGGTTCAGGCAGGAATATTATCAGTTTATTTTCTCACCACAATCTGCCGCATAGTATCTCCTTTCTCATGTGTCACAATGAGACCGACGACTGCCGCTTGCATAGACTTGGATCCAGAAAAGTGATCCTGCCAGAGTATATAGAGCTAGATTTGATCATTCGAGCGCCGTGGGCCCATGTCTTTCTTGTATCATTCTATTTCAGTGTGTCGCTATACGCTGTTACCGTCATTTAATGCACCCACCGCCTCACATAATATATACTAACTAGACGGGTGAACAGATAAGATCAAGCAGTCTTCACACATTCCCACAACAGAATCCTCGCACCATGACAGCAATTCCCCTACCCTACCAGAAATCACATCAATCAAGTCCACAGCGAACCCTGGCCGTGTTTCAACCCCCACTCCTCCTGGCTTGTCTTTGCCCCAGGATTTCCCACCATTGGCCACCCCAACAGTGCAGCCAGCAGCACCAGCGCCACCCCGTCTGCAGCGTAGAGTCACCACCGTCAGTTCAGCCATCAAACCTGTGGTCCCAAATATTCCCACCCCTTCTAGCAAGGCGTCGACCGCTCCTAAGGACCTCCAGTCAAACGAGCCAACCCTAGACGAACACCAAGCACTGCCGGTTGCTACATCAACATCTGAGTCCAGGGTGAAATCTGAAGTACTTCCAGTCGACGCCCAAAAGGAGGCGCCGGTAGTGAAGGCTAATTCAGTGACTGACCCCGTGAATGTGAGTCAATACGGGGCGTCTCCAGCTTTTGTTAAGGCTGTTGACAAGAAACAACGACCTGGTAAACTGGACATTGTAGCAGCCAAAGATAGTGCCAAGTCAGACACAGAGTTTATAGATACGCCAAGTGAAATTAATAAGGCTACTAGTGAGGTGGCCGGGGTTCCTATCTCCTCTCAACCTCCAACACCAGGCACAGCAGTTTCGCAAGCCTCTGTTTCTTCTGCTGTTCGCGCGACTCAGCCTCGGACCATCACACTCTCTAAGGGGGAAATACAACCTGGCTCGCCCAGTATATCGACATCAGCAACTACAAGCAAGCAAGCCTCTCGTCGGCCTAGCATGACTTCAATGCATCGTCCAGGCACCCCACTGGATGAGAGAATATCGGACAACGCGTCATTTACATCTACCTCAATATCACGAGCAAATTCGCCGCCTGGTAGAGTCGGTTCAGCACCTGTTAGAAAGATGACCAAGAGTCAACAAAAGAAGGAACGGCAAGCTCGTGCGAAAATAGCTGAAGGGGCTGCAAAAGCCGAGGAGCCGGCTCCCAAGGCTGAAGAAATTCAGGCGCCAATTCTGGGAAGAAAAAAGAAGGCCAAGAAAGACAAAATAGTGGGTACTGCCGAGTCCACTCCGACTGTCACGAGACCAACATCGCCCTCACCTAGAGAGGAGGTCATGGAAGAGAAAGTAGAAATTTCCGCTACACCAGCCACGCCAGTCAAAGAGAACATAAAAGGTAGCTCAAGAGTTTTCATGGATAAAGAGACGAACACGCCCTCCAGTCCTGCTGCTCCAGCCACTGGCGACCAGCAGAAAGCTTCGATTACACCAGCTTCTCTATTCGCACAATTGCTGAAAGATGGTGAAATCATGGCCTCGGCCGCAGAGCTTTTCAAGAGCTTTTCCGGAATCAATCATCGAGCCGAGCCTCTTGAACCAGACTCCGCTTGTATCGACCAATCAATGTTGTCGGAAGAAGAATTACGCCAGCTTGATTGTGGTGAGGCCATCGTTCTTAGAAAAGCTCCCAACGATCATGTCGTCGTCCTTCCGGATCGTAAGATACTACTTGGCTTCACTGCCGAACAAGCTTCTCGCTACGTCGAATTGAGGAAGCAAGCTCTACTCAATGGAGATGTCCCATCCCCTCGTGCTTTAGACAGTCGTCATCTAACCCAAGCAGGTGCAGCCCTTGCTACTCTAGCCCCCGCACCGGGTGATGCAGCCTCCGCAGCAGCCAACAACAGACTTGCCCCTAAATCAAAGAAATTGATCAACCAATTCGCTACCCCTACAGCAGGCCCCACAACCAATCCTTCTCATGGGCAGAAATCCGGACCCGGTCTCTCAGCTGAAATGATAGATGAACGCCTAAGGAGCACATTCCCCTTGAGTGTGGAGGAAGCCGAACATGCTTTGAGCGTCAAGAGGAAGGAAACGGAGGCTCTGGAAAAGAGGTTAAATGCTTTGTTGAAGAGGAACAAGCGTTTGCTGTTTGGGAATGTACATTAGTAGTGGATCACCGCGACGACGGGGGAAGGATAGTAATGCTTGCTTGATAATGCGAACACAGCATGTAAAATGCAAGTGCTTCGATCTGTCATCTGGTGTATATCCCATATACGTCGAGATTACGTGTTATGTATTCGCACGTTATGGCATGGAGGGACGGGCTAACGCAAGGGTATTTCGGACTGTTAGAGGGGTTGTTGACTCCATTTTTCTCTCTCAATGTGAGCATTATGCACTCGACTGCAGTGGTGCTGTAGGGAAATAAATGGAGGCGCCTTTTGTATGTACATACTGTATTTCTATCTTCACTCAAACCATCCAATACGCAAAATCCATAATGAAGCGGTTGGGGAATTCTGACTGGAAATGAAATACAAGCGTCGACGTTCAATATGTCTGCCTTATGGCATGGGCACGTTCTGTCGAGTCAAAATCCGTTGCGGATTGTATTCCATATTCTACGAGCTCGCCTTGAATGCTTAAGCCTTCGCATTGATCAGAAGTCGAGATTGACAATCGGATTGAGTCGCCGGAGTTTGCACTGTGTAGAAACTTACATAACGTTGAAACTTGAAATGTGGATTTTTCTTTAGAAAGCCATGGCGAGCAAATAATCATAGACGTCGTACACTGAAGTCTGGGAATTAGGGCAATGGAAATTTCGGACATCGACTTCGAATTCGAGATGACTATCTATTCATATGGCTACGCAGACTGCCCTCGTTATTGTGATTGATGTGACTGGGTCACTTTTCCTTGCATGGACAACGGCAAGAATAGAAAATACCGATAACACCACACAGAGCGCCGCAACGGCACAATGGCCTACCGCAAATATCTTGCATTTATACAAGGCGCCTATGACGCCGCTGCATACATATGTACATGTCCTTCATTTCCATTAACATGCCTCATACCCCTTTATCCCGCATGTACGCCCTTCTTGCCTCCAGTACCTCTCCCACCATTACTCGCACCTTCTCCACCGTCACTTCTCCCATTACCTCTTCCCCGAGACCCGCCTCTGCCCTTGCCCTTGATGCCCCGCCGCCCTCTAGTGGCAGGCTTCGCAGCCTCTTCAGCCTCAGCCTTAACCTTCCGACTCTCCTCATCCCACCACTCCTGAAACGCCTGCTCCTCCTGGATCTCCTGCAGGCTCCTTTTTGCAACCGCTTCCTTAATGATGTCCTTCTCCGTCTGCTGTTGCGAGAGTATATCAGCCATGGAGAGCTGCAGGGCCGGCTCGGCAGGAGCAGCAGTATGACGTATAGATTGAATGGGTAGCTGGTTCGACGAAGAACGCAAGGGTGAAGGCGTGATCTGTCCCGTAGATCCAGGTATATCCGACGTGGAGCCTGTTCGTCTTTGGGCCGGCGCTGGAGATATGGAAGGTCCACTAGTAGTCCGTCGTGTGGGTAAGACCTTGCCAGAAACGGTCTGTCTGAGGTTCAGGGGTGATGGCGTACGAGCCACGCTGCCTTGTTGTGAGGGCAACTTTCTGTTATCAGTGCCAAGGACATCTTTGAGAGATACTTTTGGCCCTGTTGATGCGACCTGCCACGGTGATGCTACTTTATGACTCTCTGTTCGGTTTTCCGCAAGCACGGGACTTGGTGTAGCAATCGTCTGAGGTGCTTGGGGCTGCTGCAGCTGATGTTGTTTCTTACGCTCGCGCTGAGAAAGCTTCTGGTGAAAGCCAGCCGTAGAAGCCTCGCTGTGGTTGCCATGAACGGACAAAGCAGCCGAAATATTCGAGACACGGTTGGACGAGGCTTGGGCCAATATATCTTTCATGTCGACCTTCGAAGTAGCCATAGTTGGCGGACCCCATGGTTTCTTGGAGTCGAATGACATAGGTTCTGGAGAAGACGGCGTAGTTTTAGCGGTTTGAGCTGGATAAGATGATGGACTGGTCGAGGCCGCAATTGAACCGTATGCTTTTGGCGAAGAGGCTTGTTCATGGCGACCCATAGCTTTATCACCATCAGGTAAGCTCGAAGGCGCTACCACCGTATCGCTGGACTCAACAGCGGGTCGACGTTTTCGAATTGGGGTGCTCTTGTAGAGAGCCTCAGGTTCCACATCGCTATCTTCGTCCATCTCAAACATAAGATCAGCTGCAGAGCTCTTTGCCCTCAGCAACGGACTTTTTGACTGGCTATCCAGGCCTTGTGGTGGTCTGCCTTTGGACTTTTGCACTGAAGGTGACTGTTCAAAGTCCTCACGAAAGGCTGCTTTAGCCTTGGAGCCACCAACAGATTTTGCCTCGCTCTCGTGAAGCCGAATTTGTGAGGATATCGAATCGACTTTGATGCGTTTACTACGTTCGATAAGCTCAACAAGCCCAGGATATCGGTCTATCAGCTCGGCTTCAGCTCTGCCACTCTTCGCGATAGGTAGACAGGCAAGCTGGTTTTGCCGGACGACTTCGTCCAGCTCTAGCATCAGCTCTTCATCAAGCTCATTCAAAAGATGATTCTCGAGCATTCCCTCTAGATTAAGGCAGATGTACTCCAGCGCGGCATCTTTAAACTGTGTGACAGAGCATGGAGCAACAGCATTGAGTAACTGGCACACATTGCGTGTGTTCACAAACCGCCCTAGCATCTTCTGACAGCATTGTGCTAAGCGTTCTAGCATCAGCTCGTTGGCTAGGGACATGACCTCCAGTACAAGATCAAGAAATGCATCCAAATTAGCAGTCACTACATTGTCAAACATCTCCTCGTCAATGTCGGCATAAATGTATTGCAAGACGAATTTGAAGACTCCTGGATCCACATGTTTCAAGTCAATATTGATGGCGTCTTGTTGCTCTTGCATCTGCGACCTCCTTGAAGATAGCCAAAGGCCGGCTGCCCGTCCTTGAAAAAGCCCTTCGAAGAAAGGACAGCGCTGGACCATTAATGCACTATGCACTTTCATACTTCCGCCATCTAATTCCACTTCCACGTCTCCAGATTCGAAGTAGCCAGGTTGGCTTATAGCGGACTCGAAATCCTTATGTAGCGTCCGGGGAGGCATGGTCATAGATCTGACCGCTTGCTCAAACTTACTCATATCTAGATGGGAAGCAATCTTCATCAACTCGGTTCTAATTTGGCGGTACCTGAAAGCCGAGGCCGGAGCTTGTCTGGTATGGTGCCATACATCAACCACCGAATCGGTATAGACGTAAATCACAAGGTTGAAGATGGTGAGAAAATCAACACCCTGGAAAAGGACTAGGGGCTTCCCTTCGCCATCATACTCAATGGTCATTGTTTCTTGAATTTCAAAGAAATAATGTTGGCGAAACTTCATGAGCGCGTGCCTCAGAACGTCGCTTCGAGCTCCAAGCATAAAGTCGTGGACGGGTATGCGAACACCAGAAAGCGTGGTGCCAATGCGCACGTTGCAGGTCGATAGCCAGGAGGCTTCTTTGCCTGCTAGGAAGGCTGCGACTTGCTCTTCAAGGTCACCTGAAGCAAGAACAGCTCTACGAATGGTGGCAACGTCATCGCGCTGACTGGACGTCCAGAACCGTGGAACAGGGCTCTCAGTCTCGGAATCTTCGTCGCCGAACCCGTGGAAGGGAAGAAGTGGATACAAGTCCTTCCATAGTGTGTTGTTTTCCACATCTACCTGAGTCTTTAGCACATCACAATCCCGACGGACAGCTGCATAGGCGCCAAAAGTGTTGCTTCTGACAGCCGTAATTCTCGTCAATCCAGGCACCCGAGAGAATTTGTAATCCTTTGCTTTATGCTGAGAAAGCCCAGCGGCACTAGCATCTTTGATCTTTGCACGCTTCACCCTCCTCCAAACGGAGCCTGATTCTGTACAGATGATGATAGAACCATCTTGGCTGACATCCACGTCTCGTACGGCCATGTGGTCTTTCCTCAGAGACCAAACACGCTGTGGTGTTGACAGTGCACCCCGGATTTTAGATGGATTCGTGGTTGACACGGTTGTAGTAGAAGCATCCACCTTTTGACTTACATATATTGTGAACACATCACCCAGGTTAGACATTGCACATATGGTATCACCACCAGATGTAATCTTAGTAACATAATTCTCAGTGTTTCGGCTGCCTGGGTCCCAAATACTTTTCAGAAATAAGGTTGAGAAGCTTTCTAGCGGAAAGCTCATCTTCGTATAGCCATAGTTGGAAAAGACCCAAACATCATGATTCTCCAGTAGGCATATCGTAGCCCTATCAATAGCTGATATTGAGCTTATAGGCGACGAGAACAGAGACGCAGCAACTTTGCGCGGGCTGTTTTGAATCGCCAATGAACGAGCGTCGGAATCGACAAGACCAAGCTGACCCTCATTCTTACCAAAGGTATATAAAGAGGTGGCTGTATGCACCACGCTGTGGATGCGAGAAGCCGCAGCACCTATGACAAGCTCACGTTTCAAAGGCCCAAATATCTGGCGTGGGAGTAGTTGAACAGGCTCTTCGTCCTTTGCGCCAGATGTATTAGGAGAATAGCCCAGCTGGCCATAGGTGTTACTGCCCCAGGATAGAGTCTCTCCTTCGCTTGTTATTGCTATAGTATGGTTCTGTCCAAGTCCGACGTGGACCACTTTTTTGCCCGTGAGACCTCCGCTGTTTATGTTGATAAAGCCGAATCTCGTAGTCTCGTCGCCAGCGCCAAGCCTACCTCCAGAGCCAAATCCGCACATATAGAGATTTGCCTCTGGGTCGGTGGTCAAAATGGCGGAGTGCAGCTTGGAAAGTTGCACATCCTGGATGACAATCGGCCGATACCGAACAGCAGCGGGCAATTCGTCAACCTTTAGGGGTGATCTAGGATCATCCAAAGACCGAACATGACCGGCTTGTGATATTCGAGACTCATGTTCATTATAGAAACGACGCAGAAGGTACTCAGGCCTCGTCAGGGATATCCGTTCGGGAAACTGTCTGTCGTCCTCGTCTCCAAGGCCAAGAGTGAAGTTCTTGTTGCTGCCAAATGCGAACAACTCATCTCCGTCGATCTTTATCGTAGGTAAGACAGTCCTGGTAGAGATATCGTCGTCGTTCACGTCACCAGTGACTCCTTGTGCCATATCATTTTCCTCATCTTCTAGGTTGGCGTCAATCAAGGGAATCTCGGAACCATGATGGATAGTCCTACTTGCAATGGAGGCACCATAGACATCGAACGGACTGTTACCCTCTCTGTCCTTTATCTTTATGAGACCGCCGGCACCTTGTGATGTAGCAGCAGTTGAGTGTGTAATTGAATCCTGAATATCTCGGGCCATCAGGGCTCGTGCTATGGTGATATTACCAAAGTATAGAGCTCGATGTAGTGCCGTCCATCCACTTTCTTCATCCTGGAGGTATAGATCCAAAAGGGGCAACTGGAGTAATGCAACGCCAAATTCTGATGCATTCTCGCTAGTAGAGGATGCGATGTGATGCAACAGAGTGACCCCATGCGAATCCCTCCAATTGATGTCCGCGCGACTCAGCGTCACATTGGCCAGAGATTTGGTTGTCGCATTGGTAAACGATGTCCTGATCTGGTTACCACCAAAGGCTTTCCCACTCTTACTCGTCAAGGTTGGGGACGCAGCGAGCGTTGCGCCTGGACTTCCTGCGACTGCCTTTCCACTCCCAACGCCACCTCGTGTGCTTTGCGCCGAGGCATTGTAGCTGGCTCGTGCCAGGACTTGCCGAAAATTCTCGACGTCATTTTCAAAGTAGTATTTCCAGAGAAGGGTACTCATATGCCACAGGCGGAGCGATGGAAGTAGGTCTTCCAGTCGCTCCAAGAGACGCGCCTCGCTGTGACCTCTGGGGTCACGGCGTATTTAAAGGCGCTTGGTGGAGGATGGAAGGTTGGCGAAGAGAGCGGAAAGGAAGGAGGGAGGAAAGGCGCGTCTGCAGCGATTTGTGTCTAGATAATTGGGATTGTCCTTCTGTGCTGATATGAAAAGAACTGGGGGCCTGTGGGATTACGGAAGTCTGATCTGGTCTCGTGGAGGTCTAATCAAGGAGAGCCTGGTGGTTGTTTGCGAGGGTTAAGGTGGTTGAGGTGGGGAATAACAGAGCCGAGTATTATATAATGGAAGGGAAGAGGGGATATTCGCTGAGAGATAGGAAGAGCGTTTGATGGTTCATACCTAGTAGTGGCGGGACTAGGAACACGTTAGTAGTATTTGCATGAATGACTCGCATCCCTATCGCGTCCCGTAGCCCGGCCCAAATCGGACACTCGCAGTCTTACCTTATCCATACTCCTCACCAATCACAGCACGAGGCTGCAAGGTGTGCGCAACTACAGACTCTTTGATGGTATGCATGGGATAGCATCACAGACCGCCCGACGAAGATGATGTCAAAGTTACTCTTATTTACTCTTCCTTCACAACCTCACCAAGTATCAATCTATGCGCTATACCACCCACCTTGCGCCTACGCCATTCCTTACCAGTCTATGTGACCCTTTGCAGATATCCTGCCCAGCCTATGTATAACAGTATAACTAGATCCTGAGTGGCATTCCAATATATATCACAAAAACGATTCCGCACACAACAATAATCCTCCTTTTTGAGCGGGGCAATCCAATGCCCAAACCTGCCCAACGCCTCGCTGGAATGCGGATGATTTGCAAGACTTGAGGCTACTTAACCGCTCAGTAGTGGCCTCTCCTGCTCCCTCTCCTTGATGAAGACCCCGAGTCCCCACCCCTCTCATGACTCACCCCGCTCAATCCGCCCCGGCCATCCTCGAGACTCCGCCGCGATTGCTGAGCAGCGGTCAGGTCGCTCATAGCAAACAGGAGTGGTTCTTCGTCTTCGAAGTTGCTTGGAGGCCGAGTGAAGCTAGATCTTGCTCCCCTTTGATCAGAGCTGCCGCTGCCGCTGCCCTTGTCCCCAAGACTAGAAGATGAACCGTGCGGGGGAGTGGGACCCCTTCCGCTTGCTCTACCAATTCTGGGCCAATTGACTCCTCGTGATCGCAGAGATCCTGAATCTTCGCGACGTTCGAAGGCAGTAGGATTCTCGTTGTCTATTTGCTCCGTACTCCTATCGCTAGCGTCGAACATTGGTCCAAAAACCGACTCTTGATTGTCGACACTGGGCACAGCCACGGCAGATTCCTCAGGTGCATCACCTTCCTGGTAGCCAGCTAGTGCGTCCAAGCTTGGTGGAGGCCTGTCTTCAATGCCAAGGCTCGCGCTACGCATGCCAAAAGGGGCAAGGTCGTCGTCGTAGTATGCAGTAGTCCTGGGTTGATGTGCAGCAGAACTTGACCGGCGGTAGCTAGGATGGAACGGGCGTGGAGAATTCGGAATGTCAATAGCCCCAGTCCCAGGATCTCGGGGATTCGTAGACTCTGGTTCGAGATCTGTAGTACTAGGCCGTAAGCGCCGATGGTTGCCTTGACTCTGATCCCTCTGAGAATACTCGATGGTGCTTTCGGCGCTCAGCCTTGAGGGTATCGTAGGTGTGTGGGGCGTGTGTGGTGAGACAGGCTTCCCAGGTGAGGACGCAGGAGACATTGAGGTCCCAGCTACCATTGGCGGCACGCTTGATAACTGCCTGCTCGACGAATTAGATGAACGATGTAGATATAACGAAGAATGCATTGAGTTCGACAAAGCGTCATTCGAGTCTTTCATGCGTTGGAATTTGCTCAGAGCGGCACTCGTCCGTCTTGTCGAAGCTTCGCTCGCGGCTTGGTCATTCGAATTCCTGAAGCTCTTCAAGTCCTTTTTCTGGTCTAGCATCTTTAGGAAATCGGAAATATTATCATCGTCCGTTTGAATTGAACCGGAACTTGCTCCTCCAACTTCTGCGAGAACGCCAGATCCTGGCTGAGCAATGGAAGAATTGATACTTGCTTTTCCACTGCTAGTATCGTCCTCCGTTCTACTACTGCCTCCTGTCGAGAGTTTGGATTTCCTGTGGCCGAAGCTACTGCTAATCCTCGTGGGTGGGGCGGGCTTTGGTGAACTAGACATTGACGAAGGCACGGCTTGCTCTCCAGGAATGGGGGAGCCTCGTGAGGGTACTGAGCCGTATGGACTCAGAGAAGGGTTTCGCGCCTCATTCAATGCGGCCAATGGTGACCCTTTGCCTAATGAGCCGCGTGCCGAAGCCATCATCTGCTCAGCCTGGGAAGGCGAAGCAGATAGTGAAGGGCTTTTGAACGGCATAAAGGAGACTGAAGGTCTCCTTCCAACACCAGAAGCTCCATCAGCAGAACGCAGAGATGACCGCGATCCCTGGGCAGAACGAGTGTTCGGTGGTGCCCTTTTGGGCATTGAATCCTCGGGCGATTCCGATCCTGCTACCCTAGCTGCCCGAAGTGCTGATAGAGGACTCGTGCCTGCTGGTGGACCTAACTGATGAAATGTTGACATACTGCCATATGCCTGGCCTTGGCCGGAAGGCACAAGATCTCCTCGCCTACTGGATGGTAATGAGCCAACCTCTGTTGTACCGCGAGCAGTATTTCCTCGCCCGTGCTGTTTCTCATCTTGCATCCGCCCCAGGGATGGCTGAAAGTAGTCTTCATCCATGCCCATGAATCTCGAACTGAGGAAGGCCTCTGAATCATCGACGCGGAAATCGCAATGGTATCGGTAAGTCACGCGAACAGAGAGAGGTCCCGCAGGGCAATCTACAGCGTCAAAATCAAAAGTCTCGACAACATGGTCCTTACTGTCAAACAGTGGTATGCATAACGAATCACGGTTGTGCGCTTCATCCCCCTGCGAAGCTGCGGTGATGCGGTATTTTAGTTTTGGCGTTTTGGGCGATGATCTTTCTTTGAACCACCGCTTCCCAAATTTCCACGCGGGTAGAAGTCTTAAGTACGCATATAGCGACCTGAAAAAGACAATTCCATCCTTGTAGCTATGAGGTAGGATATTCTTGAGCCTATGTGGAGGTGGAATCTCCCCTGAGGATTTTCCAAGCTGTATGACCCATCGCTCAACGACCACTTCCGGCCTTGATGGCTGACATTTTCCACGAACAGAAACTATGGGTGACTTGTTCAGTGCTTCTTCAACGTCCCATCGCCGTCCTAGATCGTCGACTATTACGAGGCTCTGGTTGTTCGTGAGGTCTTGCGTATCGAGGAAGGTCTCGACAATCATTGGCGGGGGCCTCCTACTGACGACATCACAGCTTTTCCATATACGCACATCATCTCGAGTGATGTCAGTTTCGTCTATCTCAATGTTGAACTATGCGCGCAGAATGTCAGTTTGAGGCTTAGTGGGGTCCTTCTGACTTCGCCATAGGGAGGCAACTAACCCATCTGTTGACCCTTTTTGTGCTCGAATCCTTAGCATATGATGGCGGTAGTGATATTCTAGCATGAAGGATAGTCAAGGCAGCTTTCGTGAAGTAATTCTAATGCTTGTCTCAGATTTTGTCTGCCAATAGTCGATGGGTACTATCAACACACCTGAACAACCTGATTCAATTTGAATAACGATGATTTACCATCACTTGTATTCTCTTCACCACGCAGAACGCCCTCCGAACCTTCTCCTGCTCTGTTTGCTTGTTCGCTCAACGTACTTCTGTCTGACCCTGCTCTTGATCCTCCGGTCTCTCCTTCTCTGGGGTTGTTGGTTCGTGTGGGGTTTGTACGTGGTGAATTGGCTGGGGACGCCGATACTGGCGATGGTCGAGGGTGCTGATGCATGTTGGAGGTTGTGCTCGGTTCAAGTCTGTATATAGGTTTGGGATCGCCTGCTGTCAAAAATTGGGGTAGAGAATGTCAATTGCTGATGCTGTACGGGGTATAGAAGTTCAATCGATCCGTCGTCAAAGATTAGATAATGTTGCCATACTCCATGATGTTACATTGTAACGACAGAGGTGTGATAGTCTCCTCGAGTCGCAGCGTCTCGCCAGGTGTACGTGATGAAGTGAGAGGGTACATTGAATGAGGAAAGGGAAGCCTGAATATTTAGGGCTCCATTGTAGCTGCGCAGTCAGGCGGGATTTGCAGGCCCACTATGGCTCTAGGACGTGGGCTTGTGATGCTGATGCCTGCGGAACGCTTAGAGGACGATCGATATACAAGGCTGACCCTGACGGCTGACTTGGGCTTTTTGTCCCCTTTCACGATGGATCCAGGCCAATATTTAGGTGTCAATCCGGTTCTCATTCGCTCATGCTGGCTATATTGCGCTTGCTCGATCGTTTGATGACTCTTTAGGAAGAGTCATATGGCTAGCTCGACGTGCAAGGTTCCTTTTAGTATCCTTAGCCCCTACGCAAAGCTGAACGCTGCTTTCCTACTTATGATAGAATGTAACAATCTGGTTCTCAGAGCTAGTCACACTCCGGTGGGAGGTTGTTAGAATGTCCACGAGAGGTTCCTGCACATGACCGCTGCTTGGTGAGAGCTCGATCCCAGCCGAATTCGGACTAGGGTTCGCCCTACCAGATAACGATAAGAAAGCCCTGATCCGTTCCGATGGACTCTCCGGATAACAGGTGGGCTACTTTGGACGTATAACGTGTATGTCCTTCCGACGATTAGACAGGCTTTCACGGTCTACGGAGGCTGATCTTTGCACGCTGGAATTAAACTTTATATGTCTTCTTCTTTCATCTACTGCTCGCCTCAACAAAATACTCTCCGTTCGCCTACTCTGGTCTAGAATACATAAATTGACGCTTTCCTCCTCTATACCTCCCTTGAATAGGGCCCCAATCCGGTTGAGATACCTTGTAATTCTGCCATTTGGATCTTTATCTATCTGAAAGACCAGTTGTACCAGCATCGTGGTCCGAGGTACTACTTCGGGTTACGGCTGCCGTTCACATTGCCTTAGGTCTGCCTTTATGTAGTGCTCAGATATCTCATGAATGAGCTTACCAGGTCATCTTATTCGCTCGCAAGCAATGTAGAGAATTAGAAGTACTCAGGAGTGTGGACCGGAAATAGTAGTCGAAGGGGGAATGCCGTTGATTGGCAGTACTCTGATCAAGTGACTAACCCCACCAATAGCTCCACCAGGATGCTGTTTTTCGACGCCAGTCAGTATTTATGCTTTTTCGCCAGACATGAGCAACATGGAAAATGAAGACATTTCGTGGACAGGAACAAAGCTATCGCTGACAGTCGAGCGAGAAGATCTTGGGTGGGTGGAGTCTTACATTGCCTTGAAAGACTATTGAAGGATTAGGGTGCAGACGGCGTGCTACAGCGATTGCAAGAGCATCTGTCAAAGCTAAAGCAACCGTTGTCGACGTTGTTGGAGCAGCAACGCCAAAAGTCTGGACTTCCGAAACTGGAATTGGCGCTGGAAGAAGGATCGAATGACTACCCGGCCTGGCATCCAACAGCGTACATGTGGAAGGATGAGTGTGTGAAGTGACCGCTATAAGTGGTAATCCCTGGGGTAGGTAAGGTAGCATAGCAAATATCTCAGCAGTCTTTCCAGAAAAAGTGATGATGAGCATGGTGTCGTTCTGCCTTGCGTATTAGGCATCGTCACAGCTGAATGCCAAGCGGCACTTACATCTCCAATTATGCCAAGATCTCCGTGCAAAGCTTCCGTTGGGTGGAGAAAAACGCTTTTGATACCGAAACTGTTCATGGTTGCAACCACTTTCTTGCCAATTTTTCCACTCTTTCCAACGCCGCTAACGACGATCTTTCCACCACGGCTGACAGACTTGGAAATAACATTGACTGCACTATTGAGACCCTCTTGAGCGACATTGTCAGTCTCATATAAGTCTTCAAGAGCCGTCAAAGCATCTCGTTCTGTCCTAATCACGTGCAACGCTGCAGACAAGGCACATGTGTTGTTGGGTTCCTCGAGCGGCGTTCCAGCATCCGACATTTCTGTGGATGAACTGGATGATGTAGGCGTTAAAGGCCTCTGGAACATTGTGGTTGAAGTCATGATGAGTGTTTGTTTGTCGAAATCCGACGTTCTCCTGCTGGAACTTTGTATTATTTTAGGTACGTGACGACGTTTTGTGGATAGTACCCAACACCGAAATATGGATGTATCTTGTGAGTTACGTTCCGGCAGGAAGTTACTCAAAGGTAGCAAAGGCTTTGGAAGATATTGTCAATCCCAGTAGAGAGGTACACTAGAGAACGTTGAAGTAGGTTACGCCAGGAACAAGGCTAGGTAGGGCCTGCATCACGTGAAGGTTGTGGGGATCCGACCCTGGAATATATACGTTTCAGAGCGACAAAATGCCTATCTATGGTCTTTGAACGGATTAGCAGATATATGCATAAAAGATGGGACTAAGAAGTGCGAAACTCCAGGCAGCAGCGGTGGGAAAGTGAATGTGGTTGGCGGGCTGGTGGTCTGGCAGCGCACGCCATTGCAAAAGCATTACTCAGAGATAAAGGGTCCAAACGGCCGTTATTGTCAGCAAGCCGTTTACACAAGATGGTCACTAAGCCGCATTGATCAGATGCACATGTCATCGATTCTCGCGGTCCATCCGAATGGCAAGCTATTATCAAGTCGATCCGGAGGACTGAAGTTTCTTACGCGGCGCCTCTTGTGGTGATGGTGTGATGGTGTGAGAGAAATTTTGCAGCTTGCGGGTTCCAGACCTGTTGGATGGCCCACTTTCCGTCCTTCCCTAAACTTCCCGATATGTATTCTAAAAGGGCTTGGCGTCGTTTGCCGCGCTTCCCCCGATCCGCATCTCTAGTGCTTTCTTAGAGTACTTACCTTAAATATATTAGATTACCTACTCCATACTCCTCCCCCTCCTCCCTAACAGCATACGGGTATTGATTATAAATGCCGTTCGAACAGCCACCAATTGATATTGTTGCAATTTCCTTTTTCCCATCTGCGAATTGTTTGACGTCTTGCCTTGCCGTTGATTGCTGGCTGATGTTGGAACCCTCAGAGAAAGTATGCTCACGTACTTAAAGGCCAATAAGTTGCTGAAGGGTCCAGAGTCGGTGCCGCTTCGGCTTCATCTCTCCTACATAACAAGGAACAACGCAATTACACTGTCGCATGCTCACCGCAGCTACGATCTCTGAGAAGCTCTCTCTCCTCACCATACCGTCGAGGTCTAGGATTGTCGACTTCGCTGGATGGTGCTGACGTCGCAACGACTCGGTGCATACTAGCGTGGTGCTCCATTACCACCGTGTCTATCCACGTGCATGTCTCTGCTGAGCTCGTATTACCCTCCTGTTCCAACCAACAGGCCTTCATCAAACCTATGCCCACTGTTGAGCCTCATGACCAGCCTTGGTAAAGATCAAGGTCCGGCAGTTCTAGTGTCCTGTATGACACACTAGCGATACCAAACGACTTTGCAAAGAGGCCCCATCACCGCTTTGTCGCAATAGAGCAAGGTCGGATTATCGTCACGAAGGTGTGTTCGCAAAGACCAGGTTGACAAAAAACATCAGCCGACGCGTTAACACGCTGAAACGCGCATGGTTAATAAAATCTGCGTTTCCTTTCACGGCCTCTCCTGGACTGATGTCTAAGCCAGATTCCATAGCCCAAAGGCTATAGAAATCTCGGGCTCTACTCTCGACTGTCGCTGCAGAAAGCAAGGCAAAACAATATGTGAGGTTATTCTCAAATATATCTGATCTCGCATTGGGTGCAAGCCATGTGGTACCGCGATCCTAGAAGTGCTATAGCACTGGCCTGGAGTTGAATTGTCTAAATAATGCAGACGAATACCGAACATGATAATGAATATAAGGTAAAGCATCAGGGAAACATCCATAGAGCAATACCGCACTCTTTGGCTCTCAAACCTGTAAGCATAACTGATGGCGGCCAAGTCCGAGACCGTTCGACCTCACGGTGCAGGTTCATGAAATACTGCTTTGGCCTCGTCCTTTGCACGAAAGGTATTCTTGATCCCATCTTTAAGTCGATATGAAGATTCGCATACCGTTCGATGATAGAGCTCAAATCTTGGCACGTCGTAGGAAACCGTGTGCTGACAGAGACGCCCCCAGCCAACATATACGTAGATATGAGTTACTGCGTATGAAGGATAAGTTGTTGAAATATACCACTTTCGTCTTGCGGTTCTTTGAATGCTTTGTTCAATAGGACCGCAGCATTTTTTTGCCTCGTTGACGCTGCTACGCTAGTAGAGAACTCACTCCAATGCCAGCAATGTCTGGATAGCGCAACGATAGCTCAGGCCACTGACGAGAAAATGCTCCAAAGGCTTGCACCCTGAAAACAAATTTCAACCTATTGGCGTCATCGCTTACCCCGACATCGCTACCGTCCCTCCACTGCCGGACCCATGGCTTTGTCTCCTCACCTCCCCCACGACCGCCAATCCACTAACAACAATCTCATCCACCACCTCCTCATCAACCTCCCAACTAACAATCTCAAATTTCCCCCTCTTGTGCACCGCAAACGAAGCGGCCTCAAATCTGGCCACCCACTCCCCTCCCGATGTAGTCTCACAAACCATATCACTTCCGAAACCGCTGCTACGTTTCCAACGTAGATCCCCAATTGCGCTTGAGAATTCGTATTTGGAAGAGAAGAGGCCGTGGTGGGAGAGGGAGACGGGGCGGCCGTTGTGAAGGGTGAGGTCCATGGAGCGGGTGGTGGTGCGGAGGGTTATGGTGCCGATGGGGGGATCGGGGTTCGTGGGGTGGGGGACGCCGCGGTAGATTTTCATTTGGGGTTTCGAAGAGAAGAGGGAGCCGCTGTTGGCGTGGATGGTGTAGGCTGTGGTGGTTTTGTCGGGGGCGAGGATGGTGAGATTTGGGGAGAGGAGGGAGGGATTGTAGATGTGGAGGAGGCGGGAACCTGGGGGGTGGGAAGGGGTTGGGTATGCGGTGGAGGTAGGTTCGTAGGTGAGGTTTTGGTTTGCGTGAGGGGCTTTATCAGAGATGGGGTGTGGATTGGAACCCAGACTTGTGGGGAGGTGTACTGGGGCGGAGCGTCGGAAGGGGGTTCAGAGGTTGAGAAGGGCTGCTTGGTAGGGTCCATTGTAGTATTGGGAAGCGGTGGGAACGCAACGATAACGACTACTTAGACTGTTTGTGACACACCCTCTATGACAGCAAGAATGGTGGATGGCCACGGCTTTGATAGAGTTGTACGAAGCAGACTATAGTAAAAAAACAAAAACATCAATATCTAAACAATAAATAGCGCGAGGAAAACCCATATAAATATCTAGAACCACGCAAAGAAGTCATGATTCCCAAGGGTCCGAGAGAGGGAGTGCAAAAGCGTTTTATGTCACGGCACTGGTCAGCTCGCTCGCAACAAGACTTAATAGGGTGAGCCATCCCATAGTTGCATAGCCATTTCTCTACCACTCCAATCGCATCTCAGCTTTGTTACTATGAACAGCATGCAGATCAGCAGTGCGTGCAAATACCTCGCGGAGGACAAAAATATTGGCAGCTTTCAGCATAGAATAAAATAGACCAGCAAGAAGCGATTTTATTAAATAGAATTCACTTAGAACTTCTCAATTCAATATTTTTTGATAAGTTTGGATTAAGTGATGAGATTACTTCTGTTGTGAAGGAGAAGTTACAGGGTTATGATAGTTGGCTTTTAGCTGTAGGGGTGCCAATATTTTTTTACCCTGCGAGCCTATATATGTAAGGTACCTAGTATTTAATGCTCACGACGGGAATGCGTCCTTATCTTAGCGTCGCTGCTATTCTAGTTCTAGCTCTGCCTCCAAGGTATTCTCATTTTCAGCTCCACCGTACCTCATCAGTATGAACCTATAATATAAAGGCGACGCTTTTGTCTTTCCATCGATGTCTACCATGCGGTAATAATCTTTGATTTATCCAGCCTGCATTGATAATGATCTACTTCTAGACCGATCCTTTCTGGAGTCGGCGGATGTTCTATCGAAGTCGATGGAGTAACAAGCAGGGATACATGTCATCTAAGAATCTTGGTAGATATGATAAGATTTTGTCTCCCGTAAATGTTCAAATTGCACGCAGATGCTGTGAATACGCAATCCCCAGATCCGCCATTGTCTCGCGTGCAAGTCCTTCCTTGAGGACATTCAGATAGCCTCCCGCGATCCCCGCTTCCCAGTCAAAAGGCTCCGCAACCTTAACACTGGCCATGTCTCCACTGGTGGCGTCCGCGCTGCCAGCATCGTCGCCCGGTTTCCCGTCTTTAGCTGTCTTGCTTTTGCTCACAGCTGCATCAGCGAGATGCTCCAAGCCGCCGCGACCAGTGTCATGTTCAGGACCTTGAGGTCCACGCTGCTCGATCCTTCTAGTGATGAACGCACTGATGACTTTGTCCCATGCCGTCGCCTCAGCCTGAGCAGATTCTAAAGAGCGAAGTTGACCAGAGGAGACACAGCCCAGCAGCTCGTGTAATGCTACGATAGATTCGCGATGGCCCATTCTTTCCACACACTCCACAAGAGTGATCGCGGCGAGCGCAGCCCAATGATGGGTTAGTGGAGACACGGCTTCGGTATCGTTGCGGCGGAGCAAAGAAGCAATCTCAATCGCACCCTTAACGATTCTGCTGGCGTGTGAGATATTACGTTCGAGGTACCTATCCGCAAGAAGCTGTACATGTAAGTATGCCAGGCGAAGATGATGCAATGTAGGAAAGGCCTCTACGACCAAGCTAAATGTATTCAAAGTTCGTCTCATCATGCGAGTGATATCGCGGCTTTGGGGCGTGTCTACTCCAGGCTCGGAATACAGCCATCCATTTGTCAGATCGCCCAATATCATAGATAGCTCTGATTCATCTGTTCAGTCACGTATGAGTCAAGAGAGGGATAAGAACCACTTACGAGCAAGCTGGTAAGCGGAAGTTCCTAGGATAGCTTCATCAGAACGCGTTAAGTGGATGGCTTCTTCTGGAATACCAGACATTCCTGCAGTGCCGGCAGCTTGCCAGCGGTCAAGGATGGTCAAGACGAGCCAAAGACGGCGACTGGTGCCGGTTAGAGAATTGACATCGTTATCGTCAATATGGAGGAGAGTACGTGACTGATGTAGCCGAAGGGAAGTAGCAAACTGGACCGCTGTGGCAATCGTGGCACCATGCCGCGGGGGCAACGGGCCAGCGTTCTCGCTGGCTAAGACAAAGAAGATTAAAATCTGGAGAGCGTAGAGATTGGAAATTAGAGAGCGGTCCGGTAGTTCCTCCTCCAGTCGTAAAGTCCCAAGAAGCGCGATACTGCTTTCTAGAGGATGGAAGGAGGCGGAAGTGCACGAGCAAATAGCAGCATCAAGGGCAGCAAACAGGGCATCGCCGATTTTAATGGGTACTGTATGATGGTGCAGATCTTGCTCAACACGCTGCCTCGAACTTGGAAGTACGGGGAGGTGTGGATGAATCATTTCATAGTAGCTGTGATAGGATCAGCTATGATAGGGCCCCTCGAACTTTTACACCTACATGTCTAAGTTCCTTTTATTCTCAGGTATATGAAGCCACATTTTGCGTGGTTGCTGAGGGGCGTTAACAGGCAGGTGACTGGCGTGTACTGGAGAGTGGATGTGAAGATCAGACTGCACAGTTTTGTGAGATTGGGCTTCCCGTGGCAAGGCGTCCGGCATTGCATTTCGTTGTTGTGTGGCGTACTCCTGTGGCTGATATTGGTTGTTATTATAACCAGGTGGACCATCAACGAGATCATAAGTTCTCTTGCGAGAACCATAGTCATTTGGTGATGATTGAGGGTATCCGCCCGGCTGCTCTTGGATTATGGGAGCATATTGCATTTCTGGAGGCGTAGCTCCAGGCATATACCCTCTGTTGTACTCCAGCAGGTTGACCCGCTCTGCCAGCTCCTTTATATACCTAATAGCCTATTACAAAGGTATCCTCTGAAAGGGTTTGAAATGTACGTGCCCTTTGCTTGGTCCCCGCTTTTGCGGTGCTCTGCTGAAATCGCACACTCCACCTGAGCGCCGACAAGCTGAGCATTGGGTTCCGGGTGTCTCAGACTCCGCATCACAGCGTATCTACAAAGATTAACGTTAGTGATCGAAGTGGCCGATTGCGCTTTCTGCTCGTCGCACCAGATGCTGTGCAACGTACCTTCTTTCTTCTGCACTCGTCACATGCTCTCGATACTTTCGATCTCTTTCTGGAGCTGGAATCTGGATTCGTTCCATCCTGACTCTGATCCACGTCAAGTCCTCGCTGTGCAAGCTGCTGCGGTGTAGACGGTTGGTGCTGTCTCATATTTTGTCCATTGTGGTTTACTTGCCCGAAGTCACGCGTCTCTCCGGCGCCTCCATGCATTGGTGCTGCAGCTGGAGGAGGAATATGCGAGTGTTCGGCTATGGGCATATGGTGCTGGCTGGTGCTGTAGAATGGGTGCACCTCTTCCTGGGCTGCAGTAGGTGATGGATAATTTGTAGATTGGCTCATCCTGGCTTTCTTCTTATCATGAAATCCAGTGGATCCGAGTGCCTGGGTATAATAGTTTGGGATGAGAGGATTGACGGTAGATGGACGCGTTCGTGCCAGTCGGAAGAAGGACCGGAGGTCGAAGGTAGGTTTGGGCTTAGCGCCATTGGAACGAAGCTAGATGAGTGGCAGCTCAGGAAGTTCATATTCATACGTGGCTCAAGATTAATTGGGCTTGCTCTACAATAGAGGAGCCTCTAGAAAGGAGCTTTTGGAATCGGATACTCTACATTGCGGTCTTGAGGACGAGCCACACCGGAGCTGGAGGCATGTTGTTCCTAGTGACGGCGTCGGAGTAACCTGACTCCCTGACTTCAAACCGCGGAACCTCCAATCTGCTAACAAGAAGGATTTTCTACGGGGTGAGACGTTATCGAGCTACGAGAAGTCCTCTGTGATACGAGTTGACGGTCATGTGCTTGTGTCTATGAACGTAAGGGTCTGTTCATACTAGAAGTAGGATGCGCACACTCGTTACACAGTTGAACTAGAACTAATGACGGAGACCGAAGACTGGTGATGTCCGGCCATCTTGTCGGCACTATCTATTCCCATAGCCTTCTGACTACTCTAACCTCCATCTGCGCCTTGAAGAGCAGATATAGTGACTTCCTTCCGCTTACGACATGTTGCTGCCAGATGAGCTTTGCACGTATGTCATGCCGCCGCCCTCAGGGAAGCACGCCAGCACTTCGCTGAAAACCTTGCAGGTCCCCATGGCCTCATAGTCGCTTGACTGCCAGGCGTGCATCGTCATCGTTTCTTTTTGTTGATCACCTCCGTAAAGCCGTCCTCATCAACCTTTGGTTGCAACTTCTCCCTGGGCGCCTTAACCAACGCGGGCGCTTCTCCCATCTCGACGTCATCGTCGTCTTCATCTAAATCATCGCTATCCCAATCTGTTTCACCCTCATGCTCCCCTACTTCAACGTGCTTGAAATTGAATTTTCCACTGCCTCCATGCTGCTGCCTTTGCTGCCATTGCTGATACATGTCATCCACCATCGTAAAGTCTCCTCGTAATGTCAACTTCCGCAGCCCAACGATCTTGGCAGCGACCTCTTCGCCACTGCCATCTTCGACGTTGACATCGAACTCGTCGTTCATGACCTGGAGCATAAATTCCTCCACATATTCAACATCGGCATCTGGTGTATTGGTTATAAGATCAGATATAGCCCCAGCGAACCAATCACGCTTTTCTGAAGACTCCGGACCACCCCATGAATTCTGAACGGCAAGAGTAAGTGTCGGCCATGTAGAAAGAGTCAGGGCAATTGAGAGGTCAAATTTGCTCTGGATCTTTTCTATCGCGTTTCAGCATGGCGGAAAACGTGGGGCGCAGAGTGCGGATATACCAGCTGATGGTGGCAGAGCGACTCCGCCTTGTGGCTCTTTAGGAGCCTGCCCGGCGGACGCTGATAATGAAGCAGCCATAGCCGTCACTCGACATGGAACATCATCAATACTGAAGAAACGTTTTAATGTGTTGCGGTCACGCTTTGCCTCTCATGGAAATTATTCGGCGGGAGATCGGCGAGTCGGCGTTTTGGATGACGATTAGGGACTTCGAAGCTAGTAAACTCCCATTACGACAGGCTGGGGACAAGATGTACGATAGATAATCTATTAGTACGCGGTTGCGGATTGATTGAATCAAATTATGCACATTCCTTTGGTAGCTAATGCCTCTGAAAGCTTTATAAGTGCTTCTGCGTCGTCGATTTCCCTCTTTGTTGTCTGCTACTGTGAACATATTGGATCTATCGAGCTACAGATACCCCGTTGTACACTTTGGCTCTCCAGAAATTGTCACCATTGCGATTACGAAGTTTAGCGTCATGGTATTCAACACCATTACTGTCACCTCAGCTGTGACTCCTACAGTAATTGAAACATACTTCTCCCATGTTCGTACCAAGCCACCTCCCAAGACGGATCATGTTCTCACAATGAACGCAGTACCTGAATAGAAAACCACTTCGCGAAAAGCCCACAGCTCATGTATCTTACCATGAGGGTGTCAATTTAATTCGCCAGTTTCTCCTATATGCCTCCCATCACACAGTGGAGGAGATCCAAGGATTTACCTCTCAATGGGTACCGAGTCCTCGTTGGGTCAAGGTGGATGAGATCAACATACCTGAAAAGTCCATTTCTGAGGCTGCCGAGGTGCTGATTTCCCAGTTGGGTCATCGAGGTGTTGACAAGGTTGGGGGAGAGAAGTGGTGGCAATGGCGAAGAGACGGTAGTGTCCTACAAGCTGAATGGATAGAGATGAGAAGAGATTATGCGCGGAGGAAAGCAAATGGGGAAAAAGGCAAGAGAGTGATGTTATATGTCCATGGCGGAGCCTACTTCTTCGGCAGTGTCGATGAGCATCGGTATCAACTACAAAGGCATGCGCGCAAATTGGAGGCAAGGGTTCTTGCTCGGTAAGATTAACGACTTAGAATGCACCAATGGTACCTTTTTCGCTGACCGTTTATAGTGAGTGTAGTCTCCTGGGAACAAAGTCTCAAATAGACTAACATTGTTCAGCGCGTTACCGATTATCACCTCAGTTTCCTTTCCCATGTGGCCTTCTTGACTGTTTGGCCGCGTATCTATATCTTTTGACCGTCCAGAATTCTTCAGAGATCGTCCTGGCCGGGGACTCAGCTGGAGGGGGGATGATTGTGAGGTGGGTCAGAGAAAGAAATCGTAAACGCACGCTGACGTCCCTCGAGCATACTTGTAATACTTCGTGACCGTGGCCTTCCACTTCCGGCCGGCGCTATCCTAATTTCCCCATGGGTTGATTTAACCCATTCGTTTCCAAGCGTCGCAGGCGACGCTTCCAATGATTACATACCAGCGCACGGCTTCCACCACCGGCCATCGGCTTCTTGGCCACCTCCCAACAGCGACGATATGGAACAGATAGCCATGCATGCTGTTGAACAAATTGCGGGCGAAGCCCTGCCGCGAAAGTCCAGCCAAGCCCAGAGACGAGAAGCCAGAGAGGAGGCAATACAGGGCTTCTCCGTAGATCACACCCCAACTAATCTGCATCCGAGGGAGAACGCTGACAATCCTGCCGGATCGGATGGTGCAGGCGAACGGCCAGGTAATACTATTCCTGGACCCGGGCACGACCTCTCCATAATGCTGAAAGGAAATCTCATTGAAATCAAAGACCAAATTCAAATGTATACAACTAATCAATTAATTTCACACCCATTAGTGTCTCCTGTACTGCAGCCATCATTAGGAGGATTGCCGCCTCTACTTATTATGACAGGCGGAGGGGAAGTACTTCGAGACGAGCAAATTTACCTCGCTCACAAAGCTGCAAATCCGGCGAAGTATCCTCCAGGCGAAGCATACCTCGATGAGTATCCCGAAGCAAGAGACATGATTGCTAAATGGGAACCGACTGATGTGCAGCTGCAGGTCTGGGACGACCTGTGCCATGTTGCACCTACACTCAGCTTTACCAGACCTGCAAAATTTATGTACCGGTCCATAGCTCAATTTGGTGCTTGGGCTCTTGCAAGAGCTCAGCAGACTGACATAGAGATTATGGATGATGACGAGCTGTCGGTCATATCGTCAGGATCTGACAGCGACAGTGATGCGGACATGGAGAAACCCAAGCAAACCAAAAGCACCATGAAAAATGGCGTTGCCCATGGCGGTACTGTTGAGCACAAGCACATCGGCAGAGCTGGTGATACCTTACCATCGTTCAAGCATCATATGATCCGTCAGAGGGTAGACAGACATGGCAATATTTTCCCCCTTGATCCGCCTTCATCCCTACCAGCGTTACAGATATCGAGCAATGAGATTGGTGTAATCAAGCCAGGCCCGGTCCATAAGTGGATGGAGGCAAAGAAGCAATGGGATTCCAAATATGCCCGAGAGAAGCGAAGAGTACAGAAACAGCGTGCTAAAGAGATGGCAAAGGGCTATCAGAGCTTTGGTAACGATGAAGTACCTCCGCCAACAGCTCTCGCTGGGCGTAGAGGTCTGAAGATGCCAAAGGAAGAGAAGAAGTCGAGGAGTTGGGGTATGAGCCTGTGGAGTTTGTGGGGGAGCTCTCATGATGAGGACACTGTAAGATACTAGTGTCCATCTCGAAGCCTTCTTTTGCTGACGCATGGTAGATCACCCGCGAAGAAAAGGCTGATAAAGAGCCTTCCGCAAATACCATAACCGATACCGACGGCACGAATGCCAGATCACCCAGTAATAAAAAGCAGCATGGACAGAACCAGCCAAGATCGCGGCGGCGAACCGTCACTGATGCGGGACAGACTAACAACAGAATTAATAATGCCAACGAGGATGACACATCATCAACACAGAACGCCAACGAAAGCACTAAAAGTCCAAATGACACCACATCAGGCGATCGCAACCATCTGGCCATTCCAACCATCACATCCGATCCCCCTTCACCGGAAGACGAGTCCCAAAAAACCAATAACGTCTCACCCAAACCCTTAAGTCCGAACCGCCCCACAGCAGGTGGCGTAGCCTTCCCATTCAAAATAGGCTCCCACCTCGTCGAAAACGACCGGAATGCGAGCACTGTCACATTGGAGAGCCAGGCTGGCGTCGTATCGCCGCAAGGTAATGAGGCAGGGAAGCAGCTGCATGAGAGCGTTGGGAATGAAGCACAGGAGGTGCCGAAAACGGGAACAAGTGAGACGGGTAAGGAGGTTGGCGAGGGTGGGAAGCAGAATACGGAGGGAGTAGGGAGCCAAGACACCCCGGATGAGAAAGTGGAAGGAGATAGAGAAGAAGGAGCCACTGAAGGCCGCCGAGGAACGTTAGAAGATGCAAAAGGCGTGCTTCATCATGGCATCGCTTCATCTGCGAGTGGGAAATAAATCGTAACGGGGTTACAAAAGGTAAAATAGCACAGCGGATATGTAATCAGAGGAGATATTACGTCGTATTTTGGACCGTTTGTAGTATTTATTGTAATTATAATTTGAATCTGGAGATGACTTCTGTTCAAGCTTTCGTGTGATTTGGACGTTGCTGGTTTGACATGCATAGGTACTGTAATTTAGTGGAATGGGCTTAGGGTGTTGCCGGGGAAGAAGCTAGGGATGTTGGCGCGGTGGTGGATACTGTAGGTGTAGGTGAATGCTTGGGTTGCTGATGATTCCGCAGGTTGAGCTCAATACCTAAGAGGCTTTATGCTCGTATTGCTTGTGATGTTGATGCAGGCTCAGTATTGATGGTAGTCAATATGAGAACATTGTAATGAGATTGCATTAATCCAGCTCCACGATTGCTTATGAGTCTCAAAGTAAATCTTCTATATGATAATGAAATCTAATACCGAAATCTTTCATGCCAAACTATGAATTTGTATCCCAACTCACAAGCTCGTCAGACTTGGTGATGGCAGTCTAATAGATGGCTGCAAAAATACATCTCGCGCTCCCACATGACACCTGTATTTCCATATTGATAAAAAGTATCGATCTCTTCAGTGTCCATTTGTCGACTAGTTGATCGTGTTCCTTCCCGATTAGATGTGAGGAAGGAAGCTCGACCACTGCACGGTCTGAAAAGCACTCGCTGGTAGAGCCCGCAAACTGATGAAGACTTCGACAATCATGTATATCCTGAGAATAACATAAACCAGGAATCCAAAACCTACAATCATTCCAAGGGCGCCGTCGTAGGGGCTCCGCTTGTCACTCAGGGTAGTCAAAAATGCAAAGAAGCCGGCGTAAATCACACAATATAGGCTGCTTCCCCGCCACATCCAGAGCTCGATAGTGGATGGAAGCCTACTATTCCACGACGCCAGGTGAACAGACCCGAAAATCATCAATGACAATTTATATAGTCCAGTTATGCAGTAAAACGTAAAAGTAGAATAGCCGCTCATTGTTTCGTCGCTTTCCGCCCAAGTCCGGCCAGCCCAAAGGAATTCCCCCCAACCGTCCACCTGGCCTGCATACGCTGACGATGATAGTTCATCAATCGCCTCGTCCGAGCATGTAATCATGATGGGTACGCTACAGTTCTGAGGCTTTTCCCACCAAAATGCATAAATGCCGACGGCGCAACAGATGTATGCATTAGTAGTGACCTCAAGGAGAGAAAGAGCTTTAAGCTGGTATATCCTTGATATAGCTTGAGTTAAAACCCAGAGACCTTGAAGGCAGGCAATGAATTTTGTTACTGAATCGGATTTGGCCAAGTCTTTGATATCGTTCTCATTGATGCGTTTGAGTTCTTGGACCCACTCTGTAGAGTGCGACAGTGCGTCTTTAATCTCTACAGCAGTATTTGATGCGGTAATAGCATTTCTGATATCCTCGATTCGAAGCTGATGACATTTGCCTGTCGGTGCTCTAAGGCAGAAGCCTCCCATTCTTAGAAAAAAGGCATGCGTCAAGTTCGCATCGATTGACAACTTCTCCAAATCTTTTTCCATCAAATAGGCTTGGGTAATTTCTATTAATGCAATAAATAGCATGAGCTCTGGAGCTAACAACGCTATCACTGATATTACTATCCTGCTCCTTACCACCTTTCTTCTGAAGGTGTCAGGGCGCTCTATGTCGAAACATGGAACAGGAAGATGGATGACAGTCCATATGGAGAGAAAGATTGCCGTCAGACAACTCCATAAGATATCGATAGTTCCTCGGCCATAGTCAGCCGTTACAAAGCCACGCACCAGAGTCGAGTCGGTCAAGTTCTGGATTGCGAGGGTGGATACCATCGGCGTGAGAGGTTGCGAATGGCCGAAACCTTAAATCACCGATATGATGCCGGTTGAAACCTAATCGTCAAAGCAGAGACCCGAAAAGCTGCGCCCAAAATTCGGTACTCTTCGCCTCGTCTCGAGGTACAGAGCCGCAGGTTCGTTCCAAATGAACGGCCGTTATCGAGTAGTCTACAAAAGAGCAATGATATGCTTCCTTGTGGTTCTCTTCCCAAAGTCGGAATTGTTATGGGAGTAGAATCTCCACCTCAATGAACCCCTGGTAGGGAACTGACACGCTAGCGAGCCCGAGACTGGCAATGCCAGCTTATGTAAGGCACATGCGTGTAATGGTTGAGCGGTCGCGGTCAAAAATGCTGCTCTGTATCTGATGACGTTGATATAGCTAACATGATCAAGAGGTGGTCAAATTGGCAGATTAGGTTTATGGAGGAAGAAAGGGCGAAGGCCAGATAATATGAAGAAAGGCAGTGAGGCTGTGACAGCAAGGCAGCCGCCAAGCCAGCCAGCCCATGATGAACGGGGTGCATGGACTGCGCCACCACCAGCTTTCATCCCACTATATCCAGCAACCAATATGCAGAGTCCAACGAAGTCAAGAGCGAGGGGGTAAGGCTGTGAAATGGGATTGGACAAGGACAGATTTGTTTCTGAACATGTGGATAAGGTTTGACGTTGTTTGGCTCAAGTAAGGTAGCGGGTGGCCTTAGGATAGGGGCGATAGGTCTCATCAGCAAGTGTAGCTTAACCAATATGAGCACTGTTCACCTACAACCAATGTCTTCTCTCCCATTTTAGATCCACTCTTGGCCTGTCATTCGCTTGTACCAATGGATGAACGCGGATTCAAAGTTCATTGTCGAGGTACGAAAATATTGAAATAAGATTCGAATGTAAATAGGAGGGGTACCAACCGTGCTTTGCTGAGGATATGGCTTGATAATATATACTGCGCCGGTTCTATTTAAGATGAATTCCAGTAGCATTCGAGGAGCAACCTAGAGGAGCTCGGACATACACCCACCGCCACGCGAAAACGCCTAGACGGTATACCCATGCTTGACGCCGGAAAGACTCCACAGATGCATTACTCCCAGTCCTCTTCCTCCTCTTCTTCATTACCCTTGCCTTTCGTTTCTTTCGGGCTGCCAGGCGCCCTGCTAGTAGCCCCACTGACCAGGTCATAGCTGGCATCACTGCCTTCTTCCGAGCGACGTGATTCTGTAGGCTTGAGTGGTGGTGCTTCGGGATTCGTGTCGCTGGGTTTGTGTATGGTTGTAGATGAGGATTGGGAGGCTGTTGGAACGTCAGTATCTTTGATAGTGGCCATTGATAGCGGGCGTTGATGTGGGGTAGAAGCTTCCTCGTCCTCGGAGTCGTCGTCCCAGCTGATGTTTTCGGCAGGATCATTAGCAGCTCCTGAATGCTGTCAGCGAATGTGTAGCCGTCTTCGTACATTAGGGTTGGCCCACCTTTGAGCATTTCTCGTCTTCGCTGTTCTTCCGTCTCCACAACCATCCGCAAAAAGTAATATCGCGTCCAGAAGACTGGGTATTCAACTTTCTCCGGCACTAGTTTCTCCATTGTCCTTCGTAGTTCCTCATACTTTTCCAGATCTTTCGCTATAGCATCGGTCTTCTTCTCCACGTCGAAATCATCTTTCCACTTTTCATACTCGGGGCTTATAGGATCGTTGGTGAAGCTCTCGAGGGAGGCATGTATAGCATGGAGTTGAGCGTCAAACCGAGTTGTGTGAATAACTCGCTTGCCGTCCTGGTCTTTGCTCTCGAAGAGGACCTTTCGAGAGCCATCCTTGTTCGTCTCGTCGGTAGGGGGCGCAATTTTAACTGCGTCGCGAAAGAAATTGCCAATATTCGCGCCGAATTTGAAGATTGCTGCATCAGCAGCCTCCTCAGCTTTCTCCAGATCCTTCAAACGCTTGGCAGCTTCTACCCGGAACCGTGAAATAACACCTTCGGACTCTCGTAGCGCTTCACTCTCGGTGCGCTCCTTCGTCTGGTCCTTGGCCTGGTCCTGAGGGTGGTCCTTATTCTCGCCTTCTTCTTCCGTCTCGTCGTCCCACGCGCCGGCATGGGGCGTAGATTGCGAACCTTGCCCTTTAGACAAAGACCTTGCACGATTCACAATATTCGTTCTCAGGTCTGTAAATCCCTTGAGAGCTTCCCCACCCGCAACACTTCCTTGCTGCCTAGCCCCCTCGTAGTATGTTTCGCCGTGTTTTTTGACATCGCTGAAGAAACCCCCTAGCTTAGCACCCCAGGGAGTCGCGGAAAAAGACCTGTAGGCCTCTTGGAACTCAGTATTTAGATTACTTTGTTTATGCTTCTCGCTGGCTTCTTTCCTGGCGATCTCATCCGGAGAAAGCACCTCCTCCTGAATATGATCGTAGGCTACATCCATGGCTCTGATGCTGGGCGGAGGGTCTTAAAGAAGACTTTATCTTCAGAAGTTGTACCTTCTCACGCCAGAAGAATAGCTTCCGGTACCAGAGGGTGAAGATTATAGCGTAGGATGCGATCGGGTTAGAGGGAATGTTGTCATTGAAAGCCAACGGCTGGGGTATTGCAATAGCGGCATTCTAGGCTTGGCACTAGAATAGGGTTAGTATGTAACAGATCTTGCATGTCTGCTAATCTTGGCCATCAAGAACCGCCATTAAATGTCACCATTGAATATGATTACTGCTCGCAAAAAGGGCTGCCATAATACTAGAACGCAAGGCAGACTCAACATGAAGTCAGCAAGCATAGGGTTGGCTTTCACGGCAGTGTCAGCAGAACCTGGCAGCGTATCCCACCTATAATGGAAATATCCCTCAATCGGCTCTTCTAAGAGATTCCATCTGGCTATGGCGATATGGTATCCAATTCAGCCCTAGCACGCTCGAAATGAACCTTGACTAAATCCATAGAGGAGAGATAGATTAGCCAATCTATTACAATCTGTGACCAATCAACAGGGGCCTATTCTATTTCTAAGCACAATACCGTCCATAAGAACGGATGAACATTTCCTGTCATCCACCGCCAATATTGAGAAGTGGTCGGTGACCACAGTCGCATCCGAATCACCGCCGGGCAACATTGATCTCGCTATTACAGTTACCTAGAAGCGACGTCCAGGATCTAGGCACTCCCTTCAACGACCCTTACATCGTAGCTCCGCACCTAGATATTAATTATCTCTATCTTTTAGGCCCTCGACTTCCGGCAGTGCATCAGGAGGTGGAAATTTGACCGTCAATGGAGTCACGCTCAACGTTTGTCATGAAGGTTTGTTTCGCAGTGACAGCGCCCTCTGGACCCTTTTACTTGCACATGACTATGCCTTTATCAATAAAGGGATCGATTGAGGACCTTCTTGTTCCTTTCATTATGAAGCATGGAAGCTGATCTCCAGTGCTCATGCAAGATCTTCAAATGTTAGTGAACTTGAACCTTCAACCTTTCTAATGCTTGTCATAGCCGGGCGGTCCATTATATTGATACGACAACTTGGTGAGAAGGGCATCCACCGAAAAGTCATCTAGACCGGGCTGTCAGCTAGTGTCGTTCGGATGTTATCAGCTGCCTGCTGCACGCTTAGCTCCCATACTCCGTAACACAGTATGCTTTGATGATAACAAGGAAAGGATGGTACAGGGAATATTCTTAAGCTCCCAATCCCGAATGTCAAGCCGACAGCAGTAGAGCTTGGAGATGTTGCTCCACTTCTCCCGGTTCGAATCAATGGAATGGTTTCTGGATCTGACTCTCTGTTCCGCACAGACACCTAATTCTATACTATATTCTCTGAACTCTACTTTCCAACGGCCATTGCAAGACTTTGCAGGATGATATAATTGCGAAGAGACTGCTTCCCAATAGCTTTAGGTCCATGAAAACGAGTTCTGACTGGCTGGAAAGTGCCGGTCCAGACCCAAGCCTCGTAGCGCCACCATGGCCGAAAGCGACAAACAAGGGAAGGCAAACGCTGACAGTGGCCCGTTCGCCGAGGGTTGCTAACGCTAGGCCAAGTCTACCGAGCCTCAAGTACGAGCTCCTCAGGCTTTTATTGGGAACATTGAGCCGGCCTCCCCATTGTCCTCCCAAAGTCCAGACATAATGACACCTTTATAATGAGCGTTGGTTTCGGTGTAGGCGACGTCGTCGCTGTGAGCAATCTCTGCCTGCAGATCTACGATAGATGCAAAGCCTCAAGGGGCGAATTTAGAGAATTTTCCGTTCAAGCCCTCAGCCTGCGCGGAACATTGACATCTATTGCGAACTTATGGGAGGGACAGAGGTTGACGGATGAAGAACGAGTAGAACTCGAAGCAATTGCACTCCCCCTTTCGGAGCCGCTTCGTAAATTGGAGAGCCAATTGCGGAAGTATAACAGTCTAGGCACCAGAAGACCAGGGATCTGTGATCAGATAGGGTGGGCTTTGGATGGAAGGGAAAAGCTTCCACAGAAAATACAGGCTCAGATATTCCTTTGAATACGTTGTATACGAGGCAAGCAAACATTACTACCCCTTAACATTGGCTATGGCCTAATGGATTTCTAGGCTATTGGTCAGACACCAGTACGGAGCGGGCATAGATGGCGGACAGTTCATGCAACCATCCATAATAAGCGACAACACCAGTGGACGTACTCACCAACAAATACTTATACCCCCGGCCGCACCTCCCGCGATCCAAGGTCTCTCGGAATCTCCACCTGAATCTGATGGATATGAATTTGGCTGGCACGCTTTGTGGGATGGGATTCGGTTTCTCGTATTCTCAATACTAACACTACTCGCTGTTGCCCTGATTCTTGTCATTGGTGGCTTCTTTCTTGTCGGCTTCGTCTTATTTCCGTTCACGGAGATACCTACTGGCTTCGCACGATGTGGCCAGCACTGGAAACGCTTTGTCAGCTACTTCGGAGGTCTGTTAAACAAGGTCTTCAGGTTTGTTGATGGATTGTGGGATTGATGTGTGGGCCAGATTGTTCGTAATTCTGAAAGACCAAGATCGGCCAAGATTTCCATCCCTTAATATACTAATCTCAAATTGTTGTATTTTATGACGTCTTACGACTTCCTCATGGGTCGGCTTTTGCAGCTTCAATTGCCCACATAGTGGACTGGGGTAATGTCCATTGCTTCACCAGTCCTATGCGTCCACTGACCGACTTTAACAAGGTCTCACAAGGCACAAAATTCATATTATTGATCGAATGTTATAGGTACAGCTATGACTGATTACAATACAGAGAACCTGAATATCCACGCTGAATTTGCTTCCCGACCATCCAAGGAAATACTTGGTGTAATTTCAACGGCAACCTAAAAGCACGTCAACTTGACCTGATGTGCTCTGGGTACGCAGACAGTTTGGTATCGGCCGATATCAGTTACCATTCGTCAGACCTCCATTCGTTAGACCTCCATCGCCAGGGCACCGTTCGTCAGACCTCTATTCGTCAGTCCTCCACTCGTCAGTTCTCCATTTGTCATTTCTCCTTTCGTCAGCTCATCGTTAGTCAGTGGCCCATTCGTCAGTCCTCCATTCGTCAGTTCTCTACTCGTCAGTACTCCTTTCGTCCGTTCCCAATTAGTCAGTCCTTCATTCGTCAGCCCACCATCCGTCAGTTCACTCTTCCCTAACAAGAAGCCATCGAAGTATCTGCCTAGTTGCGAGTCCTCCTCAGGCCAACAGCTAGTTCCCACACAAAGGTCCGGCCGCACAGCGACCACCGCGCCTCGAGCATGGTTAATACCGTACCAATACCCAGCATCTTCGTCAGGCGCACGGTCGTCATAAACCACCCTTGCGTAGTCCCGCAGATTACGCAACTCATCACCATGGAGTAGCTGATCCTTTTCAAATGGTAGCGCCTTTAGTATCAGCACGATGTTGAACATCTTTGTCCCGCCGTATCTGGCAAAGAAACCAAGTGGCCCCAAGGCTTGCTGCGAGAATCGCCCAATGCGCTCACGAACTGGACCTTGTAGGTCTGAACCAAAGACCAAGATATGGAATCTCTCAATACCGACCATGCTATCATACAAATATCCAGTGGTAGCTTCATCGAAACATATGCGTGGGTTGGGAGCCCGTCTACCACTCTCCACGGTAATAGGTCTCCTTTTCCCGGACTCATTCTTTAGAGGACAGAGTTTGGAAGGTATGTTTGGCACCTCAAGTCCAAGGATGAACTTTGATTGTTGGCTGAAATGGGCACCACACCATTTCAAGTCGCTTTCTTTTGTCCCATCAAGCGGTGGGAGGTCATACATGTCGGTAGCTAACACATCGCCAGGATTGCGTAGCTCTGCGAGTGGCAAGGTAGAACCTGTAATAAAGCGCATAAAGGCGCCGGAGACCCGAATGACCCGGTTAGCGAATGTACGCCGCTCAAGGTCGTAAGTCGGCAGTAGAGCCGCAGGCGAAGCGAGATTGCGGGCGCAAAGACCAAGCTTCCAGCCCAGATTAGCAGCGTCGTAGATAGCTGAGTTCATACCGAAGGCTCCCACGACACTATGGACGTGACTTTTGAAAGCTGGTCAGCTATCTCTGTACAAGAATGTAGACTGGTCACTACATACGCTGCATCGCCGCCTAGGTGGACCCGAAGGTCAGGAGACGAGAAGGTTCGTGCTGCTCGTTCGGATACTGGGATATTTAGCTCAGGGGCGCTGGCACCGAGGGATGACAATTGTGACTGAACGAACCCTTCCATATCGCGAACCAACTCAGAGGACTCGCAAATCGCAATTTGTATGGTGCGAAGACTTGGTTGGTTTGCTCCAACAATTCTTCCGGTGTTATGGAATGGGCATCAACCCTGCCACCTGCTTCACGACGGTCTTCTGCCAGCTCTTTGACTCGCTCGGCGCTAAGCTTAGTATATATCCTACGACCCGAATCAGTAAACCTGTCCAAGCCTCAAAATAAGGGTCGATTGGAACGCGAACCTCGTGTATCCATCTTCTCTGGGAATAACAATACATCCACCATGTTCTCTATGGAGGACAAGACTGTGCAAAGTCAGTCACGTTATCAAACGCAGGCAAGAACTCTAACTAGACTTACCCAAAGGTGGTGATATGCGGATAATCGGTCTCCCATTTACAGTCCATGATGCCCCAATGGATATCGGTCGTTATTCCGTCGAAGGGTATTCCCAGCTGCTTCCTTATATTGCTGGTAGCTCCCTCAGCACCAACCAGATATCTTGCCTTGATGAGCTCGTTATCTCCTGATTGTGTGTTCTTCACTTGCGCTTCGACCGGATGAGAGGTCGAACCATCATTTTTGACTTCAAAATGATCAAGAACAGTGCTTCGCTCGACAATCATCTTATGCCGTAAGATGTCTCTGATGAATATCCGCTCGATCTGCTTCTGGGTGATGCCATGCATGCCGCGATATCTCGAATCGGACTGAAAAGCCCTCTCATAGACAATTTTCTCGCCATTTCTGTACACAACGCTGTGGTCTAAGATCGGACCTTCCTCGTGGAATTCTTCGGCGAGGCCCCATGAATGGAGTATCTCGAGTGACCGCGGATGCATAGCGTCGGCGCGACCAGCTACTATGGGGGCACTTCCTTTATCTTAGAAATTGTCAGTCACTTCTCACCAGATGAAGCCTACCTGCTTGACGACCAAGCTGACGATTATGCAAGACGAGTAATTACCAATGATTCGAAATGTCGCCCCTTGTCGGGCCAGACTCATTGCCATTGATAGGCCGAACGGGCCAGCTGTAAAGTACATTTCAGTATCTGTATGATATCACCGGATTACATGTTATCCTACCACCGCATATCAACACATCTACTTCCTTTCGAGGCTGCCACCAATCTGGGGCTCCTTGCGGTGATGCAGTGCCATTGTGAAGGCTAGGCCAAATTCGGACAGTGTTCAAGCCAAGCGAATTGTGAATTGTCGACGACAGAGGCTCCTCAAATGGTGGGACAGCATAGTGTGACTTTTCGTCGTCTTCCGTACGCATGGAGTCTTCGAGTTCCCATATTGCCGTTGCGCTGCGCTCCGCGAAGCCATTCTCCCATGTTCGATTCGGCTCTATCGTTGCCATCCTGTAAGGCAATGCGATGGCTGCAGGGTTGTCTTACTTGTACACGTTCCTGATTTCGACCAACAGTTACTGGGAAATCAAAATATTCACGTAGTTGTAATTGGCATGTTATTACTGGTGTACGATACTCTTTATGTAAGAATGTGTCTGTGGCATGGATTACCGTGCAGCCACTCATGGAAGGTCCCGGCTGCATGACTATTGAATGTGTCGTTATGAAAGGCTTACTATTATGTTTCGGCTTTCGCAGTGCCTTTCGCTGTCCGAACAGCCACGGCTGGAAAAGCTCCATTTGTCGAGCACGAGGTACCTGAAATGTAAGATACTTATCGTAAAGTCATTAATTTGCCGCAAGCATGCGGGGGCCCATCATTATGCAGCCAGTCGTGCCACTAAAAGCCCTTCCCCATAATCCTTGGCGCATGAGCTGTAAGCAGATGAACCCTATACGCTATTCTATCTGACACGGATTAAGAGTCGGAAAAACTTCTAGCGTTCACAGATTCAGGTTAAAGCGCAATGTTCACTGACCACCTGATAGTCTCGTGCTCTCCATGTCTTATATGGTAGATACAAGCATAAGTGGGCCGTGACATCATGTCTCTGCTGTGTGAACAATTCACCAATAATTTACACCGCTTCAGTCCGTTTCAGTCCGTTTCGTTGGCTTTGAATAATTCTCGCAACAATTGCCCCTGCCGCTTAAAGTGGGCATACTGTGGTGATGTGGCCTCACTCACGGCCGAAATGCGTCTTAGTGCAAAAACTCCACGTATGACACGGGGAATATGCTTTCTAGTGATTTAGTACGGAAATACCTGTGGATACGACCACGAACGCGCAAATGAGATTTGCGCATCAAAGCGATCTACCGTGCAGTATTATTGATGTGGTTGCTGCCGAATCTCAGCTCTAGAAAAATGCATTAGAAATCCGACAGGAGGCAAAATGTCTGGCTGGCTCGCACTGTTGCCACTGCGCCCCCACCTATCATCATTCCGTCCATCGCGGCCATACAAGCTTCCATTGAGTCTCTAAGGCTGCAACACTAACCTCTTGGGTCATTGAAGGCTGTCAAAGCTGGCTTTTCGAGGGGCTACCTACGCACGACGCTCATTTGACCGTGAGGAATGGCATCCACCAGTAGATCAAAGCGTCTAGAAAATGATCGGTGGGTTATGTGTATTTTATAGACGCCAAATTGCGTTTAGCGCAACAAGCCCATGCTGTACACGCGTAAGGCAATACCCCCACGGGTAACCTTCATCCATTGGTGGCATGCCGACTTGATGGATGGAAGAGATATCCGTGGACGGGACGATAATCTTACGGATTCAAATAACGATTTCTTATAGACCTATCATCACTCTATGTGATTGATGGCTTTCTTATTAGAGAGTAGAACTGTTGTTTGTTGTGCCTATGCTTTGGGAAAATACCGCGACAAGGCATCAATAGTGAAACAATGTTTGGAGCGATAAGGTGATTTGTTGATGAGGATCAGTAGCGATGGAAGACCAATTAGCTACTATCAATCACCTTCCGGAGGCCGAGCGTGTTTTCGAGGATATCTGGTATCCACGAGATGTATGCAAGGACAAGGGGACTTCCCGCCATACATGGATATGTATGGTACCAATGGATGGGGGCGTCCCATCCATAAAGGGAAGAATTCACCGGCGGGATTCAACGGTGCACCGAATGCTTATCTTTACTGACCACAAGGTACACGTATTGGAGATTTAACAAAGGCGGCCTCTTCGGCAGTTCGGCGTCCTCATTACAGGATACGAAGGTGCTAGAAATGCTTCTTTGCAGAACAGACCCTGCACAAAGGTCTGCTGACCACGGTTTCCGTACCACGTTCCATGCTCTGGGTTGGCTACAGCAACCTACTCAGTGCAGCCTTACCGGACCCGTCACGGTGCCGAAAAGGTGGGGCCAATACACCGCCCTTGCTATGCACACAGGAAAGTGGGGTCATTGATCATTGATTACTAAATATGTGTTATGGGAGGCAATCATTTTCAGCGAATCGATTTTCGATCAGTAAACGACGAAAGTTGCTCATCGCAGGTCTCATCATGCATGCGGAAACTTGCCGTTGAGTATTCTCAAAATAAAATACACTTACTGTAGGGCCTAGCCTAAAGCGAGTGAGGCGGGCCCTGAAACACCCCTCAAGACCCCTAAATCTGGCACCCGGGCGATGAGATTAGTCGCCGGAATGTCACGGTTTCATCTGCCTAGGCTCCACCTTTAAGGGCCAGCATGGGCAGCAGGTGCCCAGCTTTAGGGTGTCTCCAGGGCCTACTTAGTCAACTTGAATAGCAGCCCTATAGGGTTATAACATGCCAAGACTCTTAACAAACATCAGGGATGGGTTTTTCAGTAAATAGCACCCCTTATAGGGTCGGTCACAAAATAATGTTCACCACATTCAAGCTGGCGTTACTATTCTCCGCACTGAGTGTCAATAGCTTTCCGCATTGACAATACCATGGAGATGAGATGGGGAACGGGCCGTACCTATGTAGGTTTCGCGCATCTACGACACTGTTCCAGACCCCACTCATTTTGATATACCATGGTAAAACGTTTCTCGACCTAGTTGACGGGAGCAGAAACATTGGGGAATATGTTGCTCTAACCAATGGACCGTCAAAGTTGGATCTCCTGCCGTCCCGTTAATGATTTCTATAGCCGCTGGCGAGCGTTTGACGAGATATGCGCAAATCACTATCGGTTACAACCCTCAGCCTACAGTATCCGTCCCACGGAAGATATGTTTCTATTCGCAGAAAAATCATAGGATACACGTTCCTGAATGCCACACCGTTGCCATGGGCGTGTCTCATCCTGAAGTTTTGACTAGTGCGTCGTAACACAGATGAATTCTAGGGATAAGTGATCCATTTTAGTTCTGTACAAATCTTCTAATTTCAGATCTTCAAATTTCTCTTCATGTTTCAATGGTTTTGGTAAAGATTATATATTTGGTCGAGGGTGCTGCATGGAAGTAATGAGATCCATCAGCGAAGCACAACCTACTACACATTCCGTCCACAAACATGATGCATTCCCACCTTCTACCACTTCTTACCTACACCCTCGTCTTCTTACTAGGCTTTTCACATGCATTTCCGAACCCTCAAGCTATTTCCAGTCCTCAAGCTACTCCCAGTTTACCTGCTAACCCCCCACCCCCTCCCGTTGCCGCTTTAGGCGGCACTAGTGGCACCTTTGTACCCGATTCGAGTGATAATGCCACCAATACTATCTCTCCAACGACCGTGGTGGATGGCGTGGATCTGGCGGACTTCGTCTTCAATCCGTTGCAAATGCCAACACAGCCAGGGCCGAGTGCAACACAAGTTGTTAAGGCCTTCCTCACAGGGCCCTCGGCCGGTCCTAATGCCGCATTGACGAGCAGATCAATATCCAATTATATAACTGTTCACGCCTTTGCCGGTTCTACCACTAGCCAGAATGGAACGACAGTGTACTCAACTGCCGTGAACATTACGACCATGACGCAGATGTTGCAAGATGCCACAGCTTACGCCCTGGGCCAATTCAACACCGGAAATCTCTGGGGAACCGAGTCTGATAACAATTACTACAGATTCACCTCCCAAGATTTGACCATCGCAGCCATTGCATATGGTGAGGCAGGCTCAGGCCCTCAACCCTTCAACTGGGGCGATTTCAGCATCATCACTGGCGCCTTGACCAACATTACAAACGAAAATCCCACCAACAACATGACCTGGAACGGCTACGTCACAATGGACGATGGTACCCGCCGTGTAGACTTCTTTGTCGTGCCCAGCTTCGGCGACGTCGAGGCAGCAGCTCCTGCGCCACCAGCTCCTGCGCCACCAGCTCCTGCGCCACCAGCTCCTGCGCCACCAGCTCCTGCGCCACCAGCTCCTGCGCCACCAGCTCCTGCGCCACCAGCTCCTGCGCCACCAGCCCCGCACCACCAGTCCCCGCGGCAGCATCACCAACAGCTTCAAATCTCCCTGGTGGTAGCGATGGCGATCTTCGCCGTGCCAAACGCGCGTATCAGGTCGCACTCGGCGTGCAAGATATCCAAATGACAGTGCGATTGGCAACAACCCAGATACTCAACGGCGTGATGTACACTCTATGCCACACCGCCCTCACAACTCTAGTCGCCGACTCAGGCCAGAGCCCCACCTACACAGAGCTTGTCTCAGGGTTCAGTCAGGATTACCTCAACCAGGCTTTCCCGGATGCGGTGATGCAGATCGTAACCACCGCCGGGCAGCCTTTGAGCAGGGATGTCATAATCGCGGCACTGAACTTCTTGATTGAGGCTACGTCATACGATAGTCAAAATGGTGGTAGGGTCAACACTCTGTATGGCGAGCTGACGAGCTTTGGGAATACTATTGCAAGATGGAGCTTGGGGTCTAGGATTACTGGGCCTCCTTGCGCAGTGCAAAATCCAGACGGTTCTTTTGCAATAGGTTGTTTCCTAAGGTATGGTTAGATGCGGGCGTCTAGCGAAGTCTTTATGTAATGGAAAGTCTTCCGTGGATCTATGGTTCAGTTGAATCCATCAAAATTCCCTGGAGAGAATGATAGGCCTAGAGGAGGTGAGGAGAGGGCCAAGTCTAGGCATCAAAATCAACATTGGAAGGAAATATCCATGTATCCGTGCCGCTGCCCCGCTAGACGAGATAGATTCTTACCAGAACTACACTTAGTCTCCTACACAAGAGAAATTGCACCTTGACCCTTCTGGCGAACAGTGGTTGAAGCATAGCACAATACCGAGTAAGGGAACCCTCCAGTAAGTATTCCTTCTCTCCCAAAAAACCCTTCACAAACACGCTTTCATTCGCCAACCCAACTTATTCCATAAAATTCGCCCCCCCCACCACCCCCCTCGCCCAGCTCCAACCCTCATACCACCTCTCCCACCCATCCCAAACCCCTCCCCCAGCTCTCCTAAAAACCTCGCTCCAAATCCAAACCCTCCACCCTAACCATATCAAACCCTCCGGGCTTCATCTCCATCTCACCCCCCCTTCCCCCCCTCCCAAAAAAGCCACAAAATAAAGCAAAGAAAAAAAAAAGAAACAGAAAAAAAGAACAGAATCAGAAACCAGAAAACCAATCTGGAAAAAAAAGGGGACAAATACACATACATCCACCTCATCGCCAACCCCCCACCCCCCCCCCTCTCAAATTCACAACCCAGACTCACGCCATGTGCATCAGGGATATATCTTGTTCTAGCAAAAAGCGAAGCGAAGGATTTATGTGGATGTGGATGGGGCTCGTGGAGAAAAGATGGTGGGTTTTGTGGGAAGAGGGGAAGGAAGGGAGAATGGGTATGGGTATGGAGCGGAGGTGAGGTGAGGTGGGGAGGGAGTGGGGAGGGTGTGGGGAGGAGGGGGGAGGGTGTGGGAGTATGTGGGGAGGGTGTTGTGAGAGGGTGTCATAGACTTGGGGAATAAGAGGGTATATCCCTGTATACGGGGAGATATTCTCGAGGGGGATATTGTAGGAAAGAATGGTAATGGTTAGTTCTACGAACAGGCCTGGATGAGGAGGTGGATTTTTGTTGGAGGGGTTGGGGGGGGGTTTGGAGAATTGTTAAAGGCCTTGGTACGGTGCCAGCGGGCGGGTTTGCAACCTGTAAACGGGGGCGGGATTTGACTGAGGAAGTAGGATAGGATAGGATAGATGGCTTGTGGTGGGAGGTGATATTGGAGACTTTTAGCGGTTGATGGGAGGGGTGTGTTCTATAGAGGTTAATCGGTCGTTTTTTCCCTTCTTCTTTCTTTGTGAGATAATTAAACCTAGATACACTTATCTTGTTAATAGCGCATCCATCTGTCTCCGCTTATAAATTTATAGATGGCTTGGCGCCCCAACCTAGGAGACTTATGTTTAACCCGCGCCGGAGGACACAGCGCATAAACAAGTCCACTATTCTTTGTCTGCTAAACTGTACGACCGCGTTTTCCTTTGCATGATACTGGGTAGGGAACAGGTTGTAGTATTACCTAGAGGAAGCTGCTATTTTTGGAGGTCGATCTTCCTCGAGCAATGGTCACGGGTCTGCTGTGTCATAGAATGAAACGCGCCGCTTGGCAAGGATGTTTGTTGTATGTGGAGAGTGGTTTGCTGAAGTTTGCGTGAAAGGGGAGCTTTGGCCACCAAATTGTTGTGGATTCCCTTGGTTTAGCTTGTAGAGCTCGTATCGAGCACATCGAGACGGGACTGGATAGTCTTGTAAATTTTGGCACACGTCATCGTATGGCTAGGGAATCATCGGTTATTGAATAGGACCGCCCCTTTATGATTTCATGCTATTCTTCACAAATCCTTGAGGAGGTGAGGTTGAACAAGTTCTTTGGGTGGTTTTAGAAAGGGTTTTGAAGGCAGTGTGGCCTTATCCCAGAATTGATCTGTCTCGCATTTGAAGAAGCGTTGAAGAAGGCAGCAGGACGGACCAACAGCGTGCAGCCACAAGTGGTGATTACCATAAGTGTTTTGCAAGAGACAACCGTCATATGTACAGAGTGGGGCTCTAATACAAGCGATGCGCATACGATGTTTGCTGTGGAAGGGTCATAGATTTCTTGCACCTAATGATTGAGGATGTAAAGACCAAGGTTGAGTGGTTGATCCCTTTTTTTCAAAAGGCCATAAACGAGTTTGAAGTTTCCAGCTCTGAGATGATTGCTTTCATGGGTTCATGGAGCAATGGAAAATGGACAGTGAGGGAGTGGTTGAGGAGCATTGACAAGTACCGAACCATGCATATCAATTCCTCACATGAGTTTGCCAGCTTTGAAGTACGACTTCAGCGGTCTTGAGTCGTGTATATGAGGTAGCGAGAACCAATACTCCGATTTTCCATCTGGCTAAGTCCGGGTACTCAGAAATACCTTAGTCCCCGCGTAATCCAAAGCGCTTTGCTTGAAGAGTTGTAAGAGATAACAGAGACCGAATAAATTGCTCCGTACGCCAACACTATGACACCACAGCGTCATAATCTTGCTTATCAAAACTACCTCATTGAAACGGTAGCGTGCAAAGGAAGTCATCACGGATTTCGCTTCTTGTATTCAGAGGGCCAAAGGAACGACTATAAAAACAAACAAAGACCAGTCTACGAGTGTAAACACAGCAATCTTGGGATGTTGGCACATCTCGTCGAACGATGCTCACCCTTGGCCAAGCAACGAGGTATTCACTGCGTGGCTGACAGCAACAGCAACATTAGACGACGACAAAATCCTTGGTGCGGAACCAAACCTTGGTAGCCATCATCCGGCCGCTTCCTGCTCGCACGCCACATATCAAGAAATACCCGGGCCCCCACTGCTTTCGCGCAACATGCGTTGGGCTTCCTCCGCCGATTGCCAGGATGACAGCCTTGCCATTCTCCGGCCGCTTCCTGCTAGCTCGAATTCACATCAAGAGACAGCCGGGCCTCCGCACCTTTGGCGCAGCTTGGGTCAGGCTGCATCCGACGATTGCCAGAATGACAGCCTTGATGTCGTCGGTGACTCCAAACTCTGTGGTATCATCATCATCATCATCATCAGCTGCCGTAGCGCTGCTTAGGAGGACCGAAAGGTGATCTTGCGCGTCCACAGGGGTAAGGTAGCCATCATCACTTCCTAAATGTTGTTAGTTGGAAGGAAACCATACACTCCATAACCTTATATCTGTGAGGATGAGTGACAGCCCTGTAGTTGTATAGTCTAACGAGGCGTAAGCCGAAGATGATCACGTAATCTTACAGACGCCAACACCAAGACGAATACATAATTTGACATTGAAGTGCTTGTCATGCGGAAGCCACCGCTCACGTAGATCAAATACGAGTGCAAGACCAGTGCTTTAGCCGTGAGGTGAAGACATGGAGACGATTGTATGTGTCTGCTGCCTATAAGATGGTTAATGAATTGCGAATATGGAAGATCCTATTGCTTACGTAATGCGTGTAGGGAACATAATAGGAGGAAGATGTGAAGATGGTGGTATGACTTGGCCCGTGCTTTCTTCTTCGGAAGCAAGCTCCGTCTCAAAGCTTGAATGGCGCGGGGTGATTGACAAAGCCTTGCCAAGCGCAAGCGAATCGCAACCATAACTAAAAGTGGGAAAGTCACACGCAGATTGCAGAATCCCCGACTGAACTGACATCAGCATACTTTATCAAGGAAGCAAGGCGTACTACACATATTACACAATATCACACATCTGGTACATAGCGCACAATCGGACGCGCATCTCTTGGGTTGCAAGGTTCCGTCCTTCGCAGATCTTGGAGTCCTCTCCCCTATTCCATGAGATGCAAAGGTCCGTTGAGATTGGAGCTTGCCAGCAAGCCGCGATCGTCGAGATCGCTAGGGAGCAATTTAGGTTGATAGCACGATGAGGCTGATTGCGAAGGGTCCGGGCGATTGACTTATTTGTTGGTTATGTTATTGGACTGTCGGGCGGCTGTCTCAGATATCCAAGGAGGCTATTCCAGCTAAGTTTCATCCTTAAATTGGTCTTGAGGATTTGAGGATTTGAGGTCTTAGCCTGGTGAGGAAAAGGAAAGTCTTCGAGAATGTTTGTATTCCATACTTTACTTTGGTACACAGCCTCATAACTCATAACTCCCACCTTGTTGCATTGGAGTTTCACAATATACTTCTCTTGACCGACTTCAACCTTCAACCCCCCCACCAACGACGCTTGTTGGAGTCTGTTCTTCACCACATCTGAGACGTGGAGCACGCGAGGCAGATGGCGGATGGTGGTGGCAACTGGGGAGGAATATTGACTTCTACCCCGTGGGGTAGTGTAGCGTCCCCTCACACATTGTCTTCAATCGAACTCTAGCAGAGTTCTACCAGTAGAAGTAAGAGAGCTCCAGACCCTTTCAAGAGCGCTCTTAAGCGCTGGAGATATACTGGTAGATAAGCCTGATAATCAGCCACCAACTTTCCGCTATGCAGCAAATCATTACTGGTGCAATTGTCGGAAAAAGTCACCCCTCTCCGGGGCCACTGGGAAAGGTTACACTAAGCTAACCGAGGGCAACCGGCACTCCCCCACTCCACCAAAGCGGGTCAGCCTTAGCCCGCTCGGTTAGCACGCCGCAGCCATTGACGTCAGATCTGCAACCTCTGCAACCTTCTGCAACCCACACTGCCCAGTGACTGGGCGGACCAACATTTGGGATTCCCATCTTGTGATCGAGATCTGAATTAGCGTAACATTCCTTTTATCGTGGACTGACTCTCCCACTACTACTTCCCATACTTCCCACTCCTACTTTATCTCGCCTTCATCACCCCATTATTCTCCTCTTCGCATTCTTCTTCCCTTCCTTATCTACCACAGTACTCTCATCAAAACTGTCTCTTGGACATGTTAATGCCCTCAGCTGAGCTGTAGCATCAATCACCCTTTGTGCATCATTATACAAACAACTCCCAATTAAGGGATCTCCCACCAGCCTGACCGCAATCCCGTCCTGTTCACACCACCCAGGTGTGGCACTACGCGATCATGACATCCCACCCTGCCGCCCACTTCCCTACTCACGACAGCCAACTGGCTCATACTGCCACTGAGGCCAATGCTACCTCAGATGATGCCTCTTCAGAAACAGCTGGCAAAGCTACCGGTACTCCCCCAGCTGCTACCCACAATGAGAAGCAGGTGCCTTTGGGAGATGAGGACAACAGGATTGAGATGACCGAGGAAGACTGCTACGATGAGCTTGGATACTCCTGGTCAGAACTCAAGAAATGGACAGTCCTCTCTGTCATCTTCCTCGTTCAGGTCTCCATGAATTTCAACACGAGCTTGTACTCCAATGCCCTCGGTGGTATCTCCAAAGAGTTTGGCGTCAGCGAACAAGGTGCACGATGCGGTGCTATGATCTTCCTCATCTTATACGCTTTTGGTTGTGAACTATGGGCCCCTTGGTCTGAAGAATTTGGCCGGAAGCCAATCCTCCAACTCTCTCTCCTCCTCGTTAACATCTGGCAACTCCCCGTCGCCCTCGCTCCCAATTTCGCTTCCATCATGGTTGGTCGTGCCCTTGGTGGTCTTTCGTCTGCTGGAGGCTCTGTCACCCTGGGTATGATAGCCGATCTATGGGAATCTGATCACCAGCAATATGCCGTTGCCTTTGTCGTCTTCTCATCCGTTGGGGGTTCAGTCCTTGGGCCTGTCATCGGTGGTTTTGTTGAAGAGTACCTTGCATGGCGTTGGTGCATCTGGATTCAGCTCATCTTTGGTGGGGCTGTGCAACTTATTCATTTGATCTTTGTCCCAGAAACCAGAACTACCATCTTGATGAACAGAATCGCAAAGAAGCGACGTGCATCCGGCGAGAATCCGAACATCTACGGCCCAGACGAAATCACCCCTTTCAAGGAAAGGTTCTCTTTCAAAGAAATTCTCCTAACCTGGATGCGTCCATTCAGAATGTTCCTGACCGAACCCATCGTCCTGAC
[truncated: 33,207,242 more chars]
