# Supplementary material for: Genomic Resources for the First Federally Endangered Lichen: The Florida Perforate Cladonia (Cladonia perforata)
Source: J Fungi (Basel). 2023 Jun 24;9(7):698. doi: 10.3390/jof9070698 (PMC10381751; doi:10.3390/jof9070698)
Supplement: Supplementary file 1 [file jof-09-00698-s001.zip › S3_cladonia_perforata_mitochondrial_ONT_flyeassembly_A7_lffONLY_illumina_polishing.fas]

>orig
ATATCATTAAAATCAGAAAGATGATTTTGATCATCAAATGCAAAAGATAT
TGGAACTTTATATCTTATTTTTGCTCTACTCTCAGGTTTAATAGGTACAG
CTTTTTCTGTGTTAATTAGATTAGAGCTATCTGCACCTGGAGTTCAATTT
ATAGCAGACAATCAATTATATAATAGTATAATAACTGCTCATGCTCTTGT
TATGATATTTTTTATGGTCATGCCAGCTATGATAGGAGGATTTGGTAATT
TTTTAATGCCATTGTTAATAGGGGGAGTCGATATGGCATTTCCTAGGTTA
AACAATATTAGTTTTTGGCTATTAATACCAAGTATAGTCTTATTTTTATT
TGCGAATGGTATAGAGAATGGAGCAGGTACAGGCTGAACTCTCTATCCAC
CCCTATCAGGGATACAAAGCCATAGTGGACCTAGTGTAGATTTCGTTATA
TTTGCTTTACATTTATCTGGAATAAGCAGCTTATTAGGGGCTATGAATTT
CATATCTACTATTCTTAACATGAGATGTCCAGGTATTAGATTACATAAGT
TAGCACTATTTGGGTGAGCTGTTGCCATAACAGCTGTATTACTTCTGTTA
TCTTTACCTGTGCTAGCCGGTGGAATTACTATGATATTAACAGACAGAAA
CTTCAATACATCTTTTTTTGAAGTAGCTGGTGGTGGTGATCCTATATTAT
ATCAACATCTTTTCTGATTTTTTGGTCACCCAGAGGTCTACATATTAATA
ATACCAGGTTTTGGAGTAATTAGTACTACAATATCAGCCAGCTCAAATAA
GAGCGTATTTGGTTATCTTGGTATGGTATATGCCATGATGTCCATAGGTG
TTCTAGGTTTTGTTGTCTGATCACACCACATGTATAGTGTTGGTCTAGAC
GTGGATAAAATTGTGTTCACGGTAAAAATCTTGCTGTATGCTGGAAACTC
CTGTTTAAGTGGTCCACTCGTATTAATTACGTTAGGTAAAATCTGCTTAC
AATATAATAAACTACCAGGACAATCAGCAGGAAACTTTGGTTTTAGTGCA
AGTGCTTCGGCTGACACTAAAAATACTTATAATAGTTATACTAAACTTTC
TTCTATTTCTGAACATGTATCTAAACATAAATCTTACCTTACTGAAACTG
AGTTTGGTTATTTTTTAACTGGCTTAATAGAAGGGGACGGTTGATTTGGT
AAAAAGCAGTTGTACATCATTTTTGTTGAAAATGATGTAGCACTAGCTTA
CTATATCAAAAAACGAATAGGTTATGGTAATGTTTACAAAATTAAAAACA
AAAAAGCAGTTAGATATATTTGTAAAAATGCAAAAGGTTTATCATACATT
TTATCTTTGATTAATGGTAAATTTGTAAGTAGACCTAAATATGAACAATT
ACTCAAACACAATTATAATGTAGATTTTAATTATACCATATTGCCACCCT
TAAATTGTTTGTCATTACATAACCATTGACTGGCGGGCTTTACACAGGCG
GATGGTTGCTTCCATATCAGCGTTATAAAAAGTAAAACACATAAAACGGG
ATTTAGTGTAAGGTTAGAGTTTTCTTTAAAACAAAATGACGTTGTACCTT
TAAAACTACTATATGATACAGTTAAAATGGGTAATCTTTCTCAATATAAC
AGCGGCATATGGTGCTACAAAAGTACAGGGTTTAAAACTGCACAGGTTCT
TATTAATTATTTTGATACATATAAAGTATTTGCAGGTAAATATGTAAACT
ATCTGAAATTCAGAAAAGTGTACATTATGATAACTAATGGTCAACACTTG
GAAGTAAGAGGTATAACTAAGATAAAAAGTATTGCAACTAAAGGATCCTC
AGAGACAAGTACGCAAGAAGTCAATCTGTAAAAGGACTGACTAAGATACT
GTCCAAAATTCAATGACAAGAGCGTATTTCACAGCTGCTACTTTAATTAT
AGCAGTACCAACTGGAATTAAAATATTCAGTTGGTTAGCTACATGTTACG
GAGGATCTTTTCAATTAACACCTTTTATGTTATTTGCCTTAGGATTCGTA
TTTATGTTCACAGTAGGAGGATTGAGTGGTGTTGTTTTAGCTAACGCTTC
ACTTGACATTGCATTTCACGATACCTATTACGTAGTAGCTCAAATGGGCC
TAGATAATATATCTTTTTTTAAATATTATTTTGAAATTGACTATATGCTG
GAAACTATGTTTTTTGTGTATTGTTTACTATTTATTAATACGTTTTGTCT
TTACAAACTAGACCACAGTAGGTATAATATACTTTTAAGTAGTGAAAATA
ACAGTACAAAATTATCAATAAAGGATATAAACGTACAATCAGCAGAAAAC
TGTAAAGGATTCTCAGAGACTGTACGTCAATTGCCAGATATTAAAGATTA
TAAATTTTGAAATTGATTTGCGGGGGTATTAGATGGAGACGGTAATTTTG
ATATTAGAAAATGTCCTAGCAATGGTAAAAAAGTTGTTAAACAAATTAGA
ATTAAATTACATAACAGAGATATTAGAATATTAACACGTATCCAAAATTA
TTTACATATGGGTAGAATTAGATCTGACAAAAACAAACCTTATTCTATAT
TTATAGTGTCTACTAAAGAATCTATGAATTATATTTTAAATGGTGTTAAT
GGTCTTATTAGATTAAAAGTCCCCTCATTTAAACAAGCGTGTGTTTTGTC
TAATATTGGTTATATTGAGCCTGACTATAATATAGCCTTATATGACCCTT
ATTTTTCAGGCTTAGTAGATACTGATGGTAGTGTAGTATTTAATTACTCT
GGTAACAGAATAGAATGCAACTTAGAGTTTAAATATAATGAGTACAGCTC
AAAATTAAATTTCAATAATACTATACCCAAATGTAAACCCTACATAATAA
AACGTAGTAAATCTTCTAATATGCAAGGTTCTAAACAATTTTTATCTATC
GCTTTTAAATTTCAAAATGTTAATGCTATGCTATTTATATATGACTATTT
CATGCATAATAGATTATATTGTGATATGAAGTTTTATAGAGTTACAAAAA
TTAAACCTTTTATAGAGATTAGAAAATACAAAACATCACCTATAAATAGT
CTAGAACATAAAATATACTCAGATTTTGTCATTAATTGAATTAAATATGA
AAATCCTTTATGATATAAAGTTACTTTCATATCTAATTTACAACAATAAA
TAGTTTAGCATTACTGGTAATGATACAGTCCAATATAAGACAATATTTTT
ATCTTATACACTAATTTTTTCATTTAGATTGTTAATTTTTTCATTTCTTG
TGCTAATTATTGCATTTAAAATTTTATTATTGATGTTAGGACAAAGTACG
ATGCGTAATATAACGTTATATATTCTATTTATAATATTTTATTTAGTACT
AATAAGTCTTTTTTCAAAACCCTTACTTTTAGATTCATTTGTTAGTGAAA
AGGATAGTGGGGCTATAGCTAGAACTCCTTTATTGCAACCCGGGCAAACT
TTAGCAACCCCTCAACCTGGCTTATATAGGGTAACAGGTGGTCATGTTAA
TGTAGGTTTTTACCTAAAGGCAGTGCAATTAAAATAATTGGTGTTACGGT
GGATCAATACCCCACTACTTTAGTGGGGTGAGATTACCAAAATGGTAACC
AACCTCTTAATAAAAACTTTGCAAAAGTTCTCTATGAATTAAGTGCAGCG
GGTAAGAAAACATGTAGCTATAGTTGCTTAGATTATGCTTATGCTGGTAG
AGATTGTGTGCAAGCAAATCTTAATTGCCAATATCTCCAAGCTTTTAAAG
CTGCTAGGGGATTAGGTGTTAGTTCAGAAAATCATGGAGAATTCTGCATA
TCAAAAAAAATTTTAAATGCTTTAGCTGAACAAGAACATTAAACAAATTA
ACTATATGTAATGTATAAAAGAAAAATTACCAATAGCATTTCCACTACGT
ATTATCAATGGGTGCTGTTTTTGCACTATATAGTGCCTGATATTTTTGAA
TACCCAAAATACTAGGTGTTGACTATAACAGATCATGGGGAAAAGTACAT
TTCTGAATCTTATTTATAGGGGTTAATGTTACGTTTTTCCCTCAACATTT
CCTAGGTTTGCAGGGTATGCCTAGAAGAATAAGTGATTATGCTGATGCTT
TCGCAGGTTGAAACATGATATCTAGTTTTGGTTCTATAATAAGTGTGATA
GCAACTTTCTTGTTTTTAGACGTATTATATACACAATTAACAAAAGGTAA
AGCTGTATCAGGTTATGTTTGATCTATGCCTAGCTATTTTTCCGATGCAT
TACAAGCTCTTATCATTAGATCATTTGGTTCCTTAGAGTGAGCATTAAGT
AGCCCACCTAAACCTCATGCTTTCGTAAGTCTGCCTGTACAAAGTGGAAT
GCCTCAACGTAAGCCCAACAAATTATGAGCTTTTATAAAACAAATATAGG
GTAATATTTGCACTAAAAAATTCATATTTAGTTTTATAATAGTATTTTTT
ACAGGTTTTATTAGCAGATATATTATTTTAAATTATTTACATGTGGATGT
TATTGCAGACATGTTCCATATAGTTTCTATTTTATATTATGTTACAATAA
GCGTGTATATACCATTTATACACGTAGTTGTATCTGAACTATGTAACCCT
TGGGTGTTTATGATGGATGGTAATCCATATGGTGGAACTGGTAGTGGTAC
TAGTAACCCATCGGGTACGGGTACTGGTAGTGGTACTAGTAACCCATCGG
GTACTGGTAGTGGTACTAGTAACTCATCAGGTACTGGTAGTCGTAAGATT
AAGGTAACTGATGTTTGCGACACGGATCCTGGACGTGCTCCGGTTACTGG
TACTCCTGAGAACCCCAAACCTGGTCATTACGGACCTAAGGGTGGCTGAA
TCCATGAATCTTGGACTCCACAGGGGAACACAACAGGTACAGGTGGAACC
TTACATGCGGATACTAGACAGGGAGCCTGGGGAGAACTCCAGGTATATGA
TCGCACTAACCAAGACTACGTTTATAAGGAAGGAGAAACAAACCAACCTT
TGGCTAGCCTGAATCTAGCTGAGCTACTTATCTCAAAGAGAGCTAGATGG
TTATGGGATAAAGAATTTAACGATGAGGAACGTGAAAGATGCTCAAAAAT
TGTTAGCCTTGAAGGAAATACTTATTATCGACCTCTTGGTCCTAAGAAGA
AGGAAAAAACTATTAAGTGACCTATAAACCATGATAATGATGTTGATTAA
GCATGCATGGTGTATACTAGTAAAACGTGATTATAATGCCAGGTGTATAT
TTTATTCCTATTTAATTAACTAGCCTTTTGTACCTTAGCCTTACAAATCG
GGTTGTTGCCATATAAGATTATAAAAAGCAAGGAGGCAAAATATCTGGTT
GTTGTCACTGTATTGCGCGAGGTTGGGGCGTAATACCTTGTGTATATGTT
TCTTCATATGCTTATTACTAGTATATAGTTAAGTATACCTTAATGTTAAC
ACCTAACTATATATCTTTTACATCTAAAAGTAAAAGCATTAAACCATATA
AGGCTGGATACAGCTAGCTACACAAGTAAAACTTTAAATTTTTACTCTCT
TTTATGCGTATAATTTACATGTATTAATGAAAGTAAAATAGAAATTTTTT
TGTAAAAACATTTTATAATTAGTTTTAATATTGTCTCTATCAGCTTTATT
TATTTATACTTTATTATCTATTAATTAATAGTAAAATATTTTTGAAATGA
TCATAAAGTATTATAGTTATCTTGTGATGATATGCGGTTTTTTACTCATT
TGTATGTATTAACGGTGACAGCTCATAATATAGTTAGAACATTGTTTAAT
ACCCTAAACACTTATGTCATTAATTAAATTTTTGGATTTTTTTTTTATTA
GGGTCATTATAACTGTTTTCCTTATTTTACTTACTAGATAGTAGTAAACT
AGTATGTTACATATCACCATATTTATATGTTACATATAACCATATCTATA
TGTTACATGTAAGTTTATAACTTATGGTTTTTAAAGAAAATACATGATAT
ATATACATTTAATTTCCTTATTTTTTATTTATATCTCCTTATTTTTTATT
TATATCTTAATAATAATTTTTAGCCTAGTGTGACTAAGGTTTATATGTTA
TACAATTTAATAATTAAACTACTGTGGTGGGTATTCTTTGTTTTTTAGTA
CTTACATGCATTAGATTGCAAAATATAGAACTAAAGGATATATATTAGTT
CTTGCATAACTTCTATGCGTACGGAGTATGAGCAGGCTTGTGTTTCACAA
GCCAGCATTAATAAATTAAGGCTTGCATGCCTGCGTTGCAGGAGTATGAG
CAGCACTTCGTATAAGTAACGCTACTTCGTAAGCCTGCTTAACTACGTAG
TGGAACATGCAAGCACCAATTTTCAATAAATTATTATTACAATTGCTGCG
CAGCCCTGAATTACGGTGGACGCTTTATACTTTACCTTATTATGATATAC
GCGTTTATATAGATACCTTTACGATCTATATAATTATGTGTATTTAATTA
AATAGATTTAATAATAAAACAATATTTATTTAATCTTTAATAGTAAGTAT
ATTAAATCATATAATAGTATAATTACTTGCAGGCTAATAAGTTAGGCCTA
GCATGTAGCCTGCATATATATCGGAAAATGAAGAATATTTTTATTTATAA
TATAAATAGAGACCTTAGTTTAATTGGTAGAATGTATGACTCTTAATCAT
TAATACGTGGGTTCAAATGCCACAAGTCTTAGCTGATACGATCATTTTAA
TATATTAATTTATTCTTTACATGCATACCTACAGATAAACAGTAGTATAC
GTAAAGTAAAAATAATCCACGCTGGCTTGCTCATACGGCATGCAACGTAT
GATAAATTAAGTGTTTAAAATGGTGTGCAGCTGCGCAGGCCTTAATTTAT
TAAGGCTGTGTGTAACACGCCAGCCTGCTTACGAAGTTATGCATCTTTTA
ATGCAAGTAACGCAAATATTAATGATAACAACAAACTTAATATATAGTAG
ACAGCACTTTGAATACTGGTTTATTTTCAGATAAGTTGAGTTATCTGTTA
GTAGGTAAATATATATTTTCAAAGTAATCATGACTTACAGTCGAATATTA
GTCTGTAAATGTAAGTGAAAAACGATCAGCAAATACAAACGAATATCAGT
CTGTATATAAAGGCGGGTGCTAACGAAGTTATGCAGCATATTTATCACAC
AGGCCTCCATGGGGAGCTATATAAATATTTGAAGCGTAATACTTCCTTTG
GTGCATGCACCCCCACTAATCGTTCGATATATTTCGTTTAGATTACCCAC
CTGAGTTACCCAGGTAAAGTAAAATATTATTAAAATTTGGCGTGCTTACG
AAGTTATGCATCATATGTTGGAATATTAGATAATAATCTTGTCCCTTTTA
CCTTTATATAATAATAATTAATAATTCGTACATTTTCTATGTTATAGATT
TCTAATAAATGTATACATATGCCACAAATGTAGTTGATGTTTGATACTTT
GCTTATAGAAAGTAAGTACAACACCTAAGTCGGCTAAAATTACACAGCCG
GCTCTTTATTAAAACTAATACGAAAATTCGTTTTATTGTTAACCTAATTT
TTTAATAAAACATATACTTTTTCTGCACACTGCCTGTTAAAGTAAGCTTA
TATTTTGTAAGCAAACATAAAAAGTACAATGGGTTATTATTGCTAGTTTC
TAGCTGATACATTGTATTAATTACGTACTAAAACTGCTGCTAACCTTTAA
AGCTGCACTATATAATAATGTGATTGCTTACGAAGTAGCGCAGCATAATT
TTGTGAGCACTACACCATATAGCCTAATTTCATTTAGCAGGTCAGAAGCT
ATGCAGGTACTTAGTATTACCATGTAGACAGCATTACGAAGTAAAACATA
CTTACGAAGTTATGCAAACCAATCAATAAAAAATTATACACTTTAGTTTA
CATTATGTTATATTTACCCTTACTGATTTCTATTGTAGAAGTTTTAATAG
TAACTGTTCCCGTTTTATTAACTGTAGCATTTGTTACGGTTGCTGAAAGA
AAGACTATGGCAAGCATGCAAAGAAGATTAGGCCCCAATATAGTGGGATA
CTATGGTCTTTTACAAGCATTTGCAGACGCTTTAAAGCTTTTACTGAAAG
AATACGTTTCCCCAACGCAAGCTAATTTAGTTTTATTTTTTCTTGGACCT
ATAATAACGTTAATATTTTCTTTGCTAGGTTTTTCTGTTGTACCTTATGG
ACCCGGGATGGCTATCACGGATTTTAATCTGGGTATACTTTATATGTTAG
CTGTTTCTTCTTTATCTACGTATGGTATATTATTAGCAGGTTGATCTGCT
AATTCTAAATATGCATTTCTGGGATCATTAAGAAGTACAGCTCAATTAAT
TAGTTATGAGTTGATTTTAAGTTCAGCTATTTTACTTGTAATATTGTTAT
CAGGTAGTTTAAGTTTAACTGTTAACATTGAATCTCAAAAAGCAGTATGA
TACATCATACCACTATTACCTATACTTATCATATTTTTTATAGGGTCCAT
AGCAGAAACAAATAGAGCTCCCTTTGATTTAGCCGAGGCTATTGACTAAA
AACAATATGATTTGGTCTCGTAAAAGATTGCTATATGCTGGAAAACCTTA
ATATTATAAGACAATCAGCAGGAAACAAACAGATACTAAGGTATCCTATT
AGAATCTTCAGAGACTACACGCAATCATTAAATACAAATTTATATTATAT
TTAATAAAATATAGTCCAACCTTATATGTGAATGTAAAAATAATATATAT
ATAAGAAATATAGGCTGTGTACAACTAACACTTATAAAATAGGATTCCGT
ACCTATATCGAACAAAAAAGAGGCTATTCTAGTTTGATTTATAGATCTTT
TTCTTCCTCTCAATCGTTGGACAATTTATCTACTCCTGTGCCTATAAAAA
CTTTTCATAATTTAAATAATAATGAAACGGTTATTTCATATAATAAAATA
TTAAGAAATAAAGCAGGTATATATTGTTTTGTAAATACTGTAAATAATAA
GCGATATATAGGTAGCGCGAAGGATTTATACTTAAGATTTATTGAACATC
TTGCAAACAAAAAATCTAATTTCGCTTTACAAAATGCTATATTAAAATAT
GGCTTAAATAAGTTTGAGTTTTGTGTTTACGAATATTTTACTTATCATAG
TAAACTGGCAAGTAATAAAGCTTTAACAGACTTAGAAACAAATTATATTA
AAAAATATCCCTTTGATAGCTTGTATAATTTTATGAGAACAGCTACAAGT
ATTGAAGGCTATAAACATACAGACGAAGCTAAATTAAAAATGTTAAAAAG
ATTTGAGAATAAATCTAATCATCCTATGTACGGTAAATCACATAAGGAGG
AAACTTTAAAATTGATAAGTAAACCAGGTGAGTTGAACCCTATGTTTGGT
AAAAAACATAGTGAAGAAGCAAAGAAAATGATAAGCGATAGATTAAGTGA
ACATAGAAACGGTGTAGGTATATTTGATTTAAAAAATAATCTAATTAAAA
ACTTTAAAAATAATGTTTAATTAGCCAAGTATTTAAATATATCTAAAGTT
ACAGTTGGTAAATATTTAAATTCATGCCTTATTTATAAAAAGCAGTATAG
ATTTAAAGTGAATAACTAATAAATAAACTAAAAGGTTTATTTCTCTTATA
TATATATATTACACAAGGAATCAGAGTTAGTTAGCGGTTTTATGACAGAA
CATGCGGCAGTTATCTTTGTTTTTTTCTTTCTAGCTGAGTATGCTAGTAT
TGTTCTTATTTGTATACTGACAACTATACTTTTTTTAGGAGGCTACATAA
TTAATTTCATACCCCTCATATATTTGTTTAAAGAAATTGATCCCTATTTA
TATGTTAATATTATAAACTCAGATTATGAAACTCTATTGTCTTATCCTAT
AATAGAAGGAATGGTGTATGGGCTTACATTAGGGTTAAAATCCTGTATAA
TGATATTTATTTTTATATGGGCTAGAGCCTCATTTCCTAGAATACGTTAT
GATCAATTGATGTCATTTTGTTGAACAATACTTTTACCCCTTGTACTGGC
TTTTATTTTTTTATTCCCTTGCATTCTTATTAGCTTTGATTTAATACCTA
GTAATGTGCATTTACTATAAACTATAGAATGTTTGACGCATGCATCAAAC
TAGCTACTGCTTATATTCAACCGCCTTTAATTCTGATCTTTTTTTATGCT
TACGTAGTTTTATACTACGTGATATTTCCTTTTTAGTATGAAAAAAATCA
ACTAAATCTAGTGAAGTTTATTTGGAAGGCATTATTTTTAATAAATCATA
AAATTAAAATAGGTATGATAACAGGAAAAAAAATATAAATATAAAGTAAG
TATTTTTTAGATGTCTAACAAAGGTTAACATATACGTAGCAAAAAATACG
CATATATCTTTTACCAATCTAGTTAATAAATAAGACACTCACAGGATAAA
ACCTATAGAATCTTACTGCATGTTTGCATGCAACCAATAAGTATGAATAA
CTAAATAACCCTACAAAAATAGAAACCCCACAGTATGATATTGAAACTAC
GTACACTTTTTTCGCATACCTTACTTTTCTAGCTTATAGTTTGATGATTA
CACCGTCTATACACCCTAGTATAATTATTAATATCTATGTAAATAGTTAA
CAATATAGGTAATAAAAGTATTACGCGGTAAATTTTTTATATGATGTATG
TATCGTGATAATTATACTAATACTATTAATACCTTTGGCTGGAATACTGA
TTATTACCACATTAATGCACAATGTGAAACCTGAGGCTATTAGTGATCAT
ATCGAGAAAGCAGAAATTAAAGCTGTTACTGGGGATAAAGACGAAGATCC
AAATGTCAAGGAAGCAGTGCTTAATTCTGGGGATTCTTCTCTTGCATTTG
CAGGTACGAATGCAGATATGAGTTATAATAGTGAGTTAGACCACCAATCC
CTACCGCTAACACAGACGAAACACTTAGAAGTAACAACAGTCAACAAACC
ACAAACGTTAAAGCCTAATGTGCCAATGGTTAAATACATATCTACATGAA
CGAACATCTCCCTTAAATCTACAGCATTGAAAACATCAATATTAGCTTTA
TTTGTATCTTTAGTGTTATTTGCATTTTTTGATTTCACTAACAATCAATT
TCAATTTGTACAAGAATATCATGAAGTAAATACCTTTAGTTTTTATTTAG
GTGTAGATGGTTTATCTATATATTTTGTCTTGTTAACAACAATAATAATG
CCTATTGCATTGTTATCGAATTGAACATCTATATCCCACAACTTGAGATC
GTTTCTTATAACAATATTGTTGTTGGAAACACTACTATTGTGCGTGTTTC
TAGTACTAGATATTTTATTGTTTTACATTTTTTTTGAAAGTATATTACCT
CCTTTGTTCATATTGATAGGGTCTTTTGGTTCAAGCAACAGGGTAAGAGC
TAGTTTTTACTTATTTTTATATACACTTTTGGGTTCTTTATTTTTATTAT
TATCTATAGTTACAATGTCTTCCATAATAGGAACCACTGATTTTGATGCT
TTATATAAAACTAATTTAAACTATTATACTCAATTTTTCTTATTTTGTGG
TATATTTATAGCTTTTGCAGTTAAAACACCAGTAATTATTTTAAATACTT
GATTGTTAAAAGCTCATGTTGAATCACCATTAAGTGGTAGTATAATTTTA
GCAGGAATAGTTCTGAAACTAAGCTTATATGGTATACTTAGATTAATGTT
ACCTTTATTACCAAAAGCTTGTTTAAATTACACTTATATCATATATTTAA
TTGGTGTTATTACTATTATATATGCTAGTATAAGTACATTAAGAACAATA
GATGTAAAAGAGCTTATAGCATATTCGTCTGTATCGCATGCTGCAGTTTA
CCTTATAGGTGTATTTAGTAATACAATACAAGGTATAGAAGGAGGGATAA
CACTGGGTTTAGCTCATGGCTTTGTGTCTTCTGGCCTATTTATTTGTGTA
GGAGGTGTTCTATATGATAGATCTTCCACTAGATTGATAACTTATTATAG
AGGTATGGCCCAATTAATGCCCTTGTTTTCTATTGTTTTGTTCATACTAT
GTTTGGGTAACTGTGGTGTTCCTCTTACCTTAAATTTTGTAGGTGAATTT
TTATCATTATATGGAGCGTTTCAAAAGTCTACAATATTGGGAGTTTTAGC
TAGTTCATCTATTATATTTTCTGCTGCTTATACCATTTACATGTTCAACA
GAATAGCTTTTGCTGGACCATATTCTAAATTTTTCAAGGTAAATGTTACT
GATCTTAATAAACGTGAATTCTATATTTTATTAACATTGGTTTTATTTAC
ATTAGTTTTAGGTATATATCCCGCCCCTGTATTAGATGGTTTACATTATT
CTGTGACAACTTTAATCTACTCACCCTGCATGTTCCAAACCTAAGCAAGT
TTTTAGTTTTAATTTATATGTATTATTATTATTTAATATATATTTTTGCA
TATATACTTATATGCTTTTACTTAGTACATACTTATAGTTATATAAAATA
TACTTGTATACTATAAGTAAAGAGTATACATGTATAGATATTATACATTA
GCACTTAAGTTATTAATGGTAAAGATTTTATTTGCTGATGCTTCATATTC
CTGATGTTACACACTCCTATTACTTCATGCCTCAGTACTCCATGTTTTTT
TCCTGATGCTTCACACTCCTCTTTAACCTGGTGTTACACATTTTTTCTTA
TAATACATATTACTTTTACCTGATGTTTAGTTGGCTCGTATTCCTATTTG
CTGATCTTATGTAATACCTATGTTATACATTCCTTGATTTCTTTAATTTT
AATTAAATAGTGTGTAATATTCTATAACAATTAATTATAGACTTATTAAC
TATATGGTTTACATATTACATGATTTATTGTATAAATACATATATATCAC
ATAAATACATAAATACTACTTATATGTATAAAATCCTTTGTATTTTTATA
GTAAAGAGCAACGTTAATCTATTTAAACGCTATCCTAAGCTTAAATATGG
CCGTAGCTGATATTTTAAACTGCAAATGCAAAAATTAGCGTTATTTTATT
TTATCTTTTTAAGCTTTGCTGTGTGCGTTTAACTTATGTAATGGCTCAGT
CTGTATGTTTGCGTATTTATGCTATCAGGTCATTGAGGTATGATAACAAA
AAAAAATAAGCATAAAACATCATTTATTTACGTGGATAGGTATCCTTAGC
TTCTTATATTTCTAGTTTATTAAGCATACTTACAACGTTCATCTGTTTAA
GTTAAGCCTGCATGTTGCTCTCTAGTAAGCTATCCAAAGCTGCGCATAAA
ACACTTGCTGTTTAAATATTTCCTACTATATGATATATTTATTATGGCAT
GATTTACCCTGTTGACTTTATACAATAAACTATATTATAAGGTAGTGTAT
TATAAATACTTTATATATTATGTTTTACATAGAAGTGATAAAAAATTAAC
ATGAATATTAATTGCTTTTTAAAATAAATAAAATACTGTAATATGTGTTA
AATATTAACGCATATTAACTTATAGCGGCTTGCTCATATTTCCTAAACAT
TACATGAAATATGCTAAGCCAGAAGCAAAACATGCTTATTACTCTGTAAG
GCAGTACAAAATATAAAAATAACGGATTGACTTTAGTCCTCCAATGTTTA
AGTAATCATTGGCAAACACTGAGCAAATTTCAAATAATACTTGTTATTTA
TAAGTGTATTTGAAGCGAAATTCATTAGAGCTTTATATATGTTTATTGCA
TATAGATCATATAAATAGTGAAAACGTTCAACGACTAGAAGGTGAATATT
GCTAACTATAACCTTCCAACTATGCTTGGCATCTTTAAAAACTTTATATA
TTTTTTGGAATATCATATTTTTACTCTTTATTTGTTTAATTAATAATCAT
TACATTTGTATTAATTTTTACCATATATGTTGGTGTTGATGTTTCAATAC
TAGCTTGCATACTACAAGTTATGCATGTTATGTAATACTGAGAAAAAAAA
CTTTAAGGTTAGTTTTAAGGGCAATATATAATATACAAGCAGAGCTATAC
ATAAAAGTAAAGCTATACATAAAAGTATATAAAACATGAAAATGATGTCC
TTTTTTATATTATATATTAGCTATTTTATATATTAGTATACGTGTTATTA
TATAATTTAAATAAAAAATAATTATAACCTAATTGAAAAATATGATGAAC
AACAATAGACATACCAAGACAATTTCTAACAACAACATTATATATAATTA
TAAAAATAAAAATAATCTGCTTTATGTTACGAGGCAATTAGTAGGAAAAG
GATTGCTCTTATTTAATAAGCACTATAGTTTGGTAAATGATAAAATGGGA
AACAAAAGGAGGATACCCAACCAACCCGATGCTCATAGTACGATACCCAA
CCAAGCCGATGCTCATAGTACGATACCCTACCAAACCGATGCTCATAGTA
CGATACCCAACAAAATAGATGCTTGTAGTACGATACCGAACAAAATAGAA
GCTAAAAGTACGATACTTGATGAAATGGAAAATAAGGGTACGATAAACTA
TAATATGGCAAATAATAATACAGAGAATAAAGGTCGATTGCTAAATAAGG
TACAGGATTTGACTGATGCATGCCGTATATTAGACAAGAAAGCGTCAAAA
AAATATAAATTATCAAATAAATTGAGAGAAAGTAAGGCGAACAATTACAT
AGGTAAACCACGGCACTTTTCTCCATTGAATAATGAATGGTTTAATAGCA
TATATACATTTACTACGAATATGCCTAAAATTTTACCTACTCTTAATAAG
ATTTTGCTTAGAATAGTAAAAAGTTATTTTAATTTTTACAGCCGCAAGTT
AGAAAATCCTATTAAATCTCGTCGTTTGCGTATTAAAGCTAGAAGGCTGT
CTATTAACAAGATATTAACTAGCAAACCACAACTAAAACACACAAATGAC
CAAATAATTATTACTTTATATACTTACAATAGACAAAAAATATATTATCT
TAACAAATTAAAAAAGATCGCTTCTTTAGATGTAATGGATACTTTTTTAC
CTAGTTTTTTAAAAGAAAAAATTTTTCAATCTAACACGGAGGATTGACCT
AGTAACATTAAATTAAAAACAATTAAAAATAAAGGTTTAAATATCTTGGT
GTTTAACTCCAAAATAAACCAGCAAAAAAGTAACATATCAATAAATATGG
ATGCTATCGCACAAGCTAATGCTGCCAATAATTTTACATACACAGACATA
AATACTGATATATCATACGGTAAGTCTATATGTAATGAGAAGTTTTATTC
TTTTTACAATAATTACGCTGCTAAATGTTTACGTGAAGAAATATTAACTG
TTTACATTAAACAGTTAATATATTTTAACAAGTCTAAGTTTGACCAAAGG
TACATTATGCCTTTGGTAGACGTGGTAAAAAAAATTTACAATAAAAATAT
TCAGTTTAATATTGTTGACCTTAAATATATATATCTTAATAGTTATATTT
TTTCAGAAACATTGCTGACAAAATTGAAAAATAGAAAAAATAATATAATT
AAGGTCTTAGATAAATCTTTGTGGTTATTTACGGTACCAGATATGGATAA
ATTAGCCGTGTATAATGACATATATACTCGCGAAAAGAGATTGCAAAACT
TAAAAGCAGAGAGCTTTACTAAAGTTGAAGGCTTAAACCTGAAAACAAGT
AATAACAATAAAATTTTACAACTACCCTTCAGTGATAATATTCAAACTTC
GAGAGTAAATACCATCAATAACAAACAAAGCTTAAAGATTAATACTTATA
ATGACTTATTACATGTACAACCAGTGTTAAAAGAGAACGATGGAGTAGAT
TCACTATTATCAGCAGTACATACTAGTCGAAGTCTGGATAAATTTAAAAA
TTATAAAACGTCTAAACATGTTGACAACACTCATAAGACATGCAATGGTA
TATTTAAGGAAAATCAAAAACAAGCAATCTGTGCTCCCGAGTCGTTAAAC
TCAATATCTTCTCATTATACACAAGATAGACAAAATAAAGTGTTTAAAAA
TATAAAAAACGTGGACGTAACTGGTATAAGAATTGAGACAGCAGGAAGAT
TGACTAAGCGTAATACTGCTGCTAAATCCGTTTTTAAACTAAGATATACG
GGTAATATAAAAGATATGGATTCCTCTTACAAAGGCTTATCTTCAGTTAC
TTTAAGAGGTTTTGCAAAATCTAACCTGCAGCATACCAAATCTGAATCTT
ACATACGTATAGGATCTTATGGTATGAAAGTATGGATCAGTAGTTTTTTA
TATTGACGTATATATTTATTATTAACATCAACATATCTTTTTTATGTTTA
CCTTATTTATAGTCATATCTTGTTTATGTTTATTATGTTTATAAATACAT
ATATTTACACCTAACAACACATTTATTGATTGATGTTTTAATACAAGATG
ATTTTAGTAGTTACTAATATTTGATTATATTACTTTTATTTTTCTTTTTA
AGTTAATAAAAATAAGAGTAATGTTTACATGTGAGTTTACAATTACAATA
ACAATTATAATTACAATTACAATTGCAATTACAACTGTGCCATTTGTACA
TATCTTGCCTTGCGTTAAATATAAAAAGTAATTAAAGATGATGAAATAGT
CTGAGCCACCTTGTAAAAGCTGGAAATGTGACATAAACAACTCACATAAA
ACAAAAACTGATTTATATACAGTTAAGTATATTATATAATTCACGGCATA
TTTATTTTTATTGCTTAACTTCGTAAGTATGATAGAAATATCATAAATAC
CATAAGTTAAGTAACAAAAAATAAATATATATAAGAAAAATAAATGTTTG
TATATGGGATGCTTACAAAATTATGCAATCACATTACGAGCATATAGATA
TGAGAATATTTATTATTATATTTATAAAAGAGATTTCGTTTTAATTTACA
ACACGCAATAAATCATAAGACAGATTGCATTTTAATACACAGTTGCCAAG
AAATCATAAGATAGATTGCGTTTTAATATACAATTCGCAATAAATCACAA
AACCTACAATAAGCTTATTTGTTTTGTAGGCACATTAATTTTTATAAATA
AAGTTATAATATAAATATATATGAAAATGAGAATATTCAAGAGTCATCCT
TTATTAAAATTGGTTAATTCATATCTAATAGATTCATCGCAACCATCTAA
TTTAAGTTTTTTATGAAACTTTGGTTCTTTATTAGCCTTTTGTTTAGTAA
TACAAATAATCACAGGAGTAACATTAGCAATGCATTACAATTCTAATGTT
TTAGAAGCATTTGATTCAGTAGAACATATTATGCGTGATGTTAACAATGG
GTGATTGATACGATACTTACATTCAAATACAGCTTCCGCATTCTTCTTTA
CAGTTTATTTCCATATAGGTAGAGGACTATACTATGGATCATATAAAGCT
CCTAGAACTTTAGTTTGAACTATTGGTACAGTTATATTTATTTTAATGAT
GGCTACAGCATTCCTGGGTTATCAACATAGCCCAAAATGATTTAAATACT
CATATTGTACGAAGCAATAATAATAATAGTAATAATTTATTGCTTCATAC
AAGTAAAAAACTTAATGAATTCAACCTAACGGCTAAAAGATATAATTCTA
ATTTAATATTATCTTTAAATATGGAAGGTTATCATTCAACACAAGAAAAA
AGCCAAATTTTAATTGGTTTTTTGAAAGAAAAAAAATTAAACCCGGTTTA
TAGTTATGAAAATTTAAAATTAGATTCTACAAATAAAAAGATTAAATGAG
AAACTACAAACCTTAGTGGTATATATTTAATATTAAAGTTACTTTACATT
ATTATGTAGGGTCCGCCTCTACAAATAAAATGTATACTAGATTTTTTAAC
CATTTGTTTAATTTTCATGGCAGTAAAATTGTTAAAGCAGCAGTAAAAAA
GTATAAGATATCCGAATTTTCTTTTATTATATTAGAATTATTCCCTAAAG
TAGTAACTAAAGAAAATGATAAAGAATTATTAGATATAGAAGACTTTTAT
CTTAAATCTTTATTACCTAACTATAATATATTGACAGAAGCTGGTTCAAA
TTTTGGTTATAAACATACTGAAATAACTAGGATAAAAATTAAATCTAATT
TTAGTTTAGAACGTCGTATGCTAATAGGGAATTTAAATAAAGATAAGAAA
TTTAGTAAAGAAATAATAGAAATAATGAGAGTAAGTGCTTTAAATAAAAA
AAAACCCTTTTATTCAGAACAAGCTAAATTAAATATGAAAAAAAAAATCT
AAATCCTTGTTAATTTATAATCTAGATTATACAGTATATGGCGAATATCC
TAGCACTATAGAAGCAGCTAAATGTTTAGATTGTAATGAAAAAACCATTA
GAAGGGCTTTAAAAACTAGAAAAAAGTTATTAAAAAGACGTTGAATAGTT
AAGTATATTTAAATATGAAGTTTAATTTAGATCATAGTCCCGCAAGTTTA
AATTTCTATGCAATCTTTAGAGAAAAATAGTTTATTAGTTACAAGTATAA
ATTTAATGTTTATTTTACTAATAAACCTGGACAAATTAAAGTCCTGGAAA
TAAAGTGGAATAACCCGACAGGGATATTGAAGAAATGTACAATGTTATCA
TTTCTTTGGCAATGTTAGTGAAAACGATCAAAGAATTTTTTATTATTAAT
ATCATAAATTATAAACACCTGTAATACATATTTTTAGCAAGTAAAAATTA
AAATCAAAACTATCAATTTAATCGTGACATTATGCTACTTGTTTTAGCCT
TTTTATATTATTACCAATACATAAAACAAGACCAAATAACAATAAGTCTC
AATAAGCTATGCGGATGCAAGAGACTATATAAGACAATATAGCTTATTTT
ATCAGCTAATTTATGTGTTAGCCAAACATACCTTACGTTAAACAGTGATA
ACTTACCAAGATGATCTTGGCACATGGCTTTCCATGTACTGAAAAACAGC
ATGAACCTCTTTTTCATGCTTTATCAGGTCAAAAACACATGGAGTAGGAT
AGTCCTTTGCGTCTCTTCGTATAGGAGTATCGTTTCTCAATTTATCGGCA
TTGAAAAAAAGCCTTTCCAAGTCGTTTGGTATGAATTTGTCTTCAATTGC
GATTGCGTCTTGTCCTTTAATCTTGTAACCTTGGGTGAGGGAAACACAAC
CTCGGAAGTGTGGAATATTTTCTTCGTCCAAGTTGTCCTGGTCGGAATGG
TATTCGAAAAAGGCGATTTTGAGGCCACATTGTACAACTGCATAGACCTC
AAATGCAGACGAGTCTGCATTTCCCTTTTTATCGATAGTTTCAATGATAG
CTTTACTAAGCTGGTCCAACGCATCTTCCATGCGTTCACCCCCTTTCTTC
AACTCCATACTCAAATGTATCTCCAAGTCAACGCTACCTCCAACCCTTCC
GGTTGCCTTTTCCACCACTAAATCTGGCTTTTTTCCGGTATGCGAATCTT
TTTGTTCGGGTGTCATAGCCCATTTCCCGTCGTAGAATATCTCTTTCAGC
TTTGTGCAAGCCCAGGTGCTGACATGGTGTTCATATTTTTTTAAAGCAGA
CGTGCCTTTTTTGTTGTATGCTTCGGGAGGTGTTTGGATTCTTTGAAGTG
CTCCCTTGAGTGCAAGACTAGAGGTATAAGTAGACATGATGAAGCTTTGA
AGTTGAGATAGAGTAATATTAAGGCTGAGTTAGGTTGAGGTTTGAGAAGG
GATGGTTTGATGCTTAAGATGAGGAAAAGACTCCTACTTATATAGACTTT
ATGGTAGAAAGATCTTGTAAGAATGGTAGCGATCATCATGAAGATAGGAT
TGACAAATCTGTAATCAATAGGTGGGTCATAGGCTCATAACGGGTGATGA
TGAGATCATAACGGGTGATCATGAGATCATAACCGGTGATCATGAGATCA
TTAAATCATAATCGGTGATCATGGGATCATAACCGGCGACCATGAGATCA
TTACCGGTGATCATAAGATAAGAATCAACCAATCGGTAAGAAATAATTGA
GTCATAGCATCATTGATGTAACTTGTTATTGCATTAATGATGTAAGATAA
ATAATCGTATGAAGGATATGAGTCATTACACGAAGGATGTGACCTCAGTG
TTGCATGAAGAATGTGACTCACCTCACCGTTTTGAGGGTGTGACCACGTC
ATTGCATGAAGAATGTGACTCACTTCACCGCATTAAGAGTGTGACCACGT
CATTGCATGAAAAATGTGACTAGCGTCATTACATTAAGGGTGTGGCGTCA
GGACGTGACGTGTTGATGTAGCGTGATGACGTTACCTGATGATATTATAT
GTTAATGTGGCGTGATGATGTTAACTGATGATGTGGCGTGATGATCTTAA
CTAATCATGTGGCATGATGACGTGACATAGTGATATGATAATGTGATATG
ATTATATAAAGTGATATAATGTAGAGGTGTAATAGTATTATGTCACATGA
TAAAAAATATGACGTGGGATTTAAAAAACAAGTTTTTTTGATAAGGGATT
ATGTATTATAAAATAATTTAGTTTATAAGTGGTTTATATTGATAGTATAA
ATGAAATTTAAGATCGTCGGTTATCTAAATAATCGCGACAGACTGGGTCA
CTAATGGGTGGCTGAAATGCTGCTTAATGCACAGTCGGAACTTTTAGTCA
TAATATGTCTAATAGAATATACGAATTCAAAGTTATTCTAGCTTAGTATT
ATAATTTAAACGCTAAGTAAGTATGTATGTTTTGCCTTATGGTCAAATGA
GTTTATGAGGCGCAACAGTTATAACTAGTCTTATGAGCGCCATACCATGA
GTTGGACAAGATATAGTTGAGTTTATCTGAGGTGGTTTCAGTGTAAATAA
TGCTACATTAAATAGATTTTTTGCCTTACATTTTGTTTTACCTTTTATAT
TAGCTGCTTTAGTATTAATGCATATGATTGTACTCCATGAGAAAGCAGGT
TCAGGTAACCCTTTGGGTGTTACAGCTAGTTATGATAGATTGGCATTCGC
CCCTTATTTTGTTTTTAAAGATTTAATTACTATATTTCTCTTTATATTAG
TATTATCTCTATTTGTATTTTTTATGCCTAATAAATTAGGAGACAGTGAA
AATTATGTGATGGCTAATGCAATGCAAACTCCTTCTGCTATAGTACCTGA
GTGATATCTTTTACCATTTTATGCTATACTTAGATCTATACCTAATAAAC
TGCTAGGTGTAATTGCTATGTTTTCTGCTATATTAATATTATTAATTATG
CCCTTCATTGATCTTTCTAGATCTAGAGGTATACAATTTAAACCCTTAAG
TAAAGTAGCTTTTTTTTTATTTGTAGCTAATTTTATAATATTGGTGGAAC
TAGGTGCTAAACATGTGGAATCCCCATTTATAGAGTTTGGACAAATATCT
ACAATTATTTACTTTGCATATTTTTTAATTATAGTACCATTAATTAGTTT
AGTTGAAAATACATTGACTGAACTATATTTAGAATCAGATGAAGATGAAT
CTTTGGAATCAGATGATATTAGAAGCCCCTTCTGACATTATTGAAATATA
GCTAAAGCTACTCCTTCGCGTGTAATGATTGCGTTGACTAGTGTAATGAT
TGCGCCTCGTACTAGTCATATTGACGGATCACATGGCCTATATTCAGGTA
ATCCCAATAGAGTCAACAAGTCGTACGGAGATATACCCTCAAGAGCGGAA
GATACGGTTGTGGTAATTACGGATGCTAACGGATGACGTCTACTCGTAGA
CTTTTATAGCGGGATAGCTAGTAGAAGACCTCCTTTTACAAATCAAATAT
CAGATTGTAGACTGGTAGCTGAATACAAACAGAATTTGCAGGCGATCGTT
GATGCAAACCCAACTTGTGTGGTAGCAGTGTGTCGTGGTAAAATGTCTAA
TGAAACTAGTTTAGTTTTTGACCATATTGTTCATAATGGCTTTGCTAATA
TTACAAATACGGCTTCTGCTTTTACTCCTTCGAATCCCGGCTTTGATGAT
GTTTGAATAAATGCGGCTTCTGCTTTTAATTCTTCGAATCCCGGTAATTA
TTCGAACCACGGTAATTATTCGAATCCCGGTAATTATTCGAATCCCGGTA
ATTATTCGAATCCCGGCTTTGATGATATTAGAAGAAATGCGACTGATGCT
TTTAATTCTTTGCGAAATGATACACCTAGACCCTGAGGTATATATTTTCA
AGATAGTGCATCACCGCAAATGGAAGGTTTAGTAGAATTACATAATAATA
TACTGTTTTATCTAGTGGTAATACTATTTGGAGTAGGGTGATTATTATTG
ATCATAGTTAAAAAATTTACTAATACAGAATCACCTATTTCATATAAATA
TTTAGGTCATGGTACATTGATTGAATTGATCTGAACTATCAGTCCTGCTT
TAGTATTAATTTTAATCGCTTTCCCGTCTTTTAAGTTATTATATTTAATG
GATGAAGTAATTGATCCAGCTATGGCTATATTAGCGGAAGGACATCAATG
ATATTGAAGTTATCAGTATCCTGACTTTTTAAACAGTGATGATGAGTTTA
TTGAGTTCGATTCATATTTAATACCAGAATCTGATTTAGAAGATGGTACG
CTTAGAATGTTGGAGGTAGATAATAGGCTAATTTTACCAGAACATACCCA
TATAAGGATTATTATAACTGGGGCTGATGTTATACATTCTTTAGCTTGTC
CTGCATTAGGTCTAAAATGTGATGCTTATCCTGGGCGATTAAACCAAACA
TCTGTTATTATAAGTAGAGAAGGGACTTTTTATGGACAATGCTCGGAGAT
TTGTGGTATATTACATAGTTCTATGCCTGTGGTTATAGAATCGGTTTCCA
TAGAAAAATTTGTATCATGATTACGGGAACAATAAATATATGGCTGATAA
GTTGCAAATTTTATTTTGTTTTTCCTAGATGCGCTACATTTACTGCATGT
ACTACATATGCTGCATGTATTACATATGCTGCATGCGCTACATTTGCAGC
ATGCGTTACATTTGTTGCAACCTTATATCCGAGGCACTCGCTACATTCAT
TGTCTTTTTTAAGATAAAAAGACAAACCCTAACAAAATATCGTGTTGTGT
TAACGAAAAATCAATACGTGCGCATGCCTACTAAGTTATGCAATTACATC
ACTACTAATGCTCCGTAGGCAATAAGTATCAGTAATATGTGTTAGCAAAA
CAATTAGGTCGTATACCACTACTTAATTTACTTATATACACAATTACTTA
TATACACAATTACTTATATACACAATTTCTTATATACACAATCACTATTA
ATACTATTCTTATTAGCTCAATGGTAGAGCAGAATACTTCTAATATTTGT
ATCTAAGTTCGAGTCTTAGATAAGAATTCACTTTTTTAGCTACTTGCTAA
TTTATATTCCATCAATACAATTTTTCTATTTTAAATTTTTACTAACTTAC
TAGTAATTATATTTTACTTATTTTGTACTATTTTAAAATGCAATAAATTT
TGCTTTATTTACTATAACTAGCTTGCCTTAATGTGGATACTCACGAAGTT
ATGCTATCACACTTAGGCATATCAGTAGTTGGGTACATATAACAATTAAA
ACTTACAGATTAAAACCGATTATACTTTAATATCAGACATATATACATTA
AAATAAGGGATATGTTGTACAGGGTAGTGCGGTTTGATTGCAGATCATAT
ATAAGAGGTTCGATTCCTCCATATCTCTAATAAATTATCTAAAAGCAAAT
TTATATTTGTTTGCACTATTAACGTTTTATCTATAAATAAATAAAAATTT
TCATATTTTTATTAGTTCAATGCTAGAGCAGAATATTCCTAATATCTGGA
TCTAAATTCGAATCTTAGATAAGAATTTACTTTAATTTTCATCTATATGA
TAATTAATAATTTGTACGTTTTAATAATTAAACTTATCTTTTTACCAAAA
CTTTATTAGCATGTTTGCAAAAGCTATATACTAAATTGAAACTAGAGCGT
CGGCTAAAACTATATATTAAACACATATAGATATTATAATCTAGATAAAA
AATTCTTTTGTTTTTAATCCTATCTTTTTATATAAAACATATATATATTA
TTATACGGATATATGCTAATGCCCTTTTTTCCCAAATTTAATGATTTACT
TATTTTCCTAACCTTTCGCACTTTTTTGATGTTACACACTTGATGTTACA
CATTCCTAGTGTGTCTAATGCTCCCTAAGAAGAGAAATAAGAAAGGAATG
TGTAACATTCAATATAGTTGTTAAAATACTGTAATGGTGGTATGTAAAAC
ATTATTATATATCACACAAACGTGATAATATAAGTTATAATGGGTAATTT
CATAATAAGGCATGCTTAACTTATTGCTTTGCATGCAAAAAACTTAACAT
CTCTTAAAAAGATGTGAATGGTTAGGTAAATAAAAAATTAGGGTATAATT
ATAAATATAGTAATTAATATAAAGCAAAACCTTTTTAATGATGGAATTTT
TACTTTTTTAATAAATAGTCCTTAGTAAGGCGTAAACACTTGTTTTTATC
AGTACTACGTAGGTTTGCATCTTTTGGTTTATAAAACGCAAAATTGATTT
AGTGATTTTCAATATACTGTAGAATGTGTATGACAACATGTACATTATTA
AGAATTAGTCATATTTACTAAATATTAATACAAGGAGGCATAATATATGG
CTGTTGTCACAGTGTTACGCGGGCTTGGGGCGTAGTACCTTGTGTTTCTA
TATATGCATAGGCTTCTTATTGATATATATCTAGGTATACTTTAGCGTTA
ATACTCAGCAAGATATCCTTAGTATCTAAATGTAAAAGCATTAAATCGTA
TAGGAATGGAAATACATGTATTAAAATCTAATTGGTATCATATTATATAG
TTATTATTACTGTTTATTGGCTTAACTTAATTGTTAGTTTTAACAATTTT
AATTGTTAAATATGCATTTTCATTTATAGGGATTTAACCCTTTTTATTAG
TTATTTGGCTATATTTTTTAATACTATTAATACATTACGTAATTTGAAAA
TGATACAAGCGGCAAAAATTTTAGGTACAGGTATGGCTACAACAGGTTTA
ATTGGTGCCGGTGTTGGTATAGGTGTTGTTTTTGGAGCATTAATCTTGGG
TGTCGCTAGAAACCCCGCCTTGAGAGGACAGTTGTTTGCTTATGCTATAT
TAGGCTTTGCCTTTGCAGAAGCTACAGGATTATTTGCTCTTATGATGGCA
TTTTTATTATTGTATGTAGCATAAAATTTATGTATGCTGTTAATAAAATA
ACCTAAAGTAAGCGCAGAAAATAGACAAGTCTATCATTATCCTTCGCATT
GTTTCAATGCGGAGGATAGTGATTGTTTAATACTGTATAGTTATGTGTGA
CCATTTTATAGCTATGGGTCGGTTTTTTGCTATAGGGGCAGAACATGGCC
CTGACAATCTCGCTTACAATAATCTGTAATACAAGGATCTTAATCGCCAC
AATTTGAATAACATAAGTAAGGAGCATGACAACCTGGTAGAAACGGCCGA
AGTGTACGAGCAGCAAGAGCATGAGCAGGTTCAGCAGCCCGGTCAGTAAA
ACGGTTTGCCAATAAAAACCATATTGTGCCAGTCTAAACCCAAAATATGC
AAGCCCACGATCTGTAAGTTCAAGTCCAGGCTCTCCTTATCCAGGCTCTC
CGTCTCCAGCCTCTATGTTTCCAACCTTTACGTTTCCAACCTCTCCCCCT
GCTCTATCACACGAACCTTTACGTTTCCAACCTCTCCCCCTGCTCTACCA
CACGAACCTTTACGTTTCCAACCTCTCCCCCTGCTCTACCACACGAACCT
TTACGTTTCCAATCTCTCCCTGGCTCTCCCAGCCCAGGGCCTGCTTGTCC
AAGCTCTCCTAGCCCAAGCTTTCCAAGTCCAAGCTCTGCAAGCCTCCGTA
GACCCAATGGACCCAATCCAAGGTCTGCAAATCCAAGTCCAGGGTTTGCA
AGATCCTATCCTTCAATAAAATGGTCCGCAAATTTCGCTTCCATATGAAC
TGCAAAGACATCTTTCAAATAAACTGCAAAAACATTTTTCATATGAACTG
CAAAGACATCTTTCAAATGGCCAAGATGAGAAGCTTTAATATGAGCATGA
GAAAAATCTATATGATCACAACCTAAAAAATAAGGCCAAGTCGTGACCAA
ATTTAATAGTTTTTCTTTTAACCACACACTGGTAAAAAGCCCGGTTAGCA
TAAAAGTAATGCAACCGTTTTGTAATCGGTAGAAGTAAGTGCGATACTTG
CACTGGGCTATTTTTTATTTATTTTCACTTATAAACACAATATTTACAAG
GTATTACGTTCCAATTACGCGTATGCAGTGGCAAAAGCCTTATATTTTGT
CTCCTTCTTTTAATTATATTATTTGGCAATAATCCGTTTTGTAAAGTTAA
AGTATAAAAGGCAAATAAATAGTTTATTTACTTTAAGGGACCAAAAATTT
TATCTTAGCATCTTTTTATGCATAAATGTAATTAGCTTTGGACTTTAGAC
TATTAAATATACTGTGAATTAATAATTAAGAGGTATGATTAATTATTAGT
GCCACCAGCTTATAAATGTATAATTATAAAGATTATATTGAGCCCAGATA
CCTTGCCACCAGCTTAGATATGTCTTGCCACTAGCCCATATATACAAGCC
TAGCTATAAAAATTGAGGCCTGGCTTGGCACCAACAAACATGAATATGTA
AGCTAGTCCCAAGGCAGAAAAACAACTATATAGTGAAGCAATAGAGCAGC
TTTTATACATAAAGCCTCCTCCTTTAGTGTTTTTTACATTTTAATATTTA
TATGACTTATTTTAGCAAAATGCTATTATTACCTAAATTTTTCTTACTAT
ACAATTTCAGCTGAATTTGTATATTTAGTGTTATCACATGCTCGCTGACC
TGAGGTTGGTAAAGTTTGGTCATCGCTTAGCTACTATTTTTTTTCTATTA
GTACCAATATCCAGGAAGAACGTGCAATATGAGAAGTAAAAAGTTTAACC
AATCTCGAAGAATACAATAACATAATATTTTATATAAGAAAAGAAATGCC
CCACACAGCTAATAGCCCACTTGACCAGTTTGAAATTAGAGATCTTATAG
GTTTAAATGCTCCTGTTTTAGGTTATTTACGGATATTTCTAACCAATATA
GGACTTTATTTAACAACCGCTACAGTTATTGCTTTGGCTTTCAGTTACTT
AGGTCATAATAAAGATAAAATAGTAGCTAATCACTGATCAATAAGTCAAG
AGTCAATATATGCTACTATTAATAGCATAGTTATAAACCAAATAAACCCC
AAGCATGGACAGGTTTACTTCCCTTTTATATACACATTATTTATATTTAT
ACTAATAAACAACCTAGTAGGTATGGTTCCGTATAGTTTTGCATCGACCT
CTCATTTTATTCTAACATTCTTTATTAGTTTTACAGTAGTGTTAGGAGCA
ACTATATTAGGTTTTCGAAAACATGGCTTAAAATTATTTTCTTTATTTGT
ACCTGCGGGCTGTCCTCTGGGTCTTTTACCTTTATTAGTATTAATAGAAT
TTATTTCGTATTTAGCCAGAAACGTATCACTGGGTTTAAGATTAGCAGCT
AATATTTTAAGTGGGCATATGCTGCTCAACATATTAAGTGGGTTTGCATA
TAATATTATGAACTCGGGTTTTGTTTATTTTTTTGTAGGTTTAATACCTT
TAGCATTCATTATAGCATTTTCAGGGTTGGAACTGGGTATAGCTTTTATA
CAAGCACAAGTGTTTGTAGTATTAACATCCTCATATATTAAAGATGCTTT
GGACTTACACTAGATTAGGACAAACATATGAAATATTACATCTAGTCTTA
AAAGTTAGCTATGTATAGCTTATATGCAGACAATAAATTAAGAGTTATAC
GTTAAATAACCTAGTTACCATAATTTATTACACTATACTAATAAAGTGTC
AACAGATATTAACTTGTTTTATTACGGTTGCAAAATTATAATTTCAAATT
TCGTATTATATTATAGGTAATAATTGAGGCAGTAATAGGGAATAAATTTA
TAACACCGTTACATAAAGTGCTTTATTTTCGTTATGTATAACTTATTGCT
GATTGTTGATACTTTTAGCGTGCTTATTCTTTTTCTTTAATAATAAATCA
ATTTCAGAATATATAAATATAGTATAGTTTTTTGCTTTAGTTAACCCTAT
CTTTAGTTAGATTATGATGCAGAAATCAGTAATGATGTAGAAATCTATAC
TGATAGCACCAACTTATAATTTTTATCTTCTTTATGCCACAGTTGGTACC
TTTTTATTTCTTAAATCAAATTATATTTGCCTTTGTTTTACTTACATTCA
TGATATATATGTTTTCAAAATATATTTTACCGAGATTCATTCGTTTATTT
ACAGCTCGTATATTTTTAACAAAACTATAATTAAAGGTACTGATAAATAT
ATATATATGTTTCCGCTTCCCTATGTAATTAAACCAAGTTTTCGATACCA
GGGGTAATGCATACTTAACGTTTAAAGCATATATATATCTATATACATAC
ATTGTTTAACTATTTGTTCATACTCTCTTTGTGCAATTAAACAAGGTTTT
ATGGTTTTTTTTATAAAAAAACAAACAAATATTTTATTGTGATACATATT
GTTTGATGCTATCTTAGGGTTAATAGCATAGGGAAGTCCAAAGCTAATTA
CATTTATGCATAAAAAAGATGCAAAGATAAAATTTTTGGTTTTTAACAGT
AAATATATTATATACTTTTTATATAAGATTTATCTTAGTTTAGTATAAAA
ATAGTTGAAATATCAATCCCAAATCTAGCCTTTGTTTAGAGTAATAAACA
ACAACAGGAACCGGCTTACTTGTATCCGTAATTATGCGTAAAAGTTAAGT
TATCATTTATTTTTTGATAATCTAACAAACAGAATTTATTCTTTTTTATG
CTTAACTTTTTAAGCATAAAAAACAACAATCGAAAAATATATGTATAACG
CTAAATTAATGATAAAATATTATGTTTGTTATATATATATATTAAATTTT
ACTATCTAATTGTTAAAATACTGTAATGGTGGTATGTAAAACATTATTAT
ATATCACACAAACGAGATAATATAAGTTATAAAATTATAATGTAAAATAT
GCATATGTAATAAAAGCATTAACATTTACATAAACAAAAATAAGTTGAGT
TTGATGATGGCTCTGAGTGAACGCTGTCCAAATGCTTGACACATGCTAAT
CGTACGACTTCGCTCATATAAAAAAAAAAGAGCGAAGCAGTGGTGTACAG
GTGAGTATAAGATAACGTGACTGCCTTGGAGTAAGGAGAAAGATCCCTTA
TAATAATAAAGAAACTAAGGTTTCGCTCTTAGAAGCATGTATCTCGTGTA
GTTGTAGTAGTTAAAGTAGTGGTTTAACTAGCCTTATACACGTAGTCGAA
ACTGAAAGGTTGATCGATCACAGTGGGACTGAACAAATCCCACGATTATT
ATCACAGCAGTGAGGAATATTGGTCAATAGCCTAACGGCTGAACCAGCAA
TTTGGAAGAATGTATAGCAATAGCTGATTGCACCAACAAATAGTTGATGC
AAAATTGATTATATCAAATAAAATTCTAGGTAGATTTTTGATAATGACAT
TGCTTACCTAAGTCTTGACCAAATTACGTGCCAGCAGTCGCGGTAATACG
TAAAAGACTAGTGTTATTCATCTTTAATTGGTTTAAAGGGTACCTAGACA
GCGAATAAAGCCATTGTAGGGACTAATTCGCTAGAGTTACTTATGAGGGG
GTATTAAAGTACTGCAGGTGTAGAGATGAAATTTTGTTATACCTTTTTTC
GTATGAGAATATATGGCACAGGTATAGGTGAAAGCATCCCCTTATGTGAT
AACTGACGTTGAGGGACGAAGGCTTTGTGTCGCGAACAGGATTAGATACC
CCAGTAGTCAAAGCAGAAAATGATGAATGTCATAGATTAGATATACAATT
TATTCTATAAATGAAAGTGTAAGCATTCCACCTCAAGAGTAATTTGGCAA
CATTGGAACTGAAATCATTAGACCGTTTCTGAAACCAGTAGTGAAGTATG
TTGTTTAATTTGATGATACGCAAAAAACCTTACCACAATTTGAATATTTA
TATTCATCTTTTATTGATTTTTACTAACATATATGTAAATAATTAAAATG
ATGCTTAAATCTCGTTTGTGAGATTGAGCATAAAAAAAGATAATATATTT
ACAAGCGTTGCACGGCTGTCTTCAGTTAATGTCGTGAGATTTTGGTTAGT
TCCATTAAATTAACGTAAACCCTTACTTTATTTTTATATAAAGTAGTTCC
CCGCTATATTGGATATGATAACAGGGACTAAGACAAGTCATCATGGCCTA
AATATTGTGGGCTATAGACGTGCCACATAAACCTCACAAAAGGATGTGAA
ATTGTGAAATTGAGCTAATCCTCCAAAAATGGATAAACATTTAATGGATT
GCAGTCTGTAACTCGACTGCGTGAAAAAGGAATTACTAGTAATCGTGTAT
AAGTACGGCACGGTGAATATAATCTCAGATAGGTACTAACTACTCGTCAG
GCGCTGAAAAAAGTATGTGCAATAAGTTTGGCTAGTGCTTATTTAAATTT
TGGGCGATCTTGTCCAAAAACTTAGGCATGTTGTCTTCGTATGCGTGACT
TTGATTAGTGTTAAGTCGAAATACGGTTCGTGTAGTGGAAATTGCACGGG
ATTTATGTATATTAAAATAACCCCTCCCCCTCCCGGTTGTGAAAGAATAT
AATATGCCTATTAAATAGCTACTTATTTAACTCAAATATAGATAAAACTA
ATAGTTGTTTAATGAGCATACTTTATTCTTTTATAACACCCCTAATATTA
TATGCTTTTTTGTTGTTTTTATTTATTTCTTTGTGTGTGTTTGCTACAGA
GTAAACATTAGTTATCACATATATGTTTAATTTTGCAAAATGTTTACTTT
TATCATAAAAGAGGTAACTAGGTATAATTACTAACATTAAATAAGTAAGC
AAACACATGGTGTTTTAACTAGTATATTATATCAAAAATTATTATAAAAA
CACAAGGAAGGTTCCGTATGCTGGTACAACGGGTTGAGCTGTAAACTCAA
TAGCTTTTGCTGTCGAAGGTTCAATTCCTTTCCTTCCTATTTTGTTATAA
CTTTTTACGTCTAGTAAAAATCTTTTATAACCATTTATGATTTATGTGGA
ACTCTTGGTATTATGTACGCTTGCATATAAGCATTTGCATGCTTATCCTT
TTTTCCTTTTTTATTGTTTATCTATATTTTGCTATATTTTTCTATATTTT
TTTATTTTGGATTTTATTTATTTTGTTTTTGTTACATATTACTTGCATAT
TTTATATTACTATATTTTATATTACTTTATTTTATTTTATATTACTTACT
TATTTTATATTACTTGCATATTTTATATTATTTGCATATTTTATATTATT
TGCTTATTTTATATTATTTGCTTATTTTATATTATTTGTTTATTTTACAT
TACATACTCCTTAATTAAAAAGTAAATAGAAATGCGAAGCATCATAAAAA
AGGGAAATATCCATATATATCAAACACGAGTCCTTATAGTATGTTACTAT
GTAAGAAAAGTCTTTTTTGCTGTAATTTTCATAACGCGCTAACAGTATTT
ACAATAAGCCACAAATAAAAATATATATGTATAAACGTAAAACCTGCATT
ATGTGAAGCAAAATAAGAATATAATTTAATGGTAAAATGAGAAGCTTCAG
TCTTCTTTTTCTCAGTTCGAGTCCGAGTGTTCTTGAGTAAGTTTATTTTC
GATTATACCAATAATATTTAATATAAAAACGCCAAAATTTTAATTGTTAT
TTTTCCTTTCTCATTTGAAAAGGGAAAATCCTAAAAATATGTATGAGTTA
CATGTAGCATTACATGAGATAAAAAAAATAAAACACCCTTTTTATATTCG
AATTTTAAATTTTATACATTGTGTTTTAATAGTTATTTTTTTTTTTAATA
GCCTTTGTAGCTCAACGGTAGAGCGAAATACTGTTAATATTTTGATAAGT
GTTCAATTCACTTTGAAGGCTTTGCTTTTATAGGCAACATTTATAATGTA
CATGCCCACAACTTAATTTTTAATGTACATGCCCACAATTTAACTTTGTG
GTGTACATACCTCTAATTATATAACTATATACTGATCTTGATCAATATTG
CTTATTTATTACATACCTAGGTCTAGATGCTTACGTAATTATGCAATCAC
ATCTTATAACCTCGCATTATTTTTATTATTTATTTATTTTTATATATTAT
TTATTTATTTTTATATATTTTTTATTTATTTATATATATATTTCTATGTT
TTCCTTATCATTATTATTATTATTGTAGCATAGTAATATTTACCTTGTTT
GTAACACTCAAGGGAAAAAAATTGTGTGTAACATGATAAAAAAAATAAAA
CTGGTATATAAAAGTAATTTAAAAGCATATACATATATAGGTATTTTTAG
ATAAAAAACTTCACGCATATATACATATAAGGCATGTTAGCTTAATTGGT
TAAGCGATGTGTTTCGGCCACAAGGATTGTAAGTTCGAGTCTTACACATG
TCTCATTTATTTGAAAACATATGTATAGTTAATTACCAATTTCTTATATA
CAATAAGTACGATAATTATTCAATGGTTATTATTGTTTTTATTATATATT
AAGACAGATAAATATATATGCCTCAATGTTATGTTTAGTTTATTGCTTAT
AGACGAAACTTACACCAACGGGTATAAGTCTGAGTTTTTAAATATTATTT
CAGGGGCATCTATACTATCAGGTATATTTGTTATAATCAGCAAAAACCCT
ATAGTATCAGTGTTGTTTTTAATAGGCCTTTTCTTGAGTATAGCTTGTTA
TCTCTTTATATTAGGTATAAACTTTATAGGATTATCTTACTTATTGGTTT
ATGTTGGGGCAGTATCTATATTATTTTTATTTATATTAATGTTAATTAAT
GTTAGAATATCTGAACTTTTAAACGATACGAGTAGTAGCATCCCTTTAGC
AATGATTATTGTTATCTCTTTTAATTACTCTGTTTATCAAATATTACCTA
TTAATATGCTAACCATGAATGCTTCTAGCTTTAAAGGCGATTTTATAGAT
GATTTAAAGTTTTATTTAAATGATTTAAATCTTAACCCCAAGCCTAGTGA
GTACATATTTATGTTTTTTAATTTTTTTAGTAATAACCAAAGTAAGCAAA
TATTGTATGTAACATCTAAATTTTGAGATGGTAGTTTGACAGAAACAGCT
CATATTTCTAGTATAGGTAATATTATGTACACTAGTTACTCTATATGACT
AATAATAACTTCTATTATATTATTGTTGGCTATGGTTGGTGCTATTGTTA
TAACAATAAAGCAAAAAAATTAATTCGTTTTATAATGGTTTAGACACCAT
AATTAAGCTGTAAACATAAAATATGATAATATTTTTATTGATATATGTGA
AAGCAACGTAGGCCTGTGTTTTCATTTTAATTATACTGTCTATTATACTG
CTCACATATATATAATCAGCACTTATCTTTCATTTATTGTCATGTTTCTT
TTTTTTGATTGCTTGATAAGTTACTTTTATAATAATATTTCTAAATCATA
GAAAGCATTGCCCCATGCATAGTAAGTACAGGCCTGCAAAAAAAAAAATA
TTTGATTATAGGGACTAGTATAAGCTATTTTCACAAGATATAAATAAAAA
TAGAGACCTTAATTTAATTGGTAGAATGTATGACTTTTAATCATTAATAT
GTGGGTTCAAATCCCACAGGTCTTATTTCATATAATCATTTTAATATATA
TTAGCTGATTGTTGTGTTTTTTATGTTACACTCTTTCTGACACGTTTGAC
AAAGTAAGCTAAGAAAAACATCACTTTGTGTTATTTATATCTTCCTCTTT
TTTACGAAGTTAAGTGTGCATATTTATTAGGTTAATTTCATGTCCCTTTC
TTTTAGTTTATTTCATGTAACTATGGGGACTATGAGCAATAAGCAAAAAA
AAAAAAATTAAGGCATATGTAAAACATGATATAGATTTAGCAATAAAATA
AAACATAAAATGTCAGCAAAACATAGTATGCGCAAGTAAAGTAAAAAGTA
AGTATAGGTAATGTTATATAAAACAAGAAACAGTTTTCAGGTTCATCCGT
TTCACTTAGTATCACCTTCACCTTGACCTATATACACTTCTATATCCCTT
TTAGTACTTACTACATCAGGTGTACTTACTATGCATGGGTTTTTTTCTGC
ACAAGATTTCGTGTTTTTGGGTTTATTATCTGTAATACTTTCTATGTCAT
TTTGATTTAGAGATATTATAAGTGAAGCAACATATTTAGGTAATCATACT
TTAGCAGTACAAAGAGGATTGAACATGGGTGTTGGTCTATTTATAGTAAG
TGAAGCTTTATTTTTCCTAGCTATATTTTGAACTTTTTTTCACAGTGCCT
TATCACCAGCTGTAGAAATCGGATCTCAATGACCACCTAAAGGTATAGAT
TCCGTTAATCCTTTTGAATTACCTTTACTTAATACAGTAATATTATTATC
ATCTGGTTTTACAATTACTTTTGCTCATCATTGTTTAATACAAGGAAACA
GAAAAGGAGGCTTACATGGAATATTTTATACAATAGTATTAGCTATAATA
TTTACTGCTTTACAGGGCTTAGAGTATACAGTTTCTTCATTTACATTATC
TGATAGTACATATGGTTCTTGTTTTTATTTTGGTACAGGTTTTCACGGTT
TACATGTTATGATAGGGACTGCTTTTATTGCAGTAGGTTTATGAAGATTT
CTAGCTTATCATTTTACTGAAAATCATCATTTGGGTTTTGAGACTTCCAT
ACTTTATTGGCACTTCGTTGATATAGTTTGATTAATTTTGTTTATATCCA
TTTACTATTGAGGGTCATAATTGTTTTTAACAAGATAAACAAATATAAAT
TTTACACAAATAATAAACCATAATATCAGTATGATCGTAATACCCATTTT
CAATATAATTCAGATATATAATTGTTAATTTTAACATAGTATATATACAA
AAATCTAGCGATAAATAAAGGGTAATTATATCATGACATTAGTTTTCAAA
TTTATATTACTAGATGTAAAAATATTAACAACGGGCATAGGTTAATGGTA
GACCATTTGTCTTCCAAACAAAGTGTGTCGGTTCGATACCGACTGGCCGT
AATATTATACGGTGTATTTTTATTATATTTATCTTTTGCTTACATGATAT
ACACATTATAGTATCGCTAGGTAGATTGATTTAATTAAGGTTTAATTTTT
CATGCAAAGCTTACAAAGTATCAGCAGTTAAACAAGCTTATTACATTAAG
TATTATTAATGCTTAATTTCTTATACAAAGTTTGTTATGCCTAAAAAAAA
AGAAGTATGCAGCTAATGAAAAAAAAAAGCAAAAATACACACAGGGTTAG
TAACTTAATAGGCAAAGTCCTTTCTTGTCGAGAAAGTGGATACCGGATCG
AGGCCGGTCTAACTCGTACGTATTTATACTAATACATATATTGCATAATA
CATATATTGCATAATACATATATTGCATAATACATATATTGCATAATACA
TATATTGCATAATACTTAGTGTTTATTTCGAAGCAATATGTGAAGGGAAA
ATAGCCAACGGTAAGGCAATGTATTTGCTAAATATTGTGTAATTAACACC
TAGATGTTCGAATCATCTTTTTCCCGCCTGTTTTATTAGATGAATATTAT
CTTATTAAAGCTTTACTATAGATATTTAGTGTGAATAGTTTACTAAATTA
TTTATTTTTATCCTTTGTTTTTCGTTTATACTTATTGTTATACATAATAT
AATTATGACATGTAAGCAATAAATCTGTGCTAGTTTTAGCTACTAATATT
GTTTTTTATTCTACGTTTTCTACTTCCTCATTGTTTGCTCTTATTATTCC
TGGTGTTTCACATTCTTTATGTGAAACACTCCTCATATAACATGCAAATA
AAATAAAAGAAAATAAAGAAAAATATTGTAATAGTAAAACGTGCATTAAA
CTTAGTCTATTGGGCAAATTAGGATAAAGCATGCTTATTAAAAAAATCAG
TGTGTACAGTTTATCATGTTTTGCATGCAAGATCAGCGAATTATATAACA
ACAATTAATTTTGCTTTATTTTAATTATTTTTTCAAGCATAAGCATTTAT
ACAATATACTGTTACATATTACAAGGTTCCTTAACTTAATAGGTAAAGTA
TACTTTTGATAAGAGTAGGTTTGGCGTTCAATTCGCTGAGGAATCAAATA
TAATGCTTGTAATTTATGATATGTATGAATCGTCTTCACCGAGGCAAGCC
GTGTATGTGCTATAATAATATAATAAAAGAGAATTGACCGAGTGGTCTAA
GGTGATAAGCTTGAAACTTATTCGGTTCATTTGACCACATCCGTTCGAAT
CGGATATTCTCTGTAACAATGCCTTATCATAAAATATAGGCTGCTTTGTA
TAACATAACTTCGTAAATAACAAAAATAGTTTATTATATACCATTATAAT
ATATTTATATGATAATTGATTATTATATATGTATCTATGTCAATACGGGT
TAGAGCCTGGTAGGTTGGGCGCCTCATTTGGGATGAGGAGTTTTTATGTT
CGAATCATAATGACCCGAATTTATGTGCATTCATTTTATATAGTAATTAT
TGTTTTATAGTAATTATATTTTTATCATATTTCGTTTACTAATATGATGT
CAATTTATTTACACAAATGTTGCTGATTTGTCGCATAATTTCTTATCTAA
ACAAGTTATGCACACATATAATTTTTTATAAAAAATAAACTTACAATATA
CAGTAATGATACAGATGATATGGATAATATTATTTTGCTGCGCATTGTTT
TAAAGTATGAAAGCAAATAGGATGAAAAAATAAAATAATGCGCAGCACAC
AAGTATACAAAGAAATTGTTATGGAATCACAGCTATATATTAAATAGAGC
CCACAGGGCCAACAAAATAATAATTCTAATAATAAATTAAATATCTAAAA
AACGAAGTGAATTGAAATATCTTAATAACTTCAGGAAAAAAAATCAAAAG
AGATTTCTTAAGTAATGTGAATGAAACAGAATAAGTCTCGTTTTTGTATT
TGGTCTTTTTCTTTTTCTCTATTTTTGATTGCTCTAGCATTTTGTTATTT
AAAAAATTTAATGCTTGCTTGTAATACTAAACAAGCTTAGGTAATTATCA
TAATAAAAAAAAGAAAAAGACACATGCTTGTTAAACTAAACGAGCTGGTG
TTACGTACAGAAAGGAAAAAGTAAAATGGAGTGCATATCTGTTTGAATGA
AAGGGGAACCTTCCTCTAAGACTAAATATAATATATAAGCGATAGTGAGT
AGTACCGTGAGGGAAAGGATTGAAATAGTAATTTTATAAGCAGCTCAAAA
ATAATTTAAATAAACAATGAGAGCGTACCTTTTGCATAATGGGTCAGCAA
GTTAATATTCGATGCGAGCTATAATGCAAAGATAAAACAATTATGATATA
ATGATGTAGTATCGAAATTAGACCCGAATCCTAGTGATCTTACCATGATC
AGGGTTATAAAAGTCCGAACGGGTTATCGTTGTAAAGATATCCGAGGAAT
CATGGTAAGTTAGTGAAAGACAATACTGACTAGGATAGCTGGTTTTCTGC
GAAACCTATATAAGTAGGTAATTTAAATAGAATATCAGAAGGTACAGAAT
TGTGATCTCATGCAACTAGTATTTATTTTTATATTAATGAAAAAATTACA
GCTTGCTTGTGTGCTTATATTAGCTGACGCTACGTAAGTATGCACGCATG
TATGCCTTTTTCGGGCTAATTTCTAATATATATAAAAATATACTTTTTGT
GGACATTGGGGGGTCGTGAAGACTCTATCAGTGAGTATTTGTTCTCGGAA
GGACTAGATATGTATATTGAATAATCGGACATAGTACGATAAGGTTGTAT
GTCTAAAGGGAAATAGCCCAGAACAAGAGTTAATAAGGTTCCAAAATTTT
TGTTAAGTGAAATTAAGGCAGTATTTATCCCAATCGGCCAGGGAATAGGC
TTAGAAGCGGCCATTTTTTGAAGACCTCGTAACAGAGCACTGGTTTTCTA
TTTTATGGATAAAAGCACCGAAAATTTAACGGATCTAAACAAAATACCGA
TACCTTGTCCATATATATTAATGTGTATATTATATATTGTATATATGGGG
TAGCGGAACATTGGGTAGCCATTTTTAATCCTTTATAAGGATTAATTTGC
CTAGAGTTTAATTTATTATTCTCTAGACTAAATAAGCCCAAGTGATAATG
CTGACATGAGTAACGATAAAGGATCATTACGACATAAATGTCGTAAAATC
CTCGCCTAAAGCTTATGGAATTTATTAAAGTTACGGCCTCTAAGTTTATT
TTTTCATAGCTCATGATTATCTATATAGTATATGTTTATGATCTACATGT
AAATAATCAAGAGTTATGTCGAATTACCTAATGGTATAGACGATGAGAAA
ACCTAGAGTTTACAGTAATTAACGTTTTTTATTTACGTAGTAACTGAAAC
TCCGCTTTTCCCCTTGAATTGTTATTTTAATAATCTATTCTTAAAGGAAA
AATGGAACCTGTTTACTAATATTTTTAGTAAATTAAGTGAAAAATGTTCT
GGAAAACTGTAGGCTCCGTAAGTAATATAAAAAAAGTAAACAAATTATAT
TGTAATCTTACGCTATAATACCGTACCTAAATACTAACACAAGTGAGCAA
GTAGAGAATACGAAGGCGTTCGAGCTAACAATCATTAAGGAACTCGGCAA
ATTGACTCTCGTAACTTCGGGATAAGGTGGACCATTTCTTCTGATTAATA
TCAGGCAAGAAAGAGGAGGCATAGAATGGTGTTGTACGACTGTTTAATTA
AAACAAAGCACGCTGCGAAGAAATAAATTCGATGTATTGAGTGTGATCTC
TGCCCGATGGCGGCTGGTTAACTAATTTGCTTAGTTAAATCAAATAAGCT
AGGCTTTGATGGAAACCCCGTTCAATGGCGGCCTTACCTATAAGGGTCCT
AAGGTAGCGTAATACCTTGGCCGTTAAATGCGGTCTTGCATGAATGATGT
AACGATACAACAGCTGTCTCTATGATTGGCTCGGTGAAATTGGAATAACT
GTGCAGATACAGTTTACCTTTAGTTGGACGAGAAGACCCTATGCAGCTTT
ACTGTTGCTAGTTACCGAATATGATATAATGAGTTGTAGTGTATAAGGTA
ATTAATATAGAATTGAAACACCTTTACTTCATTTATCATATTATATAAAC
CTTACAAGCAAATTGCCAGTAAAGTTAATAAATATCATTACTGGTTGTAA
GATTTGATAGGAACAATTGCTAGGTGGCAGTTTATGCGGGGCACAGATCC
CATAAAGAGTACCTGGGAGTATCCAAAGACGTTTTTTTTTTAGATTGCTA
TTTGCAATTTAATGTGAATTTTTATTAGTACAAATTCATATTTTTAGTTT
GCAATAAGTGTTATATTATAATATAACGCTAATTTAATTATAAATCCATT
TAAGTTGGAACTTTTTTTTTATTTAGGTAAGATTTTCACTATATTTAAAT
ATAGATGTAATTAAATTATTATGAGGTGCCAGTGTGGCATGTTAAGGTAA
TTAGAGATAATATAATGTGCTGTGTTATGTTTTTATACAAATGTATACTG
ATAAGTTGTTGATATTTTATATATTTCTTATTTATTGATGTTTAACTTAT
GATACTTGTAGCTTATATACTAAGTTATGTCTGCTTAAGGAGTAAGGCTA
AAAATGAATAAATAAATATAAAAACAACAAAAGGGATTAGCTAACCAAAA
AGTATCACTTTTTATTGTTAACTTATTGTGTGTATGCTTATAAATATATG
CAACCACGCCACTACTTATGCATGTAATCATGCATTGGTAAAATTTTACT
AACTATTATATTTTAGTTAGTAAGCATAATGATTTTTGTTGTATACTAGT
CTACATAATGTATTAAAGATATCTACGAGTTAAATATCCAAAAACTTAGG
CATATTGTTTTCTTAAGCATGGCTTAAATAGGTGTTAGGTCGAAAGATAT
GTATATGTTTATATACTAAGTATATGATAGTTATTTTACTTATCAAGTTT
AACGGCTTAATCTTGCTTTACTGTTTGACTTACATGTCTTTCAGTTGCGT
AAGCAGGGCATATGATCACAAGATGCAGAAAGGAAAGGTCTTGGATTATT
GAAAAAGTTACGCTAGGGATAACAGGCTAATCCCGCCAGAGAGTTCAAAT
TGAGTGCGGGGTTTGGCACCTCGATGTCGGCTTAGCTCATCCACATGAAT
GTAGGAGTCATGAAGGGTCCGACTGTTCGTCGATTAAAGAGCTACATGAG
CTGGGTTAAATACGTTGTAAGACAGTATGGTTTCTATCCTCTAGAGGAAG
TTGGAATAAATTAAGGATAGCCCCTTGTACGAGAGGAATTGGGTATATTA
ACCTATGGTTTACCTGTTGTTTGTTTTGCCATATTATTGTAACTGATAGA
GATATTGTCTTTATTTTGTTATAGCCTCTGAGTTTATAACCAAGAACGCA
ATATTCTAGGTGCCATGGCTTATGCTGGTAATTACTTTTCACTAAAGTAA
TATTTACTTAGGCAGTAATAAACTGAAACAAAAGATATGTCTAGTAAAAA
GGCACGGCAGGAAAGCTACGTTAGTTAATGATAAGTGCTGAATGCATATA
GGCACGAAACATACCTTAGGATATTCTCATATATACGTAGTTTAATACTA
CAATTTTAGTTTTTATTAATAGGCTTTAGCTTAAAGAATTGTGATGTTTT
TAGGCATTAAGTACTAATTTTATAGTCTACTATATAATACGCTTATCGTT
TATATCTGTATCTCATCATTTTTTTTTTATTTTTTGCTTATAAAATACCA
TTTAGTGATATATATCTACGAAATATTACAAGTAATGTATTAAACATGAC
ACGTTAATACTTTATACTTAAGATTACTTGGCTAATATGCATAACAAAAT
CAAAAAATGCAACATAATAATCTATATAATTAAGCACCGCTTTCTTCACA
TTAGGATCTCAGTTATTATTGGCGGTAACAGCCTTAATTTTTGCTTTGTT
GGTATCGCTAGTAATAGCTTCAGGTTTCACATTATACGTTAATGTGGTAA
TAATAAATATTCCAGCCAAAGGTATTAATAGTATTAGTATAATTATGACA
AAACACCATATAAAATTTTTACCACGTAATACTTTTATTACCTATATTGT
TAACTATTTACATAGATATTAATAATTATACTGGGGTGTATTGACTGTAA
AATATAAAAGTAGTGCTGATACTTTGTACGCCTCTAAAAAACAAAACTTG
CCTAATGCAGATAAAAAGCCTGGTTAGCATAAAAGTAATGCAACCGTTTT
GTAATCGGTAGAAGTAAGTGCGATACTTGCACTGGGCTCTTTTTTATTTT
CATTTCTTTGCTTGCTGATACTATGTATCGATATGTTACAAGCAAATTAA
TATAATGTAATAAAAAAGGAATTAATAATCTTATGTCTTATACATAGGCC
CAGTGGTCTAGTGGTCAAGACATATTGTTTTCACCAATTTATCAAGGGTT
CGATTCCCTTCTGGGCTCTCTACTTAAGTATTAGTTTTATTTTAGGCTTT
CATGTTCGTATTATTAATAAGTTATACCTAACTTTGCGGTAAAGCTAAGC
CTGCACTGTATCTTCAAGCTAATATAATGTAATTAGTTTATACTTATAAC
GTGGTATGCATAAAAACCCTCATGAGTATTCCGTTATTTTTTTTATTAAT
GCTACCGAGTTTTACTTCTTAGGGTTATATTAGTTAAGACATTAAACAAT
AAATAGAGGACATTAATTAATAAATAGAGGATATTAAAAAATAAATAGAG
GATATTAAGTATCCTTATCTAAGTATAGAATTTATAAAAAATGCGGATTG
ATGTAACAGTAACATAACCGGCTCATGACCAGTATATAAGGGTGCGATTC
CTTTATCCGCCTTTTATCTTATAATATCAAAGACATAAGAATTTGGTTTT
ATATGATTATTACGTAGATGAATTGATGTTAATTATCCTTGATATATCTA
GTTATATAAATTATAAAGGGCCATAGCTTAATTGGTAAAGCAAGCTGCTC
ATAACGGTTTAGATGAGTGTTCAAATCATTCTGGCCCTAAATTAGTAATT
ATTTTTGCATATGTTTATTACATGTGTGAATCCGAGTGCTGAAATTGGTA
GACAGTGCAAATTTAAGCTTTGCTGATTATATATCGTAGACGTTCAAGTC
GTCTCTTGGATACATGAATAACAACAATTTAAAGTATAATATCTCTATTG
TTTATAGCAACAATAATAATTTCATAGATAACAAATTAACATTTGTCCAC
CGCAAATTATTACCAATAGGATCAATTAAGCCAACTAGAACTTATTTAAA
TGCGTAAACTCAGAAAATGTATAAAGGACAGTCAAATAAAAGCAAGAGCT
TACATATTAACTTCTAAAATTTTAGGTAAATTATAAATAGCTTCAGCTGA
AAACATTAAGCGTATATATAAAAATTATTATAACGTGTCCTACTTATAAA
ATTATTAAAGATAAAAGTTATATATATATAGAGCCCTTTTAAAGTACAAC
TACTCTGCCTTTAATTTTTATATTATTGAGTATTGTCCTTTAATTTTTTG
TTGAGAAAATAACAATATTATTTAGTTTTATTAAAACCTGTATATAATAT
CTTTAAGTTTGCTTATGGTCCGACAGGTTTAAAACATACTGAAACTATTA
AAGATCTTATGAAGTCATTAATAATAGGACGTATCAATATTGAAGGGACA
AAAAATAGCAGTCGATACTGCTGCATGACAAAGTGTAATTATTACATACA
TTAAATTAGGTGAGACCAATTAATTTATATCTATCATAATAATTGCAGAT
TCTATAAATGAAGAGCATATATCTTATATTGCTAAAAGTGTTAACAATAA
AGGTATCTCTAAAGTAAAAAATTAGACTAAAGTATTAAGATAGTTACTTA
GGTTGGCTATTTTAATTAAGTTATCGCTAGCCCATGGTTTATACAACAAA
AATTATAAAACAAATTTAAAATTTAGGATCTAGCATTGTTCAAGTCATTT
CTTGGATACTTATATAATAAAAGCACACATATAATTTAATTAATATTAAA
ACCATATATGTAATATTAAAGCCAAATATATTGTTATAGCTAAAGGGGAT
ATAGTTTAATTGGTAAAACATCTATGTTGCATATCGTCATTTCGGGTTCA
ATTCCTGATATCTCCATATTTATACTTTACTTTTCATTTAACTGTTGGCA
ACATGCAATAAATGTAAGTTTAAGGTTTTATTTGTTTTTTCTATTTATTA
ATATATTAAGCTTGCTTAAATTTGTAAGTATGCATCAAAGATAAAACAGG
CTTAATTTAACATGCATAACTTCTTGTGTGTAGAAGTGTTACAAGCACTG
TGTATATAACAGGATTTAATAGAAAACAATGCACTTTAAACTTATAACTA
GTTTTACTTTTTTTTTATATACTATCTTATTTGTTTTATCATTTTCTTAT
AAAAGATAACTCTTTATAAGATATAATTATTTATAACATATGACCTATTG
TAAGATGTGATCATTTAGAAGCTACAGTTTTTTTATTGTGTAATTATTAA
TAATGTTTAGCATTATGTAATCTGTGTATGTTTATAACGTACAACTTTTA
TATAGCATATGTGTAAAAAAATAGGCATGTAAAATTATGTGTTATATAGC
CTAAGAAGCTCAACTGGTTGAGCGGAACTCTGAAGATGTTTAGGTTATAA
GTTCGAATCTTATCTTGGGCATTTAATCTTTAGATAATTAAAAATATATA
TGATAAAATATAGTCAGGGTAAAATATATATGTATAAAGTTAATTATATA
AGACTATAAGAACTTTGTTACGGCTTTTTTTATAAAGTTTTAAGCAAAAC
ACTGGCGTAATTAAATACTAGAAATTTTACACTAAGAGCTTTAATTTAAA
ATTTAACTAATAAATCGTTGTTTTATGCCTGTATAACTACCAAGTTAAGT
ATAATAAAAAAAAAGAATTTTTACTAAAAATTAAATAAACGTGTTTGCAT
TGCCTAAAATAAGCAATTAGCAGTAAACAATAATATATGTAAATAATGAT
TTATTAGTTTTCTACTTAATTAAGTAAATATCAAAAATAGGGTAGTGATG
GAATTGGTAGACATGAGTAGTTTAGGACTATTTGATTTTAATATCTTATC
CGTTCAAGTCGGATTTACCTTAAACAGTTGTTATGTTAAATATGTAAGCT
AATAATTGTTAAATACAGTTTATTATAATTATTCTATATTAACACCATAT
TTTTATCTAGATCTATATTATATATATTTTTTTATTTAGATTGCAATTTT
TAATTATACTATTTTATTTTTTACTAGTATAGTACTTTATTAACGTTAAG
ATATGTTGTAGACTAATAGGCAAGTCATAAATTTTTGGTATTTATTATTG
AGTGTTCGAACCACTCCAACATAAAACTAATTAATATTAATATTGCATTT
TTGGTTTAAAACTATACTGGATAATATTTAAAATACATGTTTATAAAATG
AAGTATGCTTTACATATTACTGCGACAACCTTGAGGCAAGTAATAAGTAT
AGTATATGCATTAATATAGGTGGTTATAATTCAATGGTAGAATGACTGTA
TGTGGAACAGTAAGTTCCCTGTTCAAGTCAGGGTATCCACCCTTAGTTAA
AATACCTAACTAAAAATTAAATTAAAGCAAAACAAGCGCTTTTTCTTTCA
TTTATAAAAGTTTAGTAATGCTAAATTTAAAGCCCGAGTAGTTCAAATGG
TTAGAACATTAATTTCATGCGTTAAATACGAGAATTCGAATTTCTCCTCT
GGCTCATGATAAAAAACACACTAAACAATATATATTTCAAAAGCCGAAAT
ATGAAATATTTCGAGACAAATCTAAAAAAAGCAAAATTCTGATTTATATA
ATATTATAATATACGATGACGCGTTAAGTCATAAAAATAAGATATTACAA
AACAATAAACAAAGGTGTGGAGTCTATTGGTGAGTTAATAAAATAAACGG
TAAATGTTACGTAGGAAGCTCTGTTAACTTAAGCTCACGACTCCGCAATT
ATTTTTATTTAAAATACTTAGCTAAAATAACCTCAAAATATAAAAGTAAA
ATTTACAATTCTCTGCTGGCTCACGGGCATGAGAATTTCCAACTGGAGAT
ATTAGAAGTTTGTGCTAGACCTGATGTTATTAAAAGAGAGCAATTTAATA
TTGATTATTTTAAACCTGAATATAACATATTAACTACAACAGGGTCTAGT
TTACATTTCAAACATTATGAAGAAACAATATTTAAATTTAAATCGCGTAA
GTTGAGCGATAAAGCTTTGTGTAATTTGAGAAAAGCAATAGTAGGTGCAG
TATTATCTACTTTAGCTAAAACCAACCAATTGCTGTCCACATCTCATATC
GTTACCTTTAAAAATATTTAAGCAAACGATACTAAAAATTATAGTTTTAT
ACGCACTGCTGCCAAAGAATTGAAAGTAAACCATGCTACATTATTAAATT
ACACAAATAAAGATAAGTTGTTTAAAGGTAAGTACATGATTAAGAGAGTA
AATTAAAAAAAAAAATGATAGTTCAACTGGTTAAAACGTTAATTTCATGC
ATTAAGAATGGGAATTCGAGTTTATCTCCCGGTTATTTTCATATTTTATC
ATGTTTTATTCTGCTGTTGCTTATTTTCTCTGCTATTTCAAAGCATCTGC
TGAAAAAGATGAAGCATCAGCAGAGGCAAGAGGGGCAGTTTTCTGTTAGT
TTATGTACTTACATTTTATGCATTTCATATTTTAATTGGTCTAATAATAT
ACATATTAATACCTTACATTTATTTAAAATATATAAATATATTGTTATGT
CTACTAAACACAACCGTCAACATGTCTTCTTTTAATATCTTTTAATAGTT
ACATCTTAATTTTTTTCTGTTTTTATAAGTTAATTCTTTGCAACAAAAAT
AGGTAGGTTTAAATCCTACAAAAAAAATGGCTGTTTTCTCTATATTATTT
TTGTTATTATCTAATGCCGTCACGTTTAGACGAGAAAAATCTATTCTTTA
TTCCAGAGAAACCATAATAATTTTATTATGCTCTTGTTTCATAACATCAA
ACAACTTAAATATGTCTTTTTTAGACAAGGGTTTGGGTTTATATGGCGGT
TTATTGCATGTTACACCTATTACACATGTTTTTCATCTATTTCTTTTTTT
ACTAAGCGCAATTATTTTTCTACTAACTGCTTTTTATCCTAGAAAACTTT
TACCTAAGGATTCTGCATATACTGATGTTTTACCTTATTCTATAAATTCT
GTATATTCTCCTTTTATATTTATTTATGATACAAACTTAATAAATAAAAT
GGGACAACAATTTAGGATAATAGAATACCCTTTAATAATACTATTTACAA
TAATAGGAGGTAGTCTTTTAGTTTCAGCTAGTGACATTGTTTCAATTTTT
CTATGTATAGAGCTACAAAGTTATGGCTTATATCTGCTTGCTACAATTTA
TAGAAACTCTGAATTATCTACATCAGCAGGTCTTACATACTTTTTATTGG
GTGGTTTATCATCATGTTTAATATTATTAGGCACGAGCTTATTATACGCA
AATTCTGGTACAACAAGTATAGATGGTTATTATATAATAACAGGCTTATC
TAGCGTAGCTAATGAGTATGCAAGTACTATGTTAGATTGATATAAACCTT
TTTACTTAAACATTTCTCTTTTAATTATGTCGGTAGGGTTTTTATTTAAA
ATATCAGCAGCTCCTTTTCATTTTTGAAGTCCAGATGTATACGATGCTAT
CCCTACTATAGTAACAACTTTCGTTGCAATAATACCTAAAATTTCTATAT
TAATTTTTTTATTAGAATTAGTACATTACACCAGTAATTTTTATTTTGTT
TTTAATTTTACATGAACCTCTGGCTTATTATTTAGTTCATTTTTATCTTT
GATAATAGGTGCTGTTTTAGGTTTAACACAATTTAGAATAAAAAGGTTAT
TTGCATATAGTACTATATCACATCTAGGTTTTATACTTTTAGCTCTAAGC
ATAAACAGTTTAGAATCTGTTCAAGCCTTTATCTTTTATTTAATGCAGTA
TTCTATTTCAAATTTAAATGCATTTGTCCTGCTAGTTAGTATAGGATTTT
CTTTGTATCCCTTTACAAATAAAGATACTAGTAAAATAGAATATAACAAT
TTACCAGATAGTAAAAACTCTCCTATACAACTTATTACTCAACTAAAGGG
TTATTTTGATCTTAACCCTGTAATAGCCTTAAGCTTAGCCATCACTTTAT
TTTCTTTTATAGGTATACCACCTCTTGTTGGCTTTTTTGCAAAACAGATG
GTATTGTCTGCTGCCTTAGATAGTGGCTATGTATTTTTAACTCTGGTAGC
CATATTAACTAGTGTTATTGGTGCTGTTTATTACTTAAATATAATTAAAC
AAATGTTTTTTGATGTACATGAATACAAGGTAAATAAAAAATACGCGGGT
AAAACTTTACAAGGTAGTATCCAATGTCACAGTAAACCTGAAACAATATA
TACAAGTAACGGCTTAAATACATATAAATACGTTAATGTTTTAGGAAAGG
ATGTTTTACTGAAGTATGCCAGCAATAAAGCAAGTGATATATATTTTAAA
ATAGATAATGTAGTTTTATCATCTTGTTTAGCCATTATTATTTCTATTTT
AACTTTAATGTTGTTATTATTTATATTTGTAACTAATATACTTATAAGAT
TATCAAGTGTACTTGCAATTATAATGTTTAACCCTTAAATGTCTAGTACA
ACTTTTTTTTTTTTATTTATACCTTTATTAAGTTTTGTTTTATTGGCTGT
AAATTTAGTATTTGCTCCTCATAACCCGTACCAGGAAAAAGACAGTGCAT
TTGAATGTGGGTTTAGTTCATTCTTAGGACAAAATAGAACACAATTTAGT
ATATCTTTCTTCATATTTGCTTTGTTATTTTTGCTGTTTGATTTAGAAAT
TTTATTAGTGTATCCATATCTGGTGAGTGCTTATACAAATGGTGTTTATG
GCTTAACTATTATGTTAGTATTTCTTTTAGCTTTAACTTTAGGCTTTGCC
TTTGAATTGGGTAAAAAAGCATTATCTATTGATAGTAGACAAATATTAAA
CGATAGCAATAAACAGTTTAACCTATAAATTTTAACCTATAAATTTAACA
TTAAAAAGGTAATAAAATAAACGATGTTTACTATGTAGGTAGTGATATGG
AATATTAAGATGACTCTTCTTAGCATTAACAAAGCTATTGATATCAATAT
TGGGATAGTAAAACTATACCAATTTGGACACCAACGCCAAAAATGGTTGC
AAAGCAAAAAGTTAATCATAAAAAAAAAAATAATAATATATAAGCATAGG
TATAAAGGTAAATTAATGATAAGATATTATGCCTGTTGCATATATATTAA
AATTTACTATATAATTGTTAAAATACTGTAATGGTCATATCTTAAGCTAT
ATGGTATTATACCAACAAAATTGTTTATTAGTATGAACATTTACATAATT
AATTAGCCTTTTGTATCTTAGCCTTACAAATAGGGTTGTTGCCATATAAG
ATTAAAAAACAAGGAGGCAAAATATCTGGTTGTTGTCACTGTATTACGCG
GGGTTGGGGCGTAATACCTTGTGTATATGTATCTACATATGCTTATTATC
AGTATACAATCTAATAATTAAATTACTGTAGTCATTATTCTTTGTTTTTT
AGTACTTGCATGCATTACAATGCAAAATATATGACTAATGGATATATATT
AGTTCTCCAATTTTTAATAAATTGTTGTTACAATTGCTGCGCAGCCCTGT
GTTACGGTGGACGCTTATACTTTACCTTATTATGATATACGCATTTATAT
AAATACTTATGCGATTTTTATATTTATGTGTATTTAATTAAATAGATATA
ATAATCAAGCAATATTTATTTAAGCTTTCACAATAAGAATATTAAATCAT
ATAAAAGTATATTTACTTGTATATATAAGGGTATATAAATAACAATTTTA
TGATAAATAAATATGGTATATTATTAGCAGGTTGATCTGCTAATTCTAAA
TATGCATTTCTGGGGTTAAATAGAGACCTTAGTTTAATTGGTAGAATCTA
TGACTCTTAATCATCAATATGTGAGTCCAAATCCCACAGGTCTTATTAGG
TACGATTATTTTAATACACTAATTTATTGCTTACATAATATGCATACATA
CAGACAGACAAACAGTAGTATACGTAAAGTAAAAATAATTGGGTTTAAAA
TGATGGATCTAATGCAAGTAACAAAAACATTAAAGATAACAACAAACTTA
ATAGGTATTATGATAATAGACAGCACCTTGAATACTGGTTTATTTTCAGA
TAACTTAACGTATCTATTAGTAAGTAAATATATATTTCCAGTGTAATCCG
AATATACAGTCGAACATTAGTCTGTAAAGGTAGGTGAATAACGACCTGCA
AATACAAACGGTTAGCAGATCCATGGATCAAATGGGTGCGTAGCAGCAAA
TTCATCAATCAAACGGCTAGCAGATCTATCATAAAGGCGGGTAACAGATA
TATCATACAGGCTAAAAGCTATATAAATTTACGAAGCCTAATACGAACCC
TCCCCCTATAATAATTCGATATATTTCGTCTAGATTACCCCATCTGAATC
TCCCAGGTAGAGCAAAATATTATTAAAATTTGGCGTGCTTACGAAGTTAT
GCATCATGTGTTGGAATATTAGATAAGAATCTTGTCCCTTTTACGTTTAT
ATAATAATAATAAATAATTCGTACATTTTCTATGTTATAGATTTCTAATA
AATGTATACATATGCCACAAATGTAGTTGGTGTTTGATACTTTGCTTATA
GAAAGTAAGTACAACACCTAAGTCGGCTAAAATTACACAGCCGGCTCTTT
ATTAAAACTAATACGAAAATTCGTTTTATTGTTAACCTAATTTTTTAATA
AAACATATACTTTTTCTGCACACTGCCTGTTAAAGTAAGCTTATATTTTG
TAAGCAAACATAAAAAGTACAATGGGTTATTATTGCTAGTTTCTAGCTGA
TACATTGTATTAATTACGTACTAAAACTGCTGCTAACCTTTAAAGCTGCA
CTATATAATAATGTGATTGCTTACGAAGTAGCGCAGCATAATTTTGTGAG
CACTACACTATATAGCTTAATTTCATTTAGCAGGTCAGAAGCTATGCAGG
TACTTAGTATTACTATGTAGACAGCATTACGAAGTAAAACATACTTACGA
AGTTATGCAAACCAATCAATAAAAAATTATACACTTTATTTTACATTATG
CTATATTTACCCTTACTGATTTCTATTGTAGAAGTTTTAATAGTAACTGT
TCCCGTTTTATTAACTGTAGCATTTGTTACGGTTGCTGAAAAAAAAACTA
TGGCAAGTATGCAAAGAGGATTAGGCCCCAATATAGTGGGATACTATGAT
CTTTTACACGCATTATATATACAATTGACAGGAGGTAAACCTGTATCAGG
TTATATTTGACATATGCCTAGCTATTTTTTCGATGCATTACAAGCTCTTA
TCATTAGATCATTTGGTTCCTTAGAGTGAGCATTAAGTAGCCCACCTAAA
CCTCATGCTTTCGTAAGTCTGCCTGTACAAAGTGGAAACTTTTCATTGAT
TAATAAAATTTCTTTATTATTAGTAACTGTTTTCTTTACACTTGCGCTTA
GATGACCCTTTAAAATGATGCTTGATCAAGCGGGTATGTTGGTATGTTAC
CCTGTTTTTAACACATGTATATCACTAGCTTTAGCTTATATCTTGGCTGC
CTTTTCGCTTAAAAAATTAACCATGCCAAGAATAGTGTTTATCATAGTTC
TGGGTGCGGTATTTCCTCTGTTAATAATTCTTATAACTAACAATTTGGAT
AACGTATCTTTTTGTATTGCAGCACTTGCTGATTTACATACATTAATGAT
TAAGGTCTTTTATCCTATAGAGTCGGGCAGTATTTTATTTGCTACGACAC
GTGGGGGTAATATAGGCAGCTCCACAGGTGCAGGTGTTGGCAGCTCCACA
GGTGCAGGTATTGGCAGCTCCACTAGTGCTCATGTGGATAGCTCTTCACT
TAGTGCCTCTCACCAAGAAGAGCTAAAAGCTAAAGCTGAAGCTATCAAAG
CTGATGATGAAGCTATCAAAGCTAAAGAGGAGAAACTTAAGGAAGCTATT
GATAATCTGGATTTTATTGCATTTAAAGATCGTCTAAAAATTAAAACGGC
GTTACTCATGGAAGAGCAAAAACGGGAGATAGAATACGCTTGTAAAATCT
TTAAAGAATCTGATAGCTCTAAGAAAGAGCAATTGGAGGCTATGGAAAAG
AATTTTGAAGAATATTTTGATCTTGAGCTTGATGCTTATAGATTATTACA
GGCTGCTGTTAATTCTCCCTATGCAGAATCATGGAAAAAGAACCAAGACT
CTCCTGGTGTATTATTAGACTATGTACAGAAATCAGGTGTGAATGCTATT
GAAATAAGCAAGGATCAAAGAAAAAGTATATATAATGAATGCAAGGATGC
AATAAGAAACCAACCATATCCTAGAGAAATGAGTTTAACTCCAAGTTTAA
GCAAGCAGGTATCGTACCTAAACGTTCGGGCTCGTATTAAACTGGAACTT
GCAGCATTGGATGAAACAAAGAGGCTTAACCCTGATGCAATTTCTGATGA
GCACATAAAAACTAGTAGAGCTACCCTGAGTTTAGCTGAACTAATTGTAA
AAAAAAGAAGCAAATGGTTGTTAGAGCAAGAACTTACTAGTGAGGAACGT
GAAACGTTCTCAAAAAATGTTAGCCTTGAAGGAGATACTTATTATCGACC
TCTCGTACCTAAGAAAAGGAAAAAAACTGTTAAGTGACCTGTAAATCATG
ATAATGATGTAAACCATGATAAAGATGTAAACCATGATAATGATGTTGAT
TAAGCATGCATGGTATATACTAGTAAAACGTGATTATAATGCCAGGTGTA
TATTTTATTCCTATTTAATTAACTAGCCTTTTGTACCTTAGCCTTACAAA
TCGGGCTGTTGCCATATAAGATTATAAAAAACAAGGAGGCAAAATATCTG
GCTGTTGTCACTGTATTACGCGGGGTTGGGGCGTAGTACCTTGTGTATAT
ATTTCTCCCTATGTGTTAGTGGAGGTAATACCTTGTGTTTATTAGTGTGT
AGAGAAAAACAAAAACAATTAAATTTTGCTTATGACTTGGCCTTATTTTT
TAGGTTATGGTCATATGGATTTTTCTCATGCTCATATTAAAGCTGCTCAT
CTTGGCCATTTGAAAGATGTCTTTGCAGTTCATATGAAAAATGTTTTTGC
AGTTTATTTGAAAGATGTCTTTGCAGTTCATATGGAAGCGAAATTTGCGG
ACCATTTTATTGAAGGATAGGATCTTGCAAACCCTGGACTTGGATTTGCA
GACCTTGGATTGGGTCCATTGGGTCTACGGAGGCTTGCAGAGCTTGGACT
TGGAAAGCTTGGGCTAGGAGAGCTTGGACAAGCAGGCCCTGGGCTGGGAG
AGCCAGGGAGAGATTGGAAACGTAAAGGTTCGTGTGGTAGAGCAGGGGGA
GAGGTTGGAAACGTAAAGGTTCGTGTGGTAGAGCAGGGGGAGAGGTTGGA
AACGTAAAGGTTCGTGTGATAGAGCAGGGGGAGAGGTTGGAAACGTAAAG
GTTGGAAACATAGAGGCTGGAGACGGAGAGCCTGGATAAGGAGAGCCTGG
ACTTGAACTTACAGATCGTGGGCTTGCATATTTTGGGTTTAGACTGGCAC
AATATGGTTTTTATTGGCAAACCGTTTTACTGACCGGGCTGCTGAACCTG
CTCATGCTCTTGCTGCTCGTACACTTCGGCCGTTTCTACCAGGTTGTCAT
GCTCCTTACTTATGTTATTCAAATTGTGGCGATTAAGATCCTTGTATTAC
AGATTATTGTAAGCGAGATTGTCAGGGCCATGCTCTGCCCCTATAGCAAA
AAACCGACCCATAGCTATAAAATGGTCACACATAACTATACAGTATTAAA
CAATCATTAAGACGTAAGCATGCTAGTAGTATCAGAAGTTGATTTTGGTT
AACTTATGGTGTTACTAACGTGCTTTTCATCCCTTATTTCGCAATGAAAC
ATTACGAAGTATAATGTTTTGGTTTTATTTATTTTAACAAAACCAAAAAA
AGGATGCCTTGTGTATGCACATGTATGTGCATACCCTCGGTATAAAACAT
GCACCTAAGTAATGCTTGTAAAACAGGTGTTTATTTATAAACTTACATTT
TTATTTGTAATACTATATAATAATGAATTTATCTCTAATATTATTTTTAA
TAGGTATATTAGGTTTTGTTTTAAATAGAAAAAATATAATTTTAATGCTT
ATATCCATAGAAATAATGCTTTTAGCTATTACATTTTTAATACTGGTAAG
CTCACTTAGCTTTGATGATATATTAGGACAAACATATGCTATCTATGTAA
TAGCAATAGCCGGAGCAGAGTCAGCAATAGGTCTGGGTATATTAGTAGCT
TTTTACAGATTAAGAGGAAGCATAGCAATAGAACATAAATAATGTATTTA
GCCATAATTATCTTACCTTTATTAGGTTCAATAGTTTCCGGGTTTTTTGG
TAGAAAAGTAGGGGTTAGCGGAGCACATATAATTACATGTATGTGTGTAA
TAGTAACAACATTGTTAGCGTTATTTAGTTTTTTTGAGGTAGGTTTAAAT
AATATACCTGTTTCCATCCTATTATTCAAATGAGTCGATTCAGAATCACT
TGATGTATTATGAGGTTTTAGCTTTGACTCTTTAACAGTCTCTATGCTAA
TACCTGTCTTAATTGTTTCTTCTTTAGTTCATATATATTCCATAGGTTAT
ATGAGTCATGACCCTCGGGGTCACGTTAGGGGAAAACGTGTCTATGGGGG
TAAATTGTCAAACTCCGGGGAACTCCTAAAGCTTAAGGTACCAAGCTCTA
AATGAAAATGTATGAGTGGCTGAAGTAATTGCTCAGGTACGGTAATAAGT
CTTAAGATGAGTGAAAACGAAATGGACAATCGCGGATCTAAGTCAACTAT
ACTAAACAGTATAGCTGTAAAAGAGCAACGAGTAGACGGCAGTTGATTAA
TTGAGCCCAGCTTGGTTAATTTAAGGTGTACTCTAAGGGGTTCCGAAAGG
AATAGAGGTGTAATACTCAGTTTCAACAAGAGACAAGGTTGAAATTCCCA
TGTCAAAACCCTGTCTAAGCTATTCGATTTAAAAAAATTTTCTACCTGTA
ATTCTGTTTATGATTCTACTATTGTAAATCCTGGCGTCTGATCTGGTTTA
ATAGACGGTGAGGGTTCGTTTAGTATAATAATAGATAAAAATAAAACTCG
TAAATTAGGTTGACGTGTTCAATTGAAATTTCAAATAGGCCTACACACAA
AAGATCTTAACTTATTATATAAACTACAACAATATTTAGGTGGTGTAGAT
ATAGGTTCTATACATTTAACTCGAAATCGTGAAATGGTTAATTATTCAAT
AGATTCAAATAAAGGTTTAAGTAAACTTATTATTCATTTAGAAAAATATC
CGTTATTAACTAAAAAAAATATAGATTTTATGTTGTTTAAACAAGCGGTA
AAACTTATCAATAATAAAGCTCATCTTACTGTTCAAGGTTTAAATGAAAT
AGTGAATATAAAAGCATCCATGAATTTAGGTTTATCTGACATGTTAAAAT
CAGAATTTTATGGACATATTCCTGTTGAAAAACCTCTTATCGATAATAAT
AACATAATCATAGACCCGCATTGAATTTCAGGTTTTGTTAGCGCTGAAGG
AAACTTTGACGTTCGTATACCATCAACCAATAGTAGATTAGGTTATCGAG
TACAATTGAGATTTAGAATTTCTCAACATGATAGGGATTTTAAATTAATG
GAAAAGATAGTTGAATATTTTGGGTGCAAGCAGGGAAAGATATATAAATA
TGGCGGTAAATCCGCTGTGAGTTTAACAATAGTAGACTTTGCCGAGATCA
CTAATAGAATAGTTCCATTTTTTAATAAATACCCTATTTTAGGTATAAAA
CTCTATGATTATCTTAATTGGTGTAAAATACATAATTTAATGATTAATCG
TTTACATTTTACGGTTCAAGGTATAGATTCAATTAGAAATATAAAATCTG
GTATGAACACAGGTAGAAGTTTTAAAGATAAATAACCACTGTTAATATCT
AATGCAATAAATCAATAGTAAGACAAATTTGGCTTAAATGCATAACCAAA
GATTTTTTAGTTATTTAAGTTTATTTACTTTCATGATGATTATACTAGTT
ACAGCAAATAATTTCTTACTTATGTTTGTAGGATGAGAGGGTGTTGGAGT
TTGTTCCTATCTTTTAGTAAGTTTTTGATTTACTAGAATAGCAGCTAACC
AAAGTTCCATGTCTGCTTTTCTAACTAACAGAGTCGGTGATTGTTTATTA
ACCATAGGTATGTTTACTATTATATGAACATTTGGTAACTTGGATTATTC
CGCCGTATTTTCATTAGCCGCTAATATAAGTGAAAATATTGTTACTATTA
TTGGTATTTGTTTATTAATAGGGGCTATGGCTAAAAGTTCACAAATTGGG
CTTCATGTATGGTTACCTCTTGCCATGGAAGGTCCTACACCTGTTTCTGC
ATTGATTCATGCCGCTACAATGGTTACAGCTGGTGTGTATTTATTAATGC
GAGCGTCTCCTCTAATAGAGTATAGTTCAACAGTGCTAATACTTTGTTTA
TGAATAGGTAGCATTACTACTGTGTTTAGTTCTCTAATAGGTTTATTCCA
ACAAGATATAAAAAAGGTTATAGCTTACTCTACTATGAGTCAATTAGGCA
TGATGGTTATAGCAGTAGGCTTGTCTTCATATAATGTTGCTCTGTTTCAC
TTAGTTAACCATGCCTTTTATAAAGGACTTTTGTTTTTAGGAGCAGGTGC
TGTAATACATGCTGTAACTGATAACCAAGACTTTAGGAAATATGGTGGTT
TAATAAGATTTTTACCTTTAACTTATTCAGTTATGCTAATAGCTTCTCTT
AGTTTAGTGGCTTTTCCTTTTATGACTGGTTTTTATTCTAAAGATTTTAT
ACTTGAGTCTGCATATGGACAATACCAATTTTCTAGTATTGCTGTGTATT
TTATAGCAACTATTGGTGCTATGTTTACTACCTTATATTCAGTTAAAGTT
TTATATCTAACATTTATAACTAATCCTAATGGGCCTTTAGCTAATTATAA
AAAAGCACATGAAGGTGATATGTTTATGAGCTTACCCTTAATTATATTGG
CAGTTTTTTCTATATTTTTTGGTTATATAACTAAGGATATATTTATAGGA
TTAGCTTCTAATTTTTATGCAGACAACAGTTTATTTATACATCCTTTACA
TGAAATTATGTTAGAAACTGAATTTGCTGTCCCTAGTTTTTTTAAACTAT
TGCCCTTATTATTAACGGTTATATTAAGTACAGTATCATTAATATTATCT
GAATACCTATTTAATTTACTTATTAAGTTTAAGTTTACTAGACTAGGTTA
TAATATTTTTAGTTTTTTTAATCAACGTTTTATGATCGAGCTTTTTTATA
ATAAATATATTACTCGTTTTATACTTAATTTGGGTGGACAAACTACTAAA
GTTTTGGATAAGGGTTCAGTAGAATTATTGGGACCATATGGCTTAGAAAT
AGGACTACTCAAATTAAGCAAAGGCATAAGCAGTTTAAATACTGGTATTA
TTACCTCTTATGCCTTATATATATTAGTTGGTTTAATTATATATATATTA
GTACCTTATATATCTAGTAGAGACATTGGTTTATTATTGTTAATAACGTT
TGTTCTACTTACAATAACCTTTGATTAAGATTAATATAAGTTTACATTAT
CTATTAGTTTACCTGTACATAGTAGTCTCTTTTTTATAAAAAGTCTTAAC
TCTTCTGTTATTATTGCAAAATTAATACATATGATACCGGGTTAAACAAA
CTTATCACTAAAAAATTAATTTCATCTCATACTATATTAAACAATATTAC
AATATGTGTCTTTATGAAAGACGTTTTAATAAATTTTTATTGTGCAAGGG
ATCATTTTAAATATCAAGATAAGTTTATTTCTTGACGGAAAACTATTTGT
AGTCATCTAAAAAGATTGATTTATTATAAACATTGTTATAGACAATTTGA
TTGACAAGGTTCTACTATATATGGTCAAGAGATATTATTCAAAAGTCCTG
AATTTTTTTTTAAGTAACTGCTAGATAGAAAACAGGTAGTGTTAAAGAGA
TGTAATAGGTTTCCCATAATTTTGCTGAATGAGGTAGGAATATAGCCAGG
TAGCGAGCTAAAAGACCCATATATATTATTGCCTAATATCCATTTATAAT
AAATTTATAAAAAACCTTAGAAAATTTTAAAGTGCATACATTGTCAGATC
TTTTTGATGGCTTTCAATAAAACAAACAGTAACAAAAATAAAAAAGGGAT
TAGCTCAATGGTAGAGCAATCGTTTTACACACGAAAGGTTAGGTGTTCAA
ATCACCTATCCCTTATATATAAAAAACATTATCGCTGCTCTACAATCTAT
TATGCTTATTGGTTATTAATGTTATATGTAAAAATATTATATGTAAAAAT
ATTAGTATCTTTTTTTTTGTGTACGAAGTATAACGCAATATCAGCCAAAT
AAATTAATAAAAACTATAATTACATAGGTTTGCTATAGCATATCCGTTAA
ATTGTTAAAGTTAATAACCAAGTAGTACATAGTGTTATGTTATTATTATA
ATAAATGAGTGAGTTATTATATATTGTTGCTATATAATTTATATTGTTAA
TAGTACAAAATTTAATTATAAGTGTAAAACCAGATAATAGCAAAAAAATA
AAATAATTAATATGTATGAAAATGGTTAATTGTTATTATTGCTATTAGTA
TAAGTAAGGTAAAATTAATTTACAATAGAATGGTTTAATTAAGCCAACAA
ACACATTTATAACTATTAGGCTAGAAACTTTTTATTTAGTTTTTTATCGA
GGCTTAGATTTGTAAGCATGCAAGAAGTATTATATGCTAAGCACCCATAA
AAATTAAAAAAATATTGAAATAATAACAGTTTTTCGTATAAGCATTAAAT
ATAATGCTTGGTTTATGTAGTCCTTTTCATATCTGTTGCCTATTCCTAAG
GGTTGAACCACTTATATAAAACAAAAGATGCAGTTACACAAAGACTACAC
TGAATTAAACGCTGCAAAATGTGGTTCGGGTAATGAATATTACCTAATCA
ATAGGCGTAGTATT
