# Supplementary material for: Genomic Resources for the First Federally Endangered Lichen: The Florida Perforate Cladonia (Cladonia perforata)
Source: J Fungi (Basel). 2023 Jun 24;9(7):698. doi: 10.3390/jof9070698 (PMC10381751; doi:10.3390/jof9070698)
Supplement: Supplementary file 1 [file jof-09-00698-s001.zip › S5_asterochloris_sp_chloroplast_ONT_flyeassembly_A7_lffONLY_illumina_polishing.fas]

>A7_chloroplast_genome
ACTTGGTCTCGCAACACCTCCTAAACCATAGGACCATAGGAAGGTAGGACGGTAAATAGGACGAAGGGTACAACAAGAAGCACCTGCTTGTAGCCAAAGGAAACACAAGGAAGGGTACAATACGTGCTTGGCACGAATGGTTTCTACAATACGTGCTTGGCACGAATGGTTACACGTTAAATCAACTGTACAAACCTCTTGTTGTGGCCAAAGGAGGCACGAGAAAGTGGTTTGAAGAGTTTATACCAAGTACAAACTTCTTGTACCTTTTGGCAACACGAGTAGTAGTGTGAAACAGATGTTTTGTTGGTAGTAAGCGGATTTATTACCATGAGATTTAACTGATTACTAAATTAGTTAATCTTTTGTTGCCCCTTTAAAGGCAAGTCTACCTTTACTCAAAGTCCAACAAGACGTCTTTTTCCTTTCCTCTTGCTTGACACTTGCGTGCAAATATCAAGCACTAACCTCGTTCGTAGGGTTAAAAACTATTCGTTCAGCAAGAGCGGCTGTTTCCCGGTAATTGATTGGAACGTTTCAACAAAGCAACAGTTTTGTTAGTTGAAACTTTTCACGAAGTGGTTTTAAAGATAAGATAATGTTGAGAAGACAATTTAAACTTAAAAAAAACTGTTGATTATGCAATTCAATCTCTGCGAACCGTTTAAGCGAACCACCTCCACCCCCATCTCTACGTCTGCCTTCTTGCTAGCGACTAGAAGCACGTCTTCCTTGGAAAGAATTATCTCCAAACCAAGACTTTTTTCTTTGAGTTTTACTACTACTTGCGGTCGCGTAGCACGGCGTGCCCTGTTCTTAATAATCGGATTACATCTCATTTGTTCTGATTTTGGTTATTTAACTGGGCAAGCAAACGCGTATCCTATTTTTGCTCAGCAAAACTACGCAAATCCTAGAGAAGCAAATGGACGGATCGTGTGTGCGAATTGTCATTTGGCACAGAAATCGGTAGAGATTGAAGTGCCACAAGCAGTTTTGCCGGATACTGTTTTTGAAGCGGTAGTTAAAATCCCTTATGACCAACAAGTGAAACAAGTTTTAGGGAATGGGAAAAATGGAGGTTTAAACGTTGGTGCAGTTTTAATACTTCCGGATGGTTTTGAATTAGCTCCCAAAGACCGAATTCCTGAAGAGATGAGAAGCAAAGTAGGGAAACTTTATTTTCAACCTTATGCTCCTGATAACTCACATGTTTTAGTAGTTGGACCTGTACCTGGTAAGAAATACAGTGAAATGGTTTTTCCTATCTTGTCCCCAAATCCTTCTAAAAACAAAAACGTGTCATTTTTAAAATACCCTGTTTATTTGGGTGCAAACAGAGGGCGAGGACAGGTTTATCCAGATGGATCAAAAAGTAACAACACTGTTTATAACGCTTCTAAAAGCGGTTTGATTGAAAAGATTGAACCAATAGAATCGAAAGGTGGATATGAGATAACTATTAAAACATCGAACGGTGAACAAGTAGTAGACAAAGTACCTCCAGGGCCAGAATTGTTGGTTAAAGAGAACCAGTCAATTCAAGCAGATCAACCACTAACAAACAATCCTAACGTTGGAGGGTTTGGTCAAGTTGAAACGGAAATCGTGTTACAAAACCCTGCAAGGATTCAAGGTTTGGTTGCCTTCTTTGTTTTTGTAGTTTTAGCACAAGTTTTCTTAGTATTAAAGAAAAAACAATTCGAAAAGGTTCAATTGGCTGAAATGAACTTTTAATTAACAAGTTTAAACTTAAAGTAAAACTTCTAGCCAAAGGCAACACTAACCGTGATGGTACCTGCGTTCTAGCAAGTCAACCTTGTGCTACGTTTTGTACCCTTTCTTGTGCCTTGTGTCCCCTTCCGCTACAAGCAGGTAGAGATTGCTTTGCATAACATCAGCTTTGTTTTGCTACTTGCTTTGCAACCAAAGCAATCTCTTTGCATGCAAAAAGATTACAACGTGATTCACAAGTAATTGGCTGTACTCGCTTTGGTTACAAGAGCGAAGGTAATACAAAGAGATTGGTAGGTGACCCAAGTTAACCAGGCAAAGGCAAATATTGGGTGCGTACCAAA-TCTCGCCCTATCCTCTGGAAAAAAA--CAAAAGTTCCTTAGATTTGCTGTTGGTGTTTTATAACAAAATCAATAAAATTGCTTTTGAGTTAACTCGATATATGCCTGTTTAGTCAATTAATATCTCATTTTTACAACATATGGTAGAACCACTTTTATCTGGAATTGTATTAGGGCTAGTTCCTGTCACATTAGCAGGTTTGTTTCTTACTGCGTTTTTACAATATCGGCGTGGTGATAGAGTTACCAGTGCTTTATAAAAATCTCTTGTTGTTTTTATGTACAACTGCTTATCTGATTAATTTGCACTTTGTTTTGCCTCTGGTTTGATTTGTTCCTAGACCTGTAACCTTTGTATGTAATGTATTGCGTGGTTGCCAAGCACCTGCCAAATAACCATTCGGTTGTTGTTTCGTTATGTGCTTGTTAGATA-AACGGTTGGCCCTATCAGCGAAGCAAAAGGTGTTGCTTGGTCTACGTGTTGCTACAACTGCTTTGCATGGATAGGTGATAACTGCGCTCTAGGTAGGCGCATATGAGGAGCAAAGGCTACTCTTGCTGGACCGGAGGTAGCAAAAGGAGAATGTGGTCGATTTAAAGTTTTGCTTAACAACCGATTGTAACCAAAGGTTTGTAACTAAAGGTAACTTTCCTTGCAACCAATCTTTGGCGAGTACCTTTCGTGTTTGCTTTGCGACCTATCCTTCCGACGTAGCAACACGTACCGCAAACAATCAGTCTTGAT-CAGAATCAAGAAAAGTAAAACTTTGGGTTAGAAAGACCTTTCTCATTTAGTTGCTTTGCAATCGTGTGGTTTGGCACGTGGTGCTCGACTTACCTTTACTCTTTTCTTGGAATGCAACCGCTTAACCTCTAACAACCGATTACTTAGCACAACAAGGAAAGATAAGCAACACTTTGTCCGTAGGATAGGTCTCTAGACGAGCCATAAAGAAACAAGACCTGGAGCGCATTACGTCTTGCTTTGCACAAAACAGGTCACAAAATGTTTATACGGGGTAGAACCAAAGGTGTTGTTTCACGGACGTCGTGCGAAGCAAGAGTTACGTCCTATCTTCGATCAAGGAATGGTTTTCGCACGATGCATAGCTTTATTCAACGTTAAATCGGTTACATAACATGAGATGCTTGCGTAGATGTCTAAGATAGTTTATAACCCGAAGCCGTTACGCGAGATTTGTCCTTGGTAACAAACAACTACATAATCTATACAAAAAGCATAATTACCTAACAATAGCTGCTTATCGTGCAACCTTTCCAGACTTGTAGCTAAAGCCAACAGTTGCTTTGCATGACATAACACAAGCAAAATTGTTTTTCCTACGGCCGTCAGTAATAAAAAAGGTCGTGTTTTGCATCCGTTTTTTATTGAAAATGTTATGATTACCATTATTAGCTTTTTGCTCTCACTTGTTCTTTTCTTTGTTATTACATTAACCGTTTATTTAGGTTTATTAAGAATCAAACTTATTTAAAGTTTTTTCGTGTAAATCAGGTGTGTTTTTTGGTACGCACATGTTATGCCAAGCAAGTTTCAGGGATAAGTCTACATCTTGCTTTGCACAATAAACAAGAGAATGCAATAGCTGTTTCTCATTAATAAGAGGCTTTTAGTGGGTAGAAGTGTATATTCTTTAAAATTCAATATCAATACCCTTCTCTTGCGGACTACCTTCAAGCACAACGTTATACTTTCTTCCGGGCGAGAGTGCTTTAAGGTAGTCCGCAAGAGAAGGTTGTACCTTGAGCGTATAACATGCGCTTCTTATTGTAGCTAGAGGCAACACGTAGACGCACGATCCTCAATCGGCTGTCAAGTAAAGCACAAAGAATGCTTTGGATCACACTCAAATCCGACTGGATTAATTATCTTCTACATGCTAACTTTTGTACGGAACAACAGCAAAGGTCTATCAAAACCCAAAAAGAAACCCTGTTTGCGGGATTGAAGCACGTAACATTCCTTTCCGATATGCAAAACACATGCATGGGCGGAGGTAATCCATGTTTTACCTGATAGATTTAATCGTACCTATCAAAACCTATTTTCTACTTAAAGCAAGGTCTGTTTTATAAACTCGTAGTTGCTTGTTTGTGGAAACATTTTGGTTTTAATAGAGATATAAGGCTCTTAGGGCAACAAACAT-TTTTTT-TAACGTTAAAACTTTGTAAAAAATTATGGTATAATTTTTAAAAGATTATGTACAAAAAACAAATTGTAAAGTGGTAAGTGTTATAAAGAAGATGTTGCTTGTGCTACTAACCAAAGGTTGTGTAACCAAGGGTAACTTCTTTTGATTGTCCTACCTAATTGTAGCCGAAGGAAACGCAAAGAGGGCGTGCTTTGCCCGTAAAGCGAGGGTTGCAAAGCACAACCTTTTGTTTGTTATGAAATTGCTCGTATCTCGTGCTATCTAAAACGGATGCTTTGCGATGCTTTGCGATGCTTTGCATCTGCGTTAAACATCAATCGGTTGTGCTTTGCATGAGACCACAACCAAATCTTATAAAAGAAATCACTTGTGACTACGTACTACCTGCGGTCTTGTAGCCAAAGGCGACACGAATTGCTTAACCTAGAAGGCAGTTAGGTCTTGCTTTGCATAAGGTATG-TTTTTT-AAAAAAGGGTAATTAGTTTCGATTAGAGATTAATCTTCATGGTCTTCAAAAGGGTCTCGTAATTGTTTCGATGGTGGGCCAAATCCCACATAAATTGAATACCCTGTAATGCTTAAAAGAAAGCACCATAAAAAAATAGTGTAAAAAAAAGCTGGATTTTCCATAACAATCTGTTTTAAACTTGAAATAAAGTGTTACGTGTTGCCTTTGGCTACAAGTGTACCAACAGGAGGTAAGCTTTTCGTGGAACCAAAGATTTACGTAGTGCTGGAACAAAGGTAATGAATAGGTCTTGACCGAAGGTAGTGTTGCGTCTTGCCACAGGCACGAGATAGGACAAGCAACTCGTCTTGTTTGTGGCCAGCAAAAATGTGGTTTTGGTAGAGAACCTTAAGGTTTAACTTGATAGTTTCTATCTGTTAAATATTTAGAATAAGGATATTTTGTTGTTGTTTATGTAAACGGATCGAGCGAAAGATTACAACTGTTTGTGTCAATCTAATACAAGCCAATCTTATAGTAACGCACTTGTTATTTCTCTCACAACTTGTACAAACCAAGTGGTTTAAATCTCCACCTCTGGCCTACGAGTAACCTTTGGTTACACGCCTACGAGCTTCCTTCAGTGCACGTCAAAAGCAACCCTACTTGCGGTTTAGGACTCGAACGAGAAACAAAAACTCTTGTAATGAGTAGTTTGCAACCATAGATATACAAGTTACCGTTATTCTTTGTGA-ACGTTTTACGTGCCAAGCTCGTCAAGGAATAGTTGTTTGTGCTTTTGCTAATAAAAGCGATTTACATCTCCTGCTTCGCACAGCAAAGAAAAGCAATCTGTTTGTGAAACTTAGTTAAATTGCTTTCCTTTTTACCAAAGTCCAGATGCTTATTAATTGGTATAAACCAAAACACCTGATTTGTTTTACTGAACGAGCAAAGCAGGTTACACAACCAGTTCGAGTTTTTTATTGAAGTTGCTGGCTTACAAACTCTCCTTTGACACTTGATCCTTTCTTAGCGCCACCTGTTCTCGCAAAGCACGTAAAACAATCCATTTCTCTAGACCAAAATTGCTTTACCTATATGTTTGGTAGGCGATGCAAAGCAAGGCACGTGCAACTTCTCCTAGACGTCGTGCTTGTGCGCTC---CAATTTGTGC-CATAAGCAAGACGTACCACTTCCTTGGGACGATGTAACACGTACCAAACAATAAAAACACAACATGACAGAAAGTAAACTCAAACTAAAACAATGGAAACTTATGGCAACAAACAGCAACCGAGCATCAGTAGAAAAGAAGGACAAAAAGAAAGATGCAAAAACTAGTAAAGGAACTCCATTAGGTACTTTATTAAAGCCATTAAATTCCGAATATGGTAAAGTTGCTCCTGGTTGGGGAACAACAGTGTTAATGGGGGTTTTTATGGCACTATTTGCAGTTTTCTTAGTAATTATCTTAGAAATTTACAACAGTTCTGTTCTTCTAGATGAGGTTAAACCTGTTTTTTAAACCTCAACCAACTTTATTAGAGTTGACTTCTACGTAGTGGTGTAGCTAATGGATAGGTCTACCTGCTTGATTGGCACAAGAAGCAGGTAAATCGGTCTACCTGCTTGATTGGCACAAGAAGCAGGTAAATCGGTCTACCTGCTTGATTGGCACAAGAAGCAGGTAGACCTATCTAGCAACACGTGTGCTTTGTTGAACCGCAGGTAAATCGGTTGGTACCAAGCGATCACAAAGAATCAAAAGAAACTTTAACCAATCGATTGCGCCGAAAAAGGCAGCCCCTTGTAGCCAAAGGCAACACGACGAGTTACGTCCTATCTTCGATCAAGGAATGGTTTTCGCACGATGCAACATTACGGCTGAAGCACGTCCTACCAGGTTTAGTTTTATTACCAGCTTGAACATAGTGATGGTTTACCATAACGGAGTGGCTTGTAAGTGTATATTATTAAGTATTAAACAAGGTAATATTTGTGCATAGCGAGACTCAAGATAGAAGCACGAGGTACACGTGAAAGTAGAAAAACCTCTGCCTTGAGAGTGTTACAAAGCAAGTGTTGCTTGTTTTTTACGTTTTGTTGTGTTAAAAGCACCAAAACTACAACTGCGTTGGTTGGTTTCTAGAAAGATGCCCGTATTCAAACACAATTCTTAGTGATGTAATTCAAGTCGATTTTTTGGCATCTCTTACATACTACTTGCTGTTAAGAACAGATTACAACATATGCAAAAGTAAGAGTTCGAGTCGGCGTGCTTTGCTCCACCTCTACTCCTACATCCTGCCTATAGCACGAAAAGTTACAAAGATGTTGTTAGGCAACCCGTCGCCTTTGTGCAAAGCAAACGGATGAGAAGTGAATTTAATCGGTTTTGCTTACCATGTGTGGTAATATATCTTAGATATGTTACTTCGCAAACCACGTTAGTGTGACTTTGGGTTGTAATTGGTTACATCTCGTAAAACGTAATACTAACTTGGTTCGTGAAGCAATTTCTTACACGTCAAACAAAACAATAAGTAAAACCAACCTGTCTTTTCACAACAAATGTGTTTTAATCAAAAGGTTCTACTCAATTACACTTTGCTCTTGGAACCAAAAGTAACACGACCCAAAGTAAAAATGTCCCTGGCTTTAGACGGGAAACACGTGTTAGTTTTCTTTGGGGTCAGCTGTTACTTGTGTTGCCTTCGGCTACAATACCTTCACGGGTCTTAGTACGCCACATATTGGTACTTGCTTTGCACTTGTAGCCAAAGGCAGCACTTGCTTTGCTCCATGTGTTTACCCGTACAACTCTACAAGAAATACGCCTTGTAACAAAGTATAAGCCTTTCGGTAGTAAGGTTGCTTCTTTTGTTTGAAGCCAAAAACAACACGGTAATAGCTAAATCTACCCACGCAAGCATTTTCTTTTGGACAATCACTGTTTTCCGTGCAAAACGTCCTGTATTATCACAGCTTGCCTTTGTGTGCATACCAACAACCAACACATGTGAACGAACGCAACCTTGTGCTTGCAAAGCACGTGTTACCGGCCGAAAGAAGGGTACCACGTTGAAAAAA-CAATTTTTATTAATTAACAGACTTTTTAGGAGATTTTGCTTTTATGCCGATAGGTGTTCCACATGTTCCATTTCAGTTACCGAATGAGGAGACAGAACAATGGGTTGATCTTTACAATCGACTTTTTAGGGAAAGGCTTTTGTTTTTATGCCAAAATTTAGACGATGAACTAGCTAATCAATTAATAGGTATTATGTTGTATGTAAGTGCTGAGGAGAGTTCGAAAGAGATTTTTATTTATATAAACTCAGCTGGTGGTTCAGTGCTTTGTGGGATTGGTGTTTATGACGCAATGAATTATGTGAAAGCAGATGTAACGACAATTTGTGTAGGTACAGCGGCATCAATGGCTTCTTGCGTTTTAGCTGGAGGAAGTCGGGGAAAAAGAATAGCGTTACCCCATTCACGCATCATGATTCATCAACCAGAAGGT---GGAAGCGAAGGTCAAGCTTCCGAAGTGATTTCAGAATCCGAAGAGGTTATACGAATTAGGCGTCAAGTAGGAAGAATTTACGCAGAACGAACCGGACAACCCCTAAATCGAATTTCTAGAGATATGGACCGGGACCAGTTTATGTCAGCTCGAGAAGCTAAAGAATACGGATTAGTTGACCAGGTGGCAATAGACAAATCGCAATTATAGTGGTACCGCCTTGTACCCTTATTGCCTGTGGCAAGACTTGCTTCGCACACAAGCAAGATCGACACAATTTTAGTTGCTTTACCTTTCTTTAACTACAAGGCGGTGACCATTGTGTTACGCCCTACTTGTTGCTACGTGTTGCTGGAGCAAAGGTAATGAATAGGTCTACGAGGTGAAGCAAAGGGTACTCGTTTTGTGCCCTTTGTCCTCTCTTCGCGACCTATCCTTCGGACGTAGCAAGATTAAACACGAAAGGTTGTTTCTTTCAAAAAAAA-GA---CAAGCAATACAAGTCAATTATAACGAGCCATTGTATCTTGTTTTGCGCCTTGTTGCTTGATATTCCGATTTAGAACGCTTTATATGTTTTCCAAGCTTTGGCTAGAACAAGCCAAACACGTCTTGCTTTGCACGGAAAGGCAAGAACACCAATCGATCCGCTTGTTAGGTCCCTCTATACGAGAAAAGAGATATGCTTCTCGATTGGTTGTGTTACAAGACGTTTTGTCGCGACAAGTAAGGGATTGAGTCAAAAGTAGGTGCA-AAGCAAAAGGAGAACCGAGTTACACCGGCAAAATACATGTACTGTAAAACTGGAGGTGTTGGTACGTGTAAAGGATAGGTCTACCTACTTGCTTTGCACAAGAAACAAAACGTACAAAACCTCTACGAGTTACGTTCTATCTTGGATCAAGGAATGGTTACACGTCTACGAGCTCAGCATGTTTAAAACAAAACCTAGTAGTTGTGCGTAATCTTAAGCAAACTGCGTTTTCTCCTATAATAGCCACCTAAAACAAAAGAAAAGAGTTGGAAAATTAACCTTTAAAAAACACTCATTAAACCTCTTTGAGTCACCTACATTGCTTGATATCAGCTTTAAGTCTACGAGGTGCTTTGCTCTACGTCGCGCGGCAAGAAGAAAGCTTTTGTTTAAGTTCCCTATTGCTGTTGTTCCTAAAAACTATGTGTTGTTAGTATTTGTATGAGTACATTCGTGGCTTAATCTTATTAACTTTTCTAAGTATTGGTCTAAGTGGCCTGTTATGCCTTGAACTTTAAAGTTGAAATTGCTTATCCCAATTTATCGATCAACCATTTGTTATTGGGCCCAAACGTGTAGTTGTTGTTTTAATGTTCTTAGTTACTATTTGGTTTTTTATTTAGCAGAATTATCACATCTTACGGTTAATTAAGTGGACGAGTTTGGCACTTGCTTGTAAAAGAAAAGACGTGCTGCTTTTTCCTAAGGAAGACGTGATACAAAGCAAGATCTTCGGTTAGTGGTAGTGTTTTGCTCTAAACAAAGTACTTATCGCATTGCATGTGGTAGTCCAAAAGAATAACCCTCGCTATGTTAGTATTTTGTAAGGTAATCTTACCGTTCAGCCTAGGAGCTGATTTGTCAATGCACTCTACCCACTCGATTTGTTCGACCTGCAACTAACGACAAGATGTTGATTTTACCTTAGAGTAACCTTTAAGTAGCCATTGTGAAGGCGTAATGCAATACAAGCAAACCTGTTTTGGGTTTCTCTGTGTTGCTTGGCAATCTTGCAAATCAGTAAAAGCAAAACATGTTGTCCTACGAGTTACCTTTGATTACACGTTGACCTAACACAAAGATCATTTGTTCCTTGTTTTCGTTTTCTTCCGTAGTCACGTGTTTCTTGGCATAACCCTCTTGTACTTTACGTGTTGCCTTTGGCTACTTTTGCTAGGCACGCAAAATTAAGCAAAGCACATAAAATCAATACCTCTTCTTATTGCTTTGCATGTAAGGGCAGCAATTCGTGCTGCCAAACAATACAACACGTAGAACGATTCATACAAACAGTTTTGCTAGTTGTAAGCCATGATAAAA--TCGAAGTTATACTCTTGACATATTTAATAAGTCAAAGTTATTATTAAAGAAATGGTATTATTAAATTAGATTTTATCAA-A-CAAATATATTGTTTGGCACAACTTACCCTGCAGACACAAGCAGTACAATTGTAGTTAACCGATTGCGCGTTGACCCAAGGAAGTGACAAGCGTTGTTGTCTTACCTATTGTCTAGGAAGAGTACAAGTTTTGCTTGGCACGAATGGTTACACGTTCAACACGTGGTGCTTGCTTGCCAATACCTTTGGTTGACGCAAAGTACAACGTCTTGTATCGTTGATGTAAGACACTTGTTTTGCACTTACACGATTACTTGCGTGCCAAGCAAGTACTTTGCATCAAAGTAACAACGCAAAACAAGACAAATTAAAACCGGGCAGAGTGTGTGATCGTAAAAGTTGTAATTTTATTTTTGGAAAATGGCTCCACAAACTGAAACAAAAACAGGTTCTGGCTTTAAAGCAGGTGTAAAAGAGTATAAATTAACTTACTATACTCCAGATTATCAGGTAAAAGAGACTGATATTCTTGCAGCTTTCCGTATGACTCCTCAAGCGGGTGTTCCTATAGAGGAAGCTGGCGCAGCAGTTGCTGCAGAATCTTCGACCGGTACTTGGACTACTGTATGGACTGATGGTTTAACTAGTCTGGATCGTTACAAAGGTCGTTGTTATGATATCGAACCTGTTGCAGGTGAAGAGAACCAACATATTGCTTACGTTGCTTACCCTTTAGATCTTTTTGAAGAGGGTTCTGTTACAAACCTGTTTACTTCTATTGTTGGTAACGTTTTTGGGTTTAAAGCTCTGCGTGCACTGCGTTTAGAAGACCTTCGAATCCCGCCAGCTTATGTAAAAACATTCCAAGGACCTCCTCACGGTATCCAAGTAGAGCGTGACAAACTAAACAAATACGGCCGTTCTCTTTTAGGTTGTACAATTAAACCAAAATTAGGCCTTTCTGCGAAAAACTATGGTCGTGCAGTTTACGAATGTTTACGTGGTGGTTTAGACTTTACTAAAGACGACGAGAACGTAAACTCTCAGCCTTTTATGCGTTGGAGAGACCGTTTCTTATTCGTTGCAGAAGCGATCTATAAGTCTCAAGCAGAGACGGGTGAAATCAAAGGACATTACCTAAACGCAACTGCTGGTACTTGTGAAGAGATGCTTAAACGTGCAGAATCAGCTCGAGACTTTGGTGTTCCAATCGTTATGCACGACTACTTAACTGGTGGTTTTACTGCAAACACTACTTTAGCACACTACTGTCGTGACAACGGTTTGTTGCTTCACATTCACAGAGCTATGCACGCTGTTATTGACCGTCAAAGAAACCACGGTATGCACTTCCGTGTTCTAGCAAAAGCTTTACGTTTGTCTGGTGGTGACCACCTTCACTCAGGTACTGTTGTAGGTAAACTAGAAGGTGAGCGTGAAGTAACATTAGGGTTTGTTGATTTGATGCGTGACGACTATATCGAAAAAGACCGTAGTCGTGGTGTTTATTTCACTCAAGACTGGGTTTCTCTTCCAGGAACAATGCCAGTTGCTTCTGGTGGTATCCACGTTTGGCACATGCCTGCCCTAGTAGAGATCTTTGGAGATGATGCTTGTCTTCAATTCGGTGGTGGTACGTTAGGCCACCCTTGGGGTAATGCTCCAGGTGCAGCTGCAAACCGTGTAGCGCTTGAAGCTTGTGTTCAAGCCCGAAACGAAGGTCGTGACCTAGCTCGCGAAGGTGGTAACGTTATCAGAGCTGCTTGCAAGTGGAGTCCTGAACTTGCTGCTGCTTGTGAAGTTTGGAAAGAGATCAAATTTGAATTTGATACTGTTGACGTTCTTTAATCCCTTAATTGGTGTTCCCTTATCAGTTGGAGAATTGTTTCTCGTCAATCGACTTTACCTTTCCTAGACCGTAGGTAGACCGTAGGTAGACCGTAGGTAGACCGTAGGTAGACCGTAGGTAGACCGTAGGTAGACCGTAGGTAGACCGTAGGTAGACCGTAGGTAGACCGTAGGTAGACCGTAGGTAGACCGTAGGTAGACCGTAGGTAGGACGGATAGACGTCTATCCGTCCTACCTACGGTCTACCTACGGTCTAGGAAGGGTACAATCAGAATCATTTATTAACAATTATATATATA--ATCTCTTATGATGGACTTTATCGTAGTTAATGTGTATTTAGGACGAATTAGGGATGCGATTATCGGTG-CTATGTCGGCTAAATTTGCCG-AAGCCATTATAAAAACTGTGACTCATGAGAACTTAACACAACGACAAGAAATCGTGAAATCATATCAAACTACACCGATGAAAGACAAAACTTTCATCAGTGAGATGCTTCGTTACGAGG-CCCC-GTTCGATCAGATCGTAAACGTTTTGGTTGAGGAGCAATGTCCCTTACTTGAGGGTGGACTTGTTTTTGAGGCAGAAATAAGTCAAGCTGCGTTCATATGGGGAAAGCGATCTGTTCGCACAAATATTTTAAATAAAAAACAAGGGAAAGAAAAAGTAAAGTATTTTGAAGAAAACAATCCCTTGATTTTAAACGTTCCTCGAAATCTTTTTGAGGAACACAGTATGGTTGTCGTTAATAAAAGCGGAGAGTACAAGGTTTATACAACCGCGACGAACCACCCTGAGATTTATCAATACCAACAAGATCTCTGGGACTCTGCAGCAAAACATTGTCGTGATTTGTTAGATTTTAAAACTCAATGGGCCTCTATTTCTGAGGCTCAGATGCGCTTGATTTATCGAA-ACAGGTATAAACAAAAACAACAGCAGATTGAACACTCCCACGAGCCTAAAACTGAGCAACAACGACAATACATAATTGCCGAACCAGCAATCCCTCTCAGCCAATATGACATAGCTGGCCGAAATTTTCATTATAAGCCGATCGGGATAGGAGTGGTTGTCTGGTTTTTTGCTTTGGCCTCTATTTGGTGGCTGACTGACGAAACCAGAGAAGAAAAAAAGAACTAACTTTTATTGCTTTGCGTGATATGATTCACGCAAAGCAAATGTGGGTCTAATGGCGGGACCAAAAAAGAGAAGAATCGATAACTCTTATTGTTTTGCGTTACATGAT-TCACGCAAAGCAAGCGTAGGTCTAATGGCGGGAGTAGGATTTGAACCTACGACCTCAAGATTATGAGCCTTGCGAGCTACCAGACTGCTCTATCCCGCGCTTAACACACAACCAATTCCTTAACCGCAGAACGTACTATCTTTGTTTACTTAATTGGTGATCTAAGGTTTAAGTTGAACATTTTTTGTTCTCTTAAACCGGTAGCGAATAGATTTCGCTACCGGTTGAAGACAACTTACAACAAAAGCTCTTTACTAACAAAACGTAAAAAAACTGCTTCAAGTGTTGTCTGTAAGTATACCTGTTTAGCAAATTACCTTGCCAAACAGGTTACAAACTTGTGTATAAGGTCAAATTCAAACGGTCTTTTAGTGCGTCTAAGCTACAACCATTGCTGGCCTTCTACCTGACGTCTATCGAACGGCTTCTCTTGCCGAGACCTTAAGAGAGCACTCATCTTGAGGTGGGCTTCCTACTTAGATGCTTTCAGCAGTTATCCGCTCCGTACTTGGCTACCCAGCGTTTCCCGTTGGAACGAGAACTGGTATACTAGTGGTGCGTCCTTCCAGGTCCTCTCGTACTATGGAAGGCTCCTCTCAATGCTCTAACGCCTACACCGGATATGGACCAAACTGTCTCACGACGTTCTGAACCCAGCTCGCGTACCGCTTTCATGGGCGAACAGCCCAACCCTTGGGACGTACTACCGCCCCAGGTTGCGATGAGCCGACATCGAGGTGCCAAACCTTCCCGTCGATGTGAACTCTTGGGGAAGATCAGCCTGTTCAATTTTGTTATCACAAAGACCTTTAAATCTTTGTTTCTCCGTGTTTCCAAGGAGTTCAGACTATGTCATCAACTTGTTTCCTATTTGTTTTTATTACAAGTTGCCGGGCACTCGTGGAGAGGTTATTGGTTGCACATCCTCACTCTCTAGTCGTTGAACGTTTCTATTTACTTTCTTTTGAGATTGAAAACTAGAAAGCTTTCTAGTTTTCAATCTCAAAAGGTGCTTTCTATAGATTTCGCTGCAAATTGGCATGCTTTTACAAGAAGCAGTTTTTTAAGAATTAAACACAATTCTGTTTTCTT-ACTTGATACAAACCTTCGATTTGTATCAACCTGTTTGTAAAGTTTAGCTTTCTTTGCAATTCACCCAGTTTGTTGCCTTGACGTTACCGCCAAGCGGGACAACATTCTATCCCTAGAGTAACTTTTATCCGTTGAGCGACGGCCCTTCCACTCGGTACCGTCGGATCACTAAGGCCGGCTTTCGCCCCTGCTCGACTTGTAGGTCTCGCAGTCAAGCTCCCTTATGCCTTTACACTCTCCGGCTGATTTCCGTCCAACCTGAGGGAACCTTTGCACGCCTCCGTTACCTTTTAGGAAGCTACCGCCCCAGTAAAACTGCCCGCCTGAAACTGTCAATCGTCCTGATTCAAGGATCGCCATTAGAATTCTAGCTCTTTTAGAGTGGTATCTCACTGGTAGCTCCACTTTCCCCGGAGAGAAAGGTTCATCGCCTCCCACCTAAGCTGCGCAAAAAAAGCCCAAACCCAATTCCAGGCTACAGTAAAGCTTCATAGGGTCTTTCTGTCCAGGTGTAGTTAGTCCGCATCTTCACGGACATGTCTATTTCACCGAGTCTCTCTCCGAGACAGCGCCCAGATCGTTACGCCTTTCGTGCGGGTCGGAACTTACCCGACAAGGAATTTCGCTACCTTAGGACCGTCATAGTTACGGCCGCCGTTCACCGGGGCTTCGGTTGTCAGCTTCCCTGTCAAAAAACAAGTAACCAACTTCCTTTACCTTCCGGCACTGGGCAGGCGTCAGCCCCCATATATCGTCTTACGACTTAGCGGAGACCTGTGTTTTTGGTAAACAGTCGCCTGGGCCTGGTCACTGCGGCCCCCTTGCTTAGCACAAGGGGGCACCCCTTCTCCCGAAGTTACGGGGCCATTTTGCCGAGTTCCTTAGAGAGAGTTATCTCGCGCCCCTAGGTATACTCTACCTACCTACCTGTGTCGGTTTCGGGTACAGGTAATTTATAGAAGTTATGGAATACATAACGCACAGTTCGA-GCTTTTCTAGGAAGTGTGACATCAAGTTAACAACTATCCCGCTTTTGTGATTTACCTGCTAACAGACAACCCTCACATACACTACAAATAGAGGTGTATAACCTCTCAGCTCAAGGACAGTTTCTTTTCTACCTCTCAAAGCCTCGAAGATTTCCGACAGCATCCACTACTGCCTAACTCTAGCCTCCTTCGTCCCTCGGTGTTAACCACAAATTAGTACGGGAATATTAATCCGTTTCCCATCGGCTACGCCTTTCGGCCTCGCCTTAGGCCCTGACTCACCCTCCATGGACGAACCTAGTGAAGGAACCCTTAGGTTTTCGGGGCATTGGATTCTCACCAATGTTTGCGTTACTCAAGCCGACATTCTCACTTCCGCTTTGTCCACAGCAACTCACATTACTGCTTCATTCTACAGCGGAACGCTCCCCTACCGTAACCTGGTTTAAAACCAATGTAAGTGACAGCTTGGCGTCCAAAGGAAGCGTGACAAGCAAGCACAACACGTGTAATATTACTAGGTTACCCACAGCTTCGGCAGACCGCT-TAGTCCCGTTCATTTTCGGCGCAAGAACGCTTTACCAGTGAGCTATTACGCACTCTTTAAAGGGTGGCTGCTTCTAAGCAAACCTCCTGGTTGTTTCAGCATTCTCACCTCCTTTAACACTTAGCGGTCATTTTGGGGCCTTAACTGGTGGTCTGGGCTGTTTCCCTCTCGACAATGAAGCTTATCCCCCACTGTCTCACTGGTCAACGGAAAGCCTGCCTAGTATTCTTAGTTTGCTACGATTTGGTACCGCTCTCGCAGCCCGCACCGAAACAGTGCTTTACCCCTAGACAGCCCATCGTTAACCGCTGCGCCTCAACGCATTTCGGGGAGAACCAGCTAGCTCCGAGTTCGATTGGCATTTCACCCCTAACCACTGCTCATCCGCCGATTTTTCAACATCGGTCGGTTCGGACCTCCACTTGGCTTTACCCAAGCTTCATCCTGGCAATGGTTAGATCACCCAGGTTCGGGTCCATAAGAAGTGACCAAAAAGCGCCCTTTTAAGACTTGCTTTCGCTTTGGCTTCGGCAATTAAAACCTTAACCAAGCCACTCCCTATAAGTCGCCGGCTCATTCTTCAACAGGCACGCGGTCAGATTTCTCCTCCCACTGCTTGACAGCTCACGGTTTCATAATCTATTTCACTCCTAACAAAAGGCTCTTTTTCACCTTTCCCTCGCGGTACTATTTCGCTATCGGTCATCCAAGAGTATTTAGCCTTACGAGGTGGTCCTCGCTGATTCACACGGGATTTCACGTGCCCCATGCTACTCGGGATCAGACAACTTTTCCTGAAGCAGGAACGTTTGTGTGCACAACAAACAGTTTTGCTTTTAACTACCGGACTTTTACCGTCTACGGTGCAGTATTCAACTGCTTCGTTTAGCAAAACACTTGTTTCCAATCAAACAGTTGCGGGTTAAAGCTTTTTAACCAAAAAGCTGTTTAATGCTTTAATCCCTTGTCTTTGTTCCCACTACCCCGACTTGCTTTTTATAAAAGCAAAACGGTTTAGGCTGTTTCCAGTTCGCTCGCCGCTACTAAGGAAATCGCGTTTGCTTTCTTTTCCTCCGGCTACTAAGATGTTTCAGTTCACCGGGTTACCTCTTTCTCCTCTATGAATTCAAGGAGAAGTATAAAAGGTTGCCCTATTCGGGAATCTCCGAGTCATAGCTTGTTTCCAGCTTCTCGAAGCGTTTCGTCGGTTTCCACGCCCTTCATCGTCTTTGGATGCCTAGGTATCCACCGTAAGCCTTAATATCTTTGACCTAAATTGTTTGTGGTATGAAACAAATAGTTGTTAAAGTGTAAAACCTTTAGTTAAAAAGGTTTTAAATGTAACAGTTTTTGATTCCTGCCGATTCTTAATATACCTTGTTTGTTGTTTACTGTCAAGTTGCCCCGCCTCTCTTTGTAATGTACCAATTGTGTAAATCAGCCAAACAAGCAAAACGTTAAATTGCTCTTACAAACACGTGTACCGCCCTACCTACTTGTAGTCAACCGATTGCGCGTCCTACCTACCGTCCTACGGTCCTACGGTAGATAGGACGAAGGGTAGGCACCTGCTTGTAGCCAAAAGCAACACTACAAGTTACGTTCTACGTGTTGCCGTCTTATCTTCTTGCAGTTGAAGGAAACACAAGGAAGGGGACGCAAGAAAAGGTACAAGATTAAAGGAACAAACAACAACACATAAAACCTTGTGTTTTAGGCCTACCATCCACGAGATAGTTTCCCATGCAAAGCATGACAAGCAAATCCTGTCCATCTTCTTGTGGCTTTGTGCAAAGCAATCGAACACAACAGCACGAGCGAAATACGTCGCAAAGCACGTAAATTAT-GATTTGCAAAGCAAATAGAACGTGGATCATTGACTGGATTTAGAAGAAAGGCATTACTTGATCCTATTACTTGCTTCCCACAAAGTGTTTTTTTTGCAGCCATTGTGCCGTGCGAAGCAAGTGTAACCATTCCTTGACCGAAGATAGAACGTGACTCGTACTGTTGTCTTTGGCTACAAGGGTGAAGGGTACAAGTCAAAGCACGAGAACACAACCAATTGTCTTTTACTTTCTCTAAACAC------GAGCCTTCTACTTGAAATGGCATGCAAAACATACGCCTTATTCTGTAAGATTGGTTACCCCGCTCCCTAAAAAGGTCTGTTTATTGTTAGTAATAAACTACTCTTGTTTTGGCTGTTTAGAATCAAAACCCATAGTAGTTTTTTGTGGTATTTTGTTCAAAAACTTTTTCTTTTCTTCTTTTCCTTTTGTGATAGCTATCTTTTTTTGATTTAAAATACCTTTTTTCCAATTAGCTTTTCGAATGTTGCTTTTAGATTTAGATTGACGTTTTTTTGGAACTGGCATACGTTAAAATCAAGTCTTTAATGTTTTTTATATAACTCCAATTAAAAAAGTAACTGGATGTTTTGCCTTGTGCGTAGCAAGAGTAACCAAAGACAACACGTAGGGTACAATTGCTTTGTTTTATCTGGTTTTTTTAAGCTTTCGTTTGTAACCAATCTATACTTTAAATCCCGACACCTAAACCAGGTGTTGGCACCTTCGATCGCTTAGCAAAGGGTAGAAATGCATGTGTTTGCTCAACATGGCCTTTGGTTGTCTTTTATAGTTTCGTTCTGCGGTTGATTTGGTGTAAGGCCAGCAAGAACAAGCAGATTTAATCCAAGGTAAGAATTAAGTGGTATAGAGGCAATCACAACGTAACAATAGATTTTAGCTGTAAAAAAAAGATGCCAAGTAATAAACTACGAGAAGTAGATACAATTGTTATGCATAGCAATTGTTATTTAAACTGGAAGTTTACAAATTGTCAAATTAATGCCTTCGGTCGGACTCGAACCGACACGCCGTAAAGCACCGGTTCCTAAAACCGGCATGTCTACCAATTTCATCACGAAGGCTTTTTTGTGATTATAGGGATTTTGCTTGTTGTTGTCAATAATTCGACAAATCGATATGAGTTTGCGTTTGATTACAATACGGCTTTTTTGCTTGTGTTGTTATCTATGGCACAAAATGTTACAAGAAAAGTTACACAACCTTTGGTTACACCACTTTTTTATCTTTGAAAA-AGAAATTAGCAAACCCTTGAAGCACGCAATTGGTAGTTAACACTAAATCTTGTTTCAAAACTTGTTTATGGCATCAAAACATTGGCTTAAACGTGGTACTTGATGGCACATTACTTGCCTTATGAGCACACCACGTTACAAGTAGGTAGAAAAAGCAAATGGTTTGCTTGTCATTAAAACGGAATATAGAAGTGATTGCGTGCTTTGCAAGCACAAGGTGAAGACATTTTAAACGTGAAACATCTTCACCTTGTGCTACGTGTTGCTTGTGGCACGAAGGGTACAAGTAAATCTTTTTT--ATCT--ACTAAGTCAACTTTAACATAACGTTAACAACTTAATAACTTGTGCAAGTTGCGAACCTTTATAAGGCAATTTAACCTATACCTGCTTGGGCATCCCTTCGCACTAAAAAAAGTTTTGGTAAAAGAAAAACGTGCTTTGTTTGTAAAATAAAAAACTCCAAGAGAGAAAATAAGGTACTTTTCTTCTTGCTTTGCGACCGAGCCAGACCTTTGCTTTGCATGTAGGACGTAGCAAGTTGCAAATTCTAATCCAAAAAGCATCCACTAACCCAAAACAAGCGTTAGTTTCTGCTAGACAGTCCACCATACAATCACTTGCTTTGCACTTGCTTACAGATTTAGACAGGTTTAAAAGGAGAAAACTAGAGGGTCAGGAAAGAAGCGATTGATTTCGATTAAAAGCCCAGCTGTGAAGGTAAACCAGATCAAAGCCACTACAGGAGCTGTAGAAAGATAAGTTGCAAAGTTTTTCATGATGTGTTCCTTTTTATATAGAATTGTTAACTACGCGTTTAGGTTTAAAGTGTTACTGGGCCTACTATTTTTGTTTGTTGTTCAAAGTATCACCTTTAAAAATTACACCTAAACTCTTGTAACCTTTCGTGATTGCTTTTTACTACCTTCGGTTGACGTAATACAACCAAGTGTAATTTTTTCTCGTTACGTGTAACAACCTCGACGTGTTGCTTGTGTTACCTTTGGTTATACCCTTTCATGCAAAGCACTACTACTTGTGTTGCCAAAGGGTACAAGAGGTTTCTACTTGGTATCACGTCTTCCTTAAGAGAAACCACTTTCTCAT-CCTTCCTTTGGGTACAACAAAAAGTTTGTACAGTTGCGTTCTATCTACTTGTAGCCGAAAAAAGCACGAGAAAGGGGATTTGTCAAAGAATTGGTGCGCACAAG-CAAGTTTTCCTGCGGATCAGAAACAGTTACAACACCTAGAATAAGAGTTGTTCTTAGACCAGGTCAAAATCAAACAGTCGGTAAAGGAATTCTTTCCACTTAACGTCAACCACGACCCGGCTTTAAGAAAATACGTGCCAAGGAGTTGGGTATCAAATAACAGTTTCACAAAAAGTAAAGTCTAATTATTTAAAGTATTATAAAGGTAAAAAAACAAAAAAACCAGTTTTATGAAAAGACAAGTAGTTGCTTGGCACCACTTGCGCCCATCCGTTTGTATCCTTTACCCTTCTTGGTTTTATTGCCGGTAATCTTTTTACTACTTTTTTAGGAAAACTCCGTTCTACCTTTTGCGAGCCTTGGGACGGTCTGATAATTCTAATTGTTTTGTTTACTTTAGAGTTTATAAGCTTTTTAATCTATTCGTGCCAAGCAAGAGTTTCGGTTACCAAGCA--CGCAAAGCAGAGTAATAACAGTAAGATAAGAACAACAGGTTTTGTTTTTCCCAATAAAAGCACTTTCTCTTTGTATAAAACTCAAGAGGATTTAAAGAGAAACAATTCAATTAATTCCCAATTGTTTTACACTACTACGCGAAAACCGGAAAACAATTTGTTTCTTTCTAAGCCAAAGGTTTCAAATCTATCAAAAACTTTTTTTTATAAAAGTTTAAATTATTTCAAAATAGGATTAATGCTTGGACTTTTTATTGACGCTTTTAAAGTAAAGAGTTAATGCTGTGAAATGCTTCTTTAAAGTGGTTTAAAAACAAAACTAATAGTTTACCGTGACCCGAAATTAATTTTTTTGTTACAAGGCTTATTTTTCAGTTTTATGTAAAACCTGTATGCTATGTAACATACGATTAATGCCGTCTACTCCTATTAAAAGCGTCATTAAACAGAATGTTTAATGTTATTAAATAAAGTCATTAAACACTCTGTGTAATGGTACTCTAACGTAGTTAAAATTACTACCTCTCTGTTCAAGAAGAGTCAACTAGTTTCTTCCTTCCTCTTGTACTGTCTGGGCACTCCCTTGTCTCTTCTAAACTTCTCTGCCTTGTTCATCAAACGTAAGAAGTCTTTCTCTTTGTAATGTGTCCTATTGTATACAGCAAAAGTAGCCAAGTTTGAATGACCTATTATCTTTTGGGCAACTTCAATACCTCCTACTTCTATTAAGCTAGTAGTAAGCCCTACTCTAAAACTATGTGTCTTTAAGTTCTTCTTTACGACCTTAGGGGTATGTTTCAAGACCTGGTTAAGTTTCCTGTCTAAGTTTTCAGGATACAAAGCCTCTTTCTTTCCTCTAGCAGTTATTACTAAGTTATTCCCTTCTTTTCCCTGGCAAAGAGTAGTAATATCAGCCTCCCTTTCCAGTATCAAAGCGTGTATTGCCCTGTTTTATAGTAAACAATTAGCTACCCTAACTCCAGAAATATACAAGAAAAGAAGGCAAACTCTTTCTCTTGC-AGCTACAAAAGAGTCCTTTGTGATGTAATTAACACCATTAATAGCCTCTTGATATTCTACGTAAGTAGCAGCAGCTCTAGAGGGCCTCCGTTCTCTAGCTCTCCTTCTATCCCTCCTTTCTTTGTCGAGCCTTTCGGACTGAGCTTTTCGCAACATTTCTTCTTCCAAAGCAATGACCTTTTCTGTTATGAGTGCCAATTGCTGTTGCAACTCTTCATTCTGTTGGGTTATTATCTCTTTCTGCTTGACTACTACTTCAATAACTTGCTCTTTATTTTCTACAGCCTGGTTTAAAGCCTCTTGGTGTCTTTCTACAGCCTGCTTTAAAGCCTCTTGGTGTCTTTCTTCCGATTGTTGTTTCCATTCAACAAAAAAAGCAACCCAATCACCTGCGTACTCTTTAACGGCCTTAGCTTTCAACAGAGCTATTTCTTCTCCTTTTTTGGTTCCAGTAGCACCTAAAATTTGTGTAGGAGCTTGATTCTTTTCGAAAAGCACTATACCGTCTTCCATAATATTAGGAGAGGCCCCAAAAGTGGTTTTAGCCGTACTTCTAAGATTATTGAAGTTGTTAATAGCTTGATTGACAATTGTTACTACTTCGTCTTCTTCTAATTGAGCAAATCCATAAAGTTCTCGAGGTTTGTGCGGTAAAGACAAAT-GATGGATCTTACGTATCTCTCCTTTCAATGTCCTATGAAACCTCTCATGTACCTGATTGTGCATTCTATAAAACTCTTCGCTTCTAGTGGCGTGTCCGAGGCTCTGTTCTATACCCTGACGTTCTAAGAGCTGTGTATACTCTCTACTAAGAAACTGTTTTCCAGAGTCAGTATGGATCATAGTGGGTCT-CTGTTTGTTGTGTATACATTCATCCAAGGTTGAAATAACGTCTTTGCTTGTAAAGTGATTGTCTTGTCCGAAAAGAATTCTATGTATAATTATTTGCCTTGTACTTTGATCTTGCACAGTTAAAAGCCACCAAGTGTGTAGACAAGTAAAATCCAAAGTCCATACCTGATCAAGGGTGGAGGTATTGAATCTGTTTTTTAGTAGGTTTTTCTGTTGAATTTGAATTGTTTTTATCATATTGGCAAACGTCTTTTTGAATCAAGAATAAAACCATTTTGATTGCTTATGCGTCCTGTGCTGTGCGTGACCCGTGCATCCTACTACCATTCGTGCAAAGCAAGACTTGATGCAGAGCACGGTCACTAGCATTCCTTCGGACTTGCTTGGGATGCACAAGCAATAATTGCGTGACCCTTCGCACGGGTCACGAATGGTAGCAAACTAGAAAACTAGTTTTTTTCCGTTTTTCAGTTTTATCAAAAAAAAGTATGGTATCAAACACACGCATTTTATCTTTATTTTGGTTCAAAAGAAGTCAAATAGTTTGCGAAGGTGGGGGGGGTTTGCTTTGAAAAAAATTAATAGTCTCTGTTCTCTTTCTTATTTGACGTTTTCTACAATCAAATGATTTTAAGGAACTATTGGAGTGTTTGCTGAACTATTTGACTTCTCTATTAAGAGTGGTTTCTCTTTTTGCTTACTTTCTTCTTCTATTTCTTGTTTTAGCTCTTGCTCATCTACTTGTTTTGAACCCTCTTTGCCTTGAGAGTTAAAGACAGCCTCGTCCATTACTTCTCTAGTTTTTACTTTATCTAAAGTGTATCTATTGTAAGCTATAGTGCTTTTGATATCTTGATGTCCTACTATGTTACTTATTTGATACATAGGTGCGTACTTTAATAAACTTGTGATAAAGTTTATTCTAAAAGAATGAGACCTAATATTTAACTTATGTTGGGATGCTACACCTTTTAGTTTGTTATTTATAAAAGTAATCCAGCTAGACGGTGAAGCACCGAAGAGAAAACTGCAAGAGTATCTCTCTTATAAAAAACGTTCATACCTTCATCTTTAAGTCTATTTAAAGCCTTGCTTGCGGAATTACTAATTCAGACTGTACAATGCTTATTTTGCTTACTTTGATATATTTGAATCTCTTCTTTTTCTAAAAGTTCTAAGAATTGTTCTTTATTGAAAGTTCTTATCTCGTTAATTCTAAGCCCGGTGAATCCTAAAAGTGTAATAGCAGTGCCTGTGGCAAGAGAAACAGAGTACTCGATAATTCTCATTTCCTTACGTCTAGGTTCGTTCATTAACTGAAAATAAATAGTATTAGTGGCAGCGTCTCTTAACGGTAGATGTTTTCTGAA--GACTCTTTCATTGGGAGTAACTTTCTATCCTTTCAAGTGTGTGTTTCACTTTCTTTCTAAACTCTGTAATGGCTTCTTGGGTTTGAATAGTGCGTTGTTCGACAGATTTTAAAACAGTAAAAGGGTCTCTGTTTTTAAATTGTTTAAAAGCTTCTTTTCTAAACTCTTGTATTTGAATAGCATTGGCATCACTTTTTCTATTAAAGGCTATTGCTCTCAATGGTTCATCTGTTTGAACCTCTGTTAGAGCTTTATGACTAACGACTGTTTTCTCTTGTATGCTTGAAATTCTTTATAGGCTTTACGTTATGGTTATAATGTTCCTTCTTTTTGTCAAAGAATTCTTGAATTTCTTTAACAGA-CTGAACACTATTAATCTCTCCGTAGTTTTGTATCAACTGCTTCTTTAAAGTCCTAACCATCCTTTCAGCAACGGCATTCTGTTTAGGCTTGCCAGTTTGATTCATGCTCCCTATCAAAAGGTTGTTGCTTTTGATGAAATCATAAAATGATTTAGAAGGGTACTCAGCACCTCGGTCAGTGTAGATTATAAGTTGATCTTTAATTTGTCGTTGTTTGGTTAGTTCTTTAAAGATCTTACACACAAACTGGCTTGCCTCCATGGGAACTTTTTAGGAAGGCCTTAACGCTTAGAAGCTCGTTTGTGGCAATATCAACAACAAACACAACGGCACCTTTTTGTCTCCTATTCTTGTATAAA-ATAGGCAATTCAAAGATATCACTAACCCAAACAAGGTTAGGTTTTATAACGACATTTTGTGAATCAAGCTCATTTGGAAAGAAATAGTTCACTATTTTAATGCTATTAAGTAAACAAATTAAATTGGGTTTTAATTGCACTAATAGCAAAAAAAGTCTCAACAAGGGTCTGCTGAAGGTGAAAAAGAGTATATTTTAAACAATTACCTACCCATACTTTGGAAATGTACAAAAAAAGAATCTAAACTTTCTACTTGCTGATGTGTGCCTATCCTTGTTGCTAGTGAAAGCTTTACGTGCTGTGCTTGTACCCTGTGCTGTGCGAGCGAAGCACGCAATACGGGAACACAAGGGGTACAGAAAAGCGCACGTATTGCTTCTTTATTGCTTGGATAAGCGCAATCCCTTCCACACAACCTTTAGGTTACCCTTTAAGCGATAACATCGCCCCGCTAACAGCCACTTGTGAGCTGTTTTTCAGGGCTTTAAAAACCTGGTCGATGTAGCTCGGTTTCATTAACTCGTGAGATTTAAGTTTATCTATCACACGGGTGATAAGACATTTCACCTTATTCCTTGTAAATGGGCCATATAGCCCTTCAGGGGTATATAGGTAAGTGGTTTTAGTGTAAAGGCATATCCTAAGATCTTTCAGAGAAGTGCCCTTCAGCAAGAGTTCACTGGCAGCTACTGCGTCTACCCGTTTCCCTTTGTCCTTGTCGTTCAGAAAGAAGAAATCCTTTCGATTTAAGTTGTGGTCTGAACATGCTTGTAACGCTTTAAATTAGATTGGATTGATTAACTGCTGGCCAACTGGTTGTGTTGTTTTATCTTTCATAATAATTGTAACAATTTCCCATAGAGGGTTACCCTCTCTTTTAGATAATTATAAGATCAAGTTGTTAACAAAACAAGTGTTGCTTGAAGGTTGTGTTGCCTTCGGCCACAAGTGCTTTGCTCGTAAACAATTAAAACGACGAGCGGAGCACTTGTTTTACATGAAACATGTGTAACACGCAAAGACACGTTTTAGTTTTTT-GTTAAGATTGTACCTTGGTTCGTGTTGTAGCCAAAAACAACATGTTTCTGAAACAACACATATTCTGGTTGGGATACACATCAAACTTAAAACACGTTGTTTTTCTATCAAGTGGAATTGGTTACTAACTTGGTTCCACACAAGTGTTACGTCCTAGTTTTATGACAAA--TGGGAAGAATTGTTTGCGCCGCTTCACGCACCTCTTTTGCTTAAGCTTTGTTTCTGGCCCGTAACAACCCCTTGACCCAAGGTAGAATGTAGACGTGGAGTTACGTCCTACGTGTTGCGTCCTACCTATTTGTAGCCAAAGAAAACACAAGAAAGGGTACAATACGTGCTTGGCACGAATGGTTTCTACAATACGTGCTTGGCACGAATGGTTTCATCTCGTACCAATACGTAGAGATTGCTTTGCACTACCTTTGGTTTCGAAACAATCGGTTAAATCTATTGTCATGCAACCGAAATTAGAATTGTTTGGTATCGAAACGATACTTTCTTTGTATACGCGAATTAATGGTTACAAACTACGTGTTTTGATTGTTTAACGACCAGTCATTTTTAACCAATTTTGAGCTTCAATATAGTTTGTCGGAGCTAATCGAATAGCTTCTCTCCAATAATCGGCTGCTTTGTCAAAAAGCATTTTTGAAATCTCCGATTGACCGTTTTCAATTGCTTGCTCACCCCGATAATGATATATAACTGCAATGTTGTTTAATGCTTGAGGCAATGAAGGGTTTCGAGCTAAAGCTTGATAATAGTATTCGAGAGCGCGTCCATGTTCCCCGTTGCTAGTATGAATCAATCCTATGTTATAAAGTATATAACTTCGATCATAGGGGTCAATTTCCAACCGCATTGCTTCATAATAGTTTTGAAGCGCTTCTGCATACTCCCCTTCTGATTGTGCTGACATTCCATCTCGGTAATAAGTAAAGGCTTGTTTTTCTCTGTTTGATGTTGGTAATAGTTTTAATAAAATGTCAGCTACAACAGTAAACGTTTTGTCGATAAAATTATCGTTTCTTTGTGACCTAGGCATATCTCGATTGATTTAAATGTTTTAAAAGTTTTTGTAGAGTGCTTTCTGTTTGCTTTGCACCAGAGAC-GAGCGAAGCTTTACCAAGTAAAGGTCTTGTACCCTTTGGCAACACGAGTAATAAATGCCAAGCAATATCTATTTAAATAGCTTTTGTTTTTATCATCCAAGCAAGTGTTGTGTCGTACCTTGCAAGTGTTTGCTTTGCAAGCAAGACGCAACACTTGCAAGGTAAAGTAAATTATTCGAGTTTTAAGAGGCTAATCTGTCACAAATCAAACACTTGCTTCGCACGACATCCGATTGGGCCCAAAGAAACAGCTACTAAAAGTACTTGTAACGGATTGCATGCGTAACAAATACACTAGATCAATTAAGTGTTTTATACGCAGTCGGTTTTAACAAATAAAAGTGATCGCATTGCACGTGTTGTACCCTGTACCCTTCCTTGTGTTCCCTTAGGCTACAAGTAGGTAGGACGCAACACGTGTTGCTATTCTTTCGTACAAAGGTACAAAAGCAAAGTTAATCTTTCTTACTTACCGTTTTGTACCGTTTGGCAACACAATGTTATAACAAGATGTTTTACAACAACAAAGTACAAACAAAACGGTTAACAAGAGTTTGTGCGTTTGATTTTAGAAATTACGTTCAAAATCTTGTGTGAAA---ATTATACAATCTCTTCAGCCTCAATATATAAGAAAAAGAAAGCCATTGCAATTGCAGGAAAAACAAGACCTACCAATGGTACTAAAATAGAAGGTAAATAAGCAGCAGCCATATTAAAGAGATTTTTATTGTTTTTTACTGTAGATGGGTCGGTTACCGTATTGTGCTTGCAAAGGGTGTGTTTACAAAGCCGGTACTTTGGAACCTTGTTTATGGAAAACAATACTACGTGGTTACACGTCTACCAGGACAAAGTAAAATAAAACCATGTATAGCTGGACGACAGGTAGCACTTGCGCTTACGTCCTATCTTTGATCAAGGACTGGTTAGAAGCGCAACGTTTTTTATTATCATTTAGTATTTAATATTATACCATTT-TTTTTGAGTCACGTATAGTTGTTTGTTGTTCCATTTTTAATAAGATTTAATTAAATTGTTGTGTTACACTAGGAAGGTTACAAGTGGTGCTGGAGCAAAGCTAATGAATAGGTGTTCCTAGACCGTAAGTTGGACAAGCAAGACCAACTAATGGTTAGGCGTAATCAAATAGTGCAACTGGAACAAGTTTGTATTGCTTGTCTATTATTGAAACAAAACAGTTTTATTATCAAGTGAGG---GTGAGCGAAGCACTTCCACCTCTACGCGACTGTTTTATCTTTCAAAGTTAGATACAATAAAGAGAAAGAGTTTGCTTACCAACTTGATTTAGTAACACCCGGTAACAAGCATTTGTGAGCCATTTCGCGTAACACATGCCTTGATAATCCAAAGTCACGAAAATAACCTTTGGGCCTGCCTGTTATTAAGCATCGATTGTGTAATCGCACAGGTGCGCTATTGCGAGGAAGCTTCTGTAATTCCTTATGAATCTTTAATTTCTCTTCTATAATGGGAGTTAATCTTATCTCCCTTTTTAATCTATTACGTTTGAAAGTGTGTTTGAGTACTAGTTTTTGTCGCTTTTTCTCACGTTCAATTAGACTTTTTTTAGCCATAAAGGGTTTGAATTGTTAAAAGTTGTAAATTTTGTGTGGTGTTTTAAGATCTAAGCACGTCTTGTTATGTATAAGCGATTGGGTTAGAAACCAGTGCAATTCCCTAATGTGGACAACGCGTTTTATTCTTACGTGTTCCCGTATCTAGTAAACCCAATTCTTTGTTTGTCTTTGATCTGGCTACGTAACCAAAAGCCAAGTAATAATGGTCAATTCTTTGCTTCCTTGTTTTACTTACAGCCTTTCGCTAGTAAAAAACGAATCTCTTGTTTCTGGCCCGTACCAAATCCTTGACCCAAGGTAGGACGTGATCGTGGTACAAAGTATCTCGAAAGTGCTTTGGTCGTGAAGGTGAAGGTGCTTC-GCTC-CACCCCCACCCCCACCTCCACCTTCACCTCGTAGAATTGACAGTTAACAGTATCTGTTTTACAGTTGTACAACTGTACCTTCGCTTGTACAGGATTGGAATAAAACATGTGCCAAGCAATCAGCGCAAAGTATCTCTGAAGGGTCTTTTAGTGGGCAAGTGGTTGCAAGTTTGTGTAACCAAATCACGGATTAGCTTTGCTCGTGATTTTTGTTATCTTGGCCCTAAAACTTTTTGTTGGTTTGGTCGATTGATAGGTTTCCTTGCCAAACGTTGTTTAGTGGTACGAA--AAGCTTTTTTTTGGTTCCACGGGCGAGGGGGTTCACTCTTGTTAACAAAAGGTAAAAAGCCAGCTATTCGGGCGTTTTTTATAGCCTTGGCAACATGTCGTTGTTGTTTTGCTGTTA-ATCGTTTTACTCGCCTTGGCATAATTTTACCTTGAATGGTTAAAAACTGTCTTAATAGGACTACATTTTTATAATCAATAGTTCCGCGCGAAAATGGATGTTTTTTATTAGATTTGTTTTGAACAAAAATAGGTATTGGTGGGCTTTGAGGCT-TTCTAATTTTTGGAGAATGTCGGTAAAAAGTCATATAAGTTGTGTTAGAATGTGTTGAAAACCAAAAAACGTATAAACGCATACGTGCATCAGCATTGTGTATTGTTTGATATTACGTATTCACTTGGTATGCAGTAAAGAAATAATACGTGTTCTACGTGCAAGGCAATTGTACCCTTCGTCCTTGTAACCAAAGCACGAATGGTTACACTTGCTGAA-AACCGTAGGTAGACGCAACACGTGCTTTGCAAGCAGTCCAATTGGTTTCAAATATGGCACAAAGTAACTTTTTGATATTACCAACTGTTGGTATTGAAAGTAAAACCACTATGTGTTGCTTTGTGTTGTAACCTACCCTAGACGTAATGCTTTGTATGGAGTTACCTGCTTCTACGAGCTTTCTTCGGTGCAGGTCGCGTACCAATTCGGTTACACCTCCTCCTACCCACTATAGACTGTATCTTCACCTCTTGCGTGGTACGAGTGAAACTCTTGCTGACACGTGTTGCTTGTTTTTTTCAGCCGATGCAAGCTTGTTCCTAACCTTTCTGTAGCGGGCCGTGTGATCGAAAGTGTGTTACCACATACCAACCACTCGAATAAATTACAAGAATGTAGGTAAGATTTAATTGCTTGCTTTGCAAGCAAACCATTTCTTATCTTGTAAAA-GATCTCTTTTGTACCACATTGTAAGAACAAGTTTCTTTGAATAAACAAAATACAAAGTTCTTACGAAGAAAAGAATTGAAGAGTTTGTTGAAACCTTTTTTGGTCACGAATAGCTAATTGAGAAACTATTTTCCGATTTAAACACGTATCTGATCTCTTTAATTTATGAATAAATCTGCTATAACTTAGCCCGTAAGGTCTTACCGCGGCATTTATTCGAGTAATCCAAAGTATACGAAACTCTCGTTTTCGAACGTTTCGGTCACGATATGAATATCGCAATGCTTTCATGTTTTGTTGTTTTGCTACTCGAAACAAACAAGATGAAGAGCCTCGAAACCCTTCAGCCATTTTTAAAACCTTTTGGCGTCGTTTACGAGCAACATTACCACGTTTTACTCTAGTCATTTTGATTGTGTTTTTTAATAAAAATAAGTTAACAAGAAACAGTTTAAATACAACGTTATTGTTTAATGTTACAAACTGATCTTGTACGTTTCATGCAAAGTACGACGCAACGTGACATTTGATTTGTGAGGTAGCTCCAATAAAAGACAACAACCAAGGCAATAAACACACATTCTGTGGTTAACACAAATCTAACAGCAAGAGACACGGCTACTTGTCTAAAAAGTGTAACCGGTTGTAACGAATTGCGTGCTTTGCTAGCACAACACATGTAAACCAGCACGTGTTGCGTCTTGCTACGTCCGAAGGATAGGTCTTCACAAGCACTACCTTTGAAGCAATCGGTTGGCTACAAGCCTGGACTCTATGTAAACGTAAGCAACTAAACCCAAAGGGTAGAAAGAATTCTCACCACTACTTTCTGCTCTACACAAGGGAAGGTTATAAAACAATACGTTTTTCGTGTAAAACAAAGAACAAGCACCACTTACCTTTCTTTGTTAACCAAACTAGTGCAAAGTAAGCGTCTTGCGTCCGAATCCAGTTCGATTTCGATTTTCGATCTGTTTGTGTTTTGCTTTACGTAGAAAAAAGGTGAGCAAAGGAACAAAATCTTTACCACATAATTTGTTCCTGTTATTTGCG-CCAACCTATTACTCTGCACGAGGATTGAGTGCAAAGCAAAGACAAACACTACACTTCTTGAGAGAAACTAAACGGATGAATCCAAAATCTGATCAACGTGTATTTACATGTTATTGTAACCTTGTGCTGCCCACGGTCCAGCAAGACCTTTGCTTTACACGTAGAACGTAACACGTAGAACTCTTTTTGTCTTTCCTTTAAAAGAAAACAAAAGCAGTACCTTCGCTTGTGTTTCTTGGCATTCCG---TCTTTAGGGAAT--CTACCTTTGCGTGTATTGCTTGCAAAACAACACGGGCAAGGTAGGTTATCTACTTTTTTTTATAAGGTAGAAATTCTCTAGCCAGAGTCAACACATGTAATAAGAGTTTTTTTCACATGCCAAACAACACTTGTTGGTTTGCACGCAACTCCTTTACCAGCTATCAAACTTTACTCCGTAAAAGA-TTAGTTTGTACGGTTTTGCAAAAGCGTCAAGTAGACCACTTATACGCAAAGCACTACATCTTGTAACCCAGTGCTTCACACAACAAGTAACCAAGTTAGTGCTTTGTACTTACTGTTTATGCTTTGTAATTTAAGGCCAAGCGCTTTGCACGTGATTAATTGCTGTGCTTTCTTTAGCGCAAAAGCAACACCCTTTTTTATTTTATCATTTTTTTATAAAACTAACACCACCGCTTAGTTGTTCAAATCAACTGTAAACGAATAATGTCAAGTAGAATTACCGGTGTTAACTAAGTGTTTTGTCAAATTAGAAAACACCCACTGAAAAATGATCTTGTTTTGCTTTCAACAACTAAACAAATAAACTTACCATAGTATCAAATAGATTTTGTACATCGTTGGATTGTGATTCATTCATCATTGTTTCTTTGGGACAAAGATCGAAACACGTTGTGCTGTGTATAGAAGGCAATGCAGGGTATGGACATCCAATACAAACCAATTCTATAGTTGTTTCTTGTGTGCCAAGCAAGTCTTGCTTATGGTACGAAAGGTTCCATCCGTTTTTGGTAAAAAAACACACAAAAAGCACTTTTTTACTACGTGACGCATCGAAACACATCGTGTAACCAAAGGCAATTGTAACTTCTACTTTTAGTCTACCTTTGGTCAAAGGCATTACTTGTAACTGAGTGCTTCGCACGGCCTATCGATGCAAAGCAAAGATAAGATAAGCATTTATTCTATAACTGCGGAGGTAGGATTCGAACCTACGAATGGCGGGACCAAAACCCGCTGCCTTTCCACTTGGCGACACCGCAACATCACTTTATACTAAAGTATTGTTTGAATTGGTTTTTGTACCAATTGTTTACATATATCTCCCTTGTTTTTTTGTTTTGCACATACAATAAAAAATACACTTTGTTTCACACTTAGTGAAACATTTTAACTGTTCACTGTGTACAGTTGCGCTTACCTTTGGTTAAAAAGACCAATAAAAACAGGTTGTTATACGTTTAAAGTTTATAATACATTAAAAAGCGTATTGTGTCAAGTTTGTGTTTCCTTTGTTTGCACAACAAGTCCACCAAATCTGATTGATTAAATCAATTCTTATTTCATGAAGGGTTTTCGTATTGATTTGCTTGCTTGTTATCCTTATGTTGGACAGTGACGAATGCGCAAGCGTTTCTTCTTGTAATGATTTCGCAACCTTATACCAAGTTACTCTTAAGCAGACATTAAAAAGAATTTTTTTTTAATATGAGAAAAGTACAATATACTAATCATTTGCTTGGTGTGTGCTGTGTATAGGGTGTACGAAGGGCCTAAACCTAGTGTAAAGCAAAAAGTTGCTTTTATAATTAACAACTTTTTTACGGCGAAATACTACCTTTGCCTGTGAATTAAAAGAAGCACTTGATAAAAAGAAAACAACTGTGTGTGATATCTGTATGACGCGTAATTTACAATTGATTGCACTTGTTTGATTGTAGAAAGCAATCATTGGACGTGCTAAGCAAGAGGGATAACAACACTTTGTGTATACATGCATATTTAGCA-CTACCTAGGGTGAGACAGTACGTTTTGTTTGTTTTTGCTTTTACAAGTTAAGAACGATTTGTCTAGGGGCAGACCAGGCAAAAGATTGTATTGCTTCCCACAAAGCGGGCTATTGTTACAGTTTAGAACAAGCAAGCGGACTCACTGTTAAACGTTTGATTCTTGTTTTTTATCCTGCGCATTCGCATGTGCTCGTTTACACACAATTGGTTGATGCGCTTCGCTCTTTTTTCGGGTAACGTGCTTCGCACAACCAGTCTTTAATTGTTCAAATACAAGTTGTGGTAGGTCTTGCTCATGGCACTTGCAAATCACTAACTTCCTAGTTAGGCGCAAGTATATAAAAATCTAAGAATGTGTATACGAGTTACGTCCTATCTTCGATCAAGGAATGGTTACACGTTGTAACAATAAAAAGTAATTTTTTATAATCTTCAGTACCTTGGTACTCTCGCTTTGAATGTTTTAAATTTTTGAGTTATTAACATGTTATTAAATATCATTCAGCTTTTTATAGACCTACTTGTTGTTGTTGTTATTGTTCTTCAAAAACGAAAGACTAACCTTTTGCCGAAAATCTTTAACAAAATCAAGATTTTTAACACTTCTAATTTAACAAAAGTTAGATTAAGCCGTTTAACATGGTCACTCATAACTTTTTTCTTGAGTTGCACGCTTTTAAATGGCTACATTTAATCTTATAAAAACAGATCAGTTGCGCTTACTTACGAACAATTGTAGCCAAAAGCACAAGAAGCATAACGTAAAGGTGGAAATGGAGTTGAAGCAAAGCCCTTTCATCTACGCCTAAAACCAATGGTGACTACTAGATGTGTGCATCAGCCATTAATACACTTGCGCCTACCTACGAAGTTAGTGATTTGCAAGTGCAAGAAGCACAACCAAACGGTTATGCAAAACAAGTTTACTACTCGCTGCGCGACCGAACGTAGTACTTTACTGTTGAAGAAATGTTTGTTGTTATCCTTTTGCAACCAAAGGTATTGGTTTGCACTACCTTAGGTTACAAAGCTCTTGATTACAAGCCAACCAAGTGATCATTTCGTAGTGGTAGGTTACTTGCAGCTAAAGACAACACAGCCAGCAATTTGGTTACAACACTACTATTACCTGCGGTCTTGTTTATGGCATAAGCACGTTTATTTTACCAGCACGTCTTCCTTGTATCGCCTTCGGCTACAAGTAGGTAGAACAAGCAATACCTACAATCAAACCATGTACACAACAAGGGCAAACAACAGTTGTAACCAAAGGTAACACAAGTGATACTATGTTGTGCTCTTATAGTATGCCACTCAAAAGAAGGAAAGCGTTAGATTTAGTTAAATCAATTAACAACAGAT-TAATTATCAGAAATCTAATTAATCCCGGCCAATATCTTTTATTAACAATATCTGGTGGACAGGATTCAATTTGTTTGTTGTTGATAATTTCTCAATTAAAGGGCCAGTGGGAGTGGAATATTGCAGTTTTACATTGTAACCATTTATGGGCCAAAGATTCTGTGAAATCAACAACTTTTGTTTTTAAAATAGCTTTTTTGTGTAAAATACCCATATTAACAGGATTTGCTTTACGTTTAGTTTTAACTGAGCAAAAAGCTCGAAGTTGGAGATTGACTACTTTTCAACAAGTTAATTTCTTTTACAATCTCAATCAAGTGTTTACTGGACACTCTTCTACCGATCGTGTCGAAACAAGCATTTTTAATCTTTTTCGGGGGTCTGGCCTCAAAGGCGTTGCTTCGATTAATTGGAAAAATTCGAAAACATTCCGAATATTCTCAAGATCACGGGATTTCTTTTTTAAAAATGAATATCGTTTCTGTACCAACCAGAATGATTCCTACGAGCGCACCACGTCACAAAACAATACGTATAATCGCACCACACTTGCTTGGCATAAATGGCAAAGAGATCCACAAAAGATTTTAAACAATGTTTCTCTTTCCGATTCTTTTTGTTGCAAAAGTTGTTCAATTGCTGCTTCCGGTTTCTTAGATAATAAAAAACCTTGTTACGAACAGGTAGGTTCTACGTGTTGTTGGTTACAGACGGAATTTGTTCCTAATAAAACAAGCAGATCCGAAAACCGTCCAAGACAGAGGGTTTGGTTGTTTAGCACGCACTTGGTTAATTTGTGGCATAAAAGCATTGCTTCTTCCAAAGGAGAACGTGCTGCCTTCGTAGGCAGTGTAAACAAATCAAAACACGGTGCCAAGCAAGTGCAAAGCAAGAAAGTAAACCTCAATCGGCAACTCTACTTGCAGTTACAAAACAACCACTTGGCAATAGTCATAAGAAACAATCCCAAAGCATTGAGCAATAGAATTAACCTTCAAGTCGATAATTACAAAAGATTTTCACCTAACTCTCTTTTAAGTGAGAAACGAAAGATCTACTACCACGTCGTAAAAATAAAGATGGTTTCCACAGGCGAACCACCTGTACCTTGTGGTAAAGCAAGAGGCAGAGAAGGTTTACTCCACTTGGTGTTAAAGGAACAGATGTGGTTGTGGT-TGTGGTTGTGGTTGTGGTTGCTTCGCCACAACCACAACC-ACAACCACAACCACAACCACAACCACAACGCCACATCTTGCCTTAGCGTAATTAACTACCTTACCAAGCAACCTTATAAAGCAACATTTTTACCGGTATTTCCAGGTAACAAAACCGCTCTTGTTGTTGGGTCCCGACACGTTAAGGAACAAGCATTTGGTTGCTTGGCACGCAAACAATGCTTTGTCACACAGTTTTTCCTTAGTGAAAGCAAAATGTCGATGAAAACAAAAACAAAAGAATTTTTTCGACCCCTAAAAGCCTTAAACTTACATTAGTTTAGAAACACTCTCTTTGTTTAGATCGAACGATTGCTTTTACGATTCGCGCCCTTAAGGAGATCAATTGCTAACTTGGTTTGCACAGCAAAACACGGTTCATTCATAGAAATGTTGATCAAAATGTTGACCTATCCATTACCTTTGCTTTAGCACCACGTAGTGCTTGTGAAGACCTTGGGCCACAAAGCAGTTGGTTTGGGTACACAACAAAAGGCTGCAAGACGTAATGAATCTTACTACGTATACAAGGGCGTCAAGAGTGAAACACCATTTACCTAAAAAAAAGCATGACAAGACATTCACGTTACAAATAAATTGGTTACACTTGATTTGTAAAGTAGTATGGTCGAACAAAGACGATACCACAGACGTATCCGGGAATAAACAATTTAAAGCTGAACTTACATTGCAAAAAAGAAGCAAAAAACACATTGATGTAAAATACTACGAGTTACCTGTTGTTACACGCCTACGAGCTTCCTTCAGTGCACGTTTTCTTTCTTGCGTGCTTTGCAAGCACAAGAAGCAAGTCGAACGAAGCTAATAGTTTACGAGCTTCTTATTGTGGCCAAAGGCAACACGTCCTTTGAAGGCGCAGGTTAACAGATTAAAAACTTAGAAACAAAGTAAAAGATTCAAATCGTTGGTATGTCCTCACAGACTAGATTCTTATTTCTTATTATTCAAGCTCTTACAGCTTGGAAAGCAAAGGTTCTCGTTTTTAAAACCACTTTTTCAGTTGCATTGTTTACTTTGCTTCTTGGTTTTATTGCCGGTAATCTTTTTACTACTTTTTTAGGAAAACTCCGTTCTACCTTTTGCGAGCCTTGGGACGGTCTGATAATTCTAATTGTTTTGTTTACTTTAGAGTTTATAAGCTTTTTAATCTATTCGTGCCAAGCAAGAGTTTCGGTTAC---CAAGCA--CGCAAAGCAGAGTAATAACAGTAAGATAAGAACAACAGGTTTTGTTTTTCCCAATAAAAGCACTTTCTCTTTGTATAAAACTCAAGAGGATTTAAAGAGAAACAATTCAATTAATTCCCAATTGTTTTACACTACTACGCGAAAACCGGAAAACAATTTGTTTCTTTCTAAGCCAAAGGTTTCAAATCTATCAAAAACTTTTTTTTATAAAAGTTTAAATTATTTCAAAATAGGATTAATGCTTGGACTTTTTATTGACGCTTTTAAAGTAGGGAGTTAATGCTGTGAAATGCCTCTTTAAAGTGGTTTAAAAACAAAACTAATAGTTTACCTTGATTTGTATCACTAAGGGTATGTGCGCA-GCAAGTGTTGCGGCGTCGTGCTAGAGCAAAGGTAATGGATAGGTCGTGATTCGAGATTTACTGTTTTTTCCTAAGGAAGACGTGATACAAATACATAGTGATTTTATCTACCTTAATTCTATGGTAGGCAGGAGATGTAACCGATTGCTTTACACATGTTACATCTTTATGCGAAACAAACAGTCTAAAAGAGGTTTAACTCGCCTTGCCCTAACCAACTTTGCGCTATTGTACCTTTCCTTGCGTACCCTTCGGCTACAAGTAGGTAGGACCCAACACAACAAGCAAGACGCTGTAAAAACCATCTACTTACTTGTTCTTGGTTCTTATAAAACAGAATTGGCTTGTACAATTGTTTGTCTGATTA-CATACCAAGAGAATCGTTTACCTACGTACGCAATTCTTATACCCTAGTCTGTTTACAATTTGGTGCAACTAAACTTATCAAAAACGTTTTATGTGTTACGTTTAGTTGCACCGATTTGAACTCA---TAAAAGGGTTCTTGCAAAG-CACGTGTTGCGTCAACTTGTCATTCGTGTTAATTATTGGTTGGTATGTGGTTTGCAAAGTGGGCGATCAACACTTGCTTTGCACCTGGACATTTGCTCTTTTGGGTTTTCTAATGTATAATCAGAACAATGAAAAGCAAATAAAATCCTTAGTAGCTCAGTGGTAGAGCGATCGACTGTTAATCGATGGGTCGTAGGTTCAAATCCTACCTAGGGAGTTTTGGATTCTCAATAAAAAGCTTTG-GGTTAGTGCTTTAGTTTCTTCATAAAGCACTACTACTTGTGTTGCCTTCAGCCACAACAAGTAGGTAAGACGCAACACGAATCGATGCATTTACGTGCTTTGCAAGTTGAAGCAAGCAACACTTTTGTTTTTTGTGTGCTTGCTTCCATATCTTTTTAAAAAACAGTTGCTTGGTACCCTTCTACTTGCTTCACACAGGAAGAGAGTGGTTTTTATTTTCCTAGCAATCTAAGTCAAGTAAAACCCGATTTTGAAAAGAAAAACGACCCAATTAGATGCGAAACGACAGGTACATTTCCCGCTTAAAGGGAAACATTTAACACGTTAAGATTGCATCCAACCGTAGCTATGAAGCCCTTTACTTATTAAGTTTACACCGAGATAACACACCCAAACGACAACAAAACCTATGGTAGCTATAATGGCTGGCTTTTTGCCTGTCCACCCTTTAGTTATTCGTGTGTGCAAATAGATAGCGTAAACAAGCCAAGTTATAAAAGCCCAAGTTTCTTTCGGGTCCCAACTCCAGTAAGAGCCCCAAGCTTCGTTGGCCCAAACCGAGCCAGACAGAATCCCTATTGTTAAAAGGGGAAAACCGAGACCCAAAACACGATAACTTAAATTATCAATTCTTTTAAGAACATCTTCTCTTCTTTGTTCCCTGATCGCAGTTGGTTTAGAGAAAGCAGTTTTCTGGTTTTCAAAGTGCTGTTTAATTAAGGGCTGACTAGCTACTATTGTATTGGTTGTAGTTGCTTGGCAAGCAACCAAACGCTTTGGAGCTGTTGAGTTAGAGTTCGATAAACTTTCATCTAATGGGCTCTCAAACTGAAACAAGTGGTTTGCTTTTAATTGAGTTAAAATTAAAAAAACAAAGGCAAACAACGAGCCCACAATTAAAGCAGCATAACTTAACATCATTATAGTAACATGCATCATTAGCCAATTAGACTGAAGAGCTGGTACTAAAGAGGTACCTTTTTGCAGCTCAGCAGGCAAGGTAAAACTACCAAAAGTGGTTGTAAGTAAGACTATAGGAGAAACAACAACACCAGCAAACGTATTGTTTGTAGTTTGGTCTATTAAGATTTGAGCAAACGTAAAACTCAATGATAAGAAGATCAGAGACTCATAAAGATTACTAAGAGGGAAATGTTTTACTTCAATCCACCTTATAACTAATAAAAGCGTTAATGAAAGGGTTACTAAAGCTGTTCCAAAAACACCAAAATTGTGGTACTTTGATTTTGAAAAAAAAGCAGCTTCTATCCAATAAAAAGGTAATAAAACAAGTGAAAGGGAGAAAGCAGAGTTGGCTAAAAACCCTTGCATGTCAAACAAGTTCATAATCTAATTTTTAATTCTACAACGGTTGAGCAAAGGTAGTGCTTTGCAAGCACAACAATTATTAAATGAGTTTGTGCTGCTTTTGGTTATAAAGCCAAGTCTACCTGTTTCTTGTGACCGTTACATGGTTTGATGCAAAGCAATACCTGTTTTTAATAGTTTCTAGTTGGTTGCGCTTGCTGAAAACCGTAGAACCGTAGAACCGTAGAACCGTAGAACGGTAGAACCGTAGAACGGTAGAACCGTAGAACGGTAGAACCGTAGAACCGTAGAACCGTAGGTAGGAGGCGCACCTCTTTTTACTACCGATTGGCAACCCAAGGTACTCTTTTGCATAGATAGTAAAACCTTTGGTTTTCAGCAAGGGGTACAAGACGGCAGGTAAAGGGTAGAGGTAGCTTTGGTTGGCGCGTGTGATTTCTTTTACTGGCAAGCCCGTAAAAAAGGATAACCCGGTTATAACAGTGAAAATGATACAAATTACTTTTACCAACCAAGCAGGTGGCAAAAAAAGCCAGAGAAATATCGTGCAAAGCAACTAATTAATCTAAACCTAACACGTTTTTTTTGTGTTTGTACTTTGCTTGTAGAAAGCCATTGTTTCCTGACTGGAGGTAGTACGTACGGCGAAAAGTGTAATAGATCA--ATTGAAACACAAAGCCATTGATGGGCACAGTTACTAATGAGGTGTAACCAAAAGAATGAGCGTAAAGATAGAAAAAAATCTCGTTACCCAAAAGCAATTTGAATCTCTTGGTTATAAGTAAAGCAAAAGCTAAAGTTGTGATTATAATATCATAAATGATGATTTTATGAAAAAGGCCTTAACCACTTGAAAAAGGTGTTTTGCTTGTTATTCAGTCGAAAAGGAAAAAACCACTCTTTGCAAAACAGTATAAGCCTATTTCATACTCAGCAGGGCCCGCTAGGTACGTTACAAACCAATATCAAGCAATAGCTACATTCGATTGCTTGAGTGGCTTGTGTTTTGTGGGAAGCAATTCGTGTTGCGTCGCCGAAGGGGGCACAAGGAAGGGTACAAGACATAGTGTGACACTACTTTCACCCATATCTTTACTTGTACCTTTATAACAGTTCTTGTTTTTACGTTTTGTTCGTTAATGTTGTAAGCAACCACCCTGCGCAAGCAACAAAGAGTTTAACGTGTTACTTGGTATGTGTTTGTGACCTTAAGAAAGTAGAGCACGTACCATAACAAAGCCTACAGTAGGAATCACGTAAAACGCATTACCCGGTGAAGAGTTATGTTGTTCCTTGTTCCCAAAATGTCACCAAAAGATTTTAGCTGCGCTCGTGATTCACTCGCAAAAAACACGCAAAGAGAATCGAATCAGGAGGGCAGCTATAACACGTAAACTTGCTTAATACTTAGTATTGATACAAAAATATTTTTTGTTTTGTAGTAAAAGCAACGGCCTTGTTTTAAAGCAGTTTGGATCCAGTAACGTGGTTTGCAGCCGGATGCATGACTGTTTTTTGAATTAAAAACGCTTTGCACTATTTGCCTTTCACTACAACAAGATCTATAACCACGCACAAATAATGTGAGAATTGTAGTTTTTTGCCTTTGAACGTAGATAGACCTATCCATGCAAAGCAGTACCTTGGGTTGTACCAACACGTGTGTTCGTTTTATCCTCTTCTTGTGC--GCAACAA-AAGGTGGTACTTTG---CTTTGCACACTCTCATCAAACAAGATAGCAACAGTTGCGTAATTTGAATGTGAATTGTAAAATAACA-GATATGCCTATTTAGCTCAGTGGTAGAGCGTCCGTCTCATACGCGGAATGTCACTAGTTCAAATCTAGTAATAGGCATTTATTGAATTCTTTTTAAATAAGGTAGTGCAAAGCAAGCACGAAAGGTGCTGCTTGGCAAGTATAAAGCGTGATTTTTGGAAGACAGTTTTTTGTGCTAAACAACTGTCACCAAAGGTGTTGTAACCTTTCGTGCTTGCTTTGCACCACC-TTTGGTTGACGTAACACTTTTACCCTTCCTTGTGCCTTGCGCCCCGTAGGACGCAAGGGAATTATTAA-ATCTTTTAAACGAATAAACTGAATAATTCATGATTTGTTTCTTTAACAAAGTGTAATTTTTAAATCTTACCTGGACTTTACTTTACAACCGAGGAAAGACAAAATTTGCTTGGTATGTCAAGAATGATGTTTTATTTTATAAAATAGAACTTACCTTCAATTGGTGTTTTGCAAGCACAAAAAGCAAAAACTGCTTTAAATTATTTAATTGACGAGCTAGCTACATGCCAAGCAACAGGTAGTACAAAGCATGCCATAGTATTACTTGGTAAGTATTGTTAAGAAAAATGTATTAAAAAGTTTAAATTTTGAGATTAATTTTATGTTTCATCCGCTTTGTTCGTACAAAACACGTTTCAAAGATTTTTGCAAGGAGTTTTGTTTTTTATCCTTAACAAAAAGCAAAAAGCGGTGACTTATAAACAATTTAAAGGTACTATAAAACTATTCATTTGTTTGAAACGTTATAAAATATTTAATATCTACTTACAATCTTTTTTTAACAAAACATAAAAATCAAGTCACACTTGCTACTTTGCCCTATCATGCCTTACTTGTTGTTCTTTACGGACTATGCCAAGGAGTGGTCTTGCTTGGCACAAAAAAGAGACAATTATATAACACGTAAACATACTAAATGCCTTCTTTGGGTAGAGTGAATGGAAAGGCGTTGGTTATGGCTGCGTGTAAAGGCGGGACTAGCCAACCGATTGCACGTCCTACCTACGGTCTCAGAAGGGTACACGTCTTGTTTGGCACGAATGGTTGAACTTGCTTTGCACGACGCAACACTCGCTTGGCACTCGATTAGCACAGAGGTTGCTCGTATTGTTTGTTCATGCCTCTTGTGCTTGCACGCAAAAAGATAGACGTGATGGTACAACCAAAGGTACTGCTTTAGGTCTTCTTGTTGCTTTTGCACGTAAAAGCACGTGTTGCGTTCTACCTACTTGTAGCCAAAGAAGACACAAGGAAGAAAACACAAGGAAGGGTACAATACGTAGGACAAGCAACGGCCAACTTTTTGTGCGAACCATTACGTGCCTTGCAAATACCAAGCACATGATTGGCTTTTAACGCCCTTTTTCTTTCATACAAGTATTGAAGTAGAAGCCAGTGCAAAGTTTTTGAGTATTACTCGATTAATATCTGTTTATGGAAAGAAATGTTTTTGAAGACAACGGGTTAATTCCACGGTCTATTATTCGTACATTTGATCGTTTCCGGCGTCAGCTTTTACCGGGAACAGAGAAATCAATGTTGGCAGAATTTAGAGTTTCAAAGTTTCAAATTTTAGTCTCTGTAAGGTGTTTAGTTAAGCTTTTGTTGATACCTTTCTTTACAAACCTGTTAGTGAAAAACTTTGTTTTGCTTCCAATAACACAGTATGTGTGGAACACATACCAATTTGAAATCTTTTTAAATTCATATCAAGAGAACCGAGCTTTCTTAGAGATGGAACGTTTTGAAGAGAAAATGTTTTTCGAATCTTTGATCTCTCCCCCTAACAACTTCACAAACCTGCCTTGCGCGGTTGAACCAAAAAAC-GATCAAGTAAACTTAGTTGACAACGCAACTTTTACAGGATTAAAACCAAGCAAGGTTTTTTCTACGAATCACGCGTTCGAACTTTTTCCACAAGTGAAAGACAAACAATTAAGTGGTCACTTTTATAATTATCGTTCGATTAAGGGTGCAACTTTGTCAACTGTTAAACTATCTGTAAACAAGAAAGGGTTAGATACAAATAGAGCAAAGGTAAGAACACGAGTACGGAGCAAAGAACAAGGACTGTTTTTAACAATTAACAATTCTCAACAAACCATTGCAAAGCACGGCGCTTTAAGCAACAAACGTGTTGTTTACGAGCCAACCATGTACTTTTTCTTGCCTGCCACAAGAAGCAAGAACTGCTTAGCAAACAAAACATGTGTTTTTTTGAACGCAAACTCATTAAACGTCAACCTTTCAATCAAAACAACCAAATACCCGGTAACCAAGAAATTGGCTACCCATTGGTCCGAAAAAACAAAGTGGGTTGCTTGGCACAAGGTTGGTAGTAGGTATACATGTGAGAAAGCAAGTTGCTTAGGAAGACAAAACCCTTACCTAGTACTAAAACGGTGGAGTGAAAAAGGTAGTTTTGCTTCAACATTTGTTTTACTACACGGTAAAGATGAGATTTCGCGCGATACCGGAAGTAGTAGAAAGCCACATAGTGATTCACATGAGAATTCGAGTGACGTGATAAACAAACACCTTACTCAATTCTTTGTTTCATACAAACGAGATAGACCGCAAGAGATTGAAACTGATGAGACTTGCAGTACAAAACAAGTACCCCAATCATTCGAATTTTCGAGTTTTAGAACAGACCTGTTCCAACACCCTCAAAAATTCCACCAAAAAACAATAGAGATAGCAATTTATTACAACCAGCAAAGTATTAAAGCAATTACTAATCTGTTGGGAGATTTTGTAACATCTATTACAATCATTATTCTTTTTATTTGGGTGAAGGCTGAAATTATAATTTTAAAATCATTTATAACAGAATCGATTTATAGCTTTAGCGACACAACTAAATCATTCTTACTTATTTTATTAATCAACTTGTTAGTTGGGTTTCATTCGCCAAGAGGGTGGGAGATTTTTATAGAGTTAGTTTTAAGACGTTTTGGTTTGCCTGAGAATGAGATTTTTATGTTTACCTTTGTTGCAACTATTCCTGTCCTGCTTCACACTATTTTTAAATATTGGATCTTTCGTTATTTAAATCAAATATCCCCCTCAACGGTTGCTACGTACCATACTATGATTGAATAAAACTACATAGTAAAAAAAA-G-GGTATAATAGTTAGGTGAAACAGATTAAAATCTAATAGTGTTGATTGTTTTTATCAGTTTTTTACTCAAAAGCATTACCTGATGTTGTGGCCAAGGGCAACCCAAGCAACACTAATAAACGGAAATAGAAGTGGAAGTGATTTGAAAACAAAGGAGTTTCTACGAGCTTCGCACGTCTTTTTTGTGTTTCCTTCGGCTACAAATAGGTAGAACAAGCAAGGCGCCCGTAACCATTTTTTCGGACGTGCACGTATTTTATACTTAAAAGCGTAAAGGTTTTGTACCCTTCGTGCCATAGCCAACACGCAACACCTCCTAGACCGTCGAACCATAGAACCATAGAACCATAGAACCATAGAACCATAGAACCATAGGTAGGGCGCAGGGCGCGCAATTGGTTGACGTAGACGTGTACCTTTGCCCGTCTCTTGCTTGTTCTACCTACTTGTAGCCGAAAGAAACACAAAAAAGACGTGCGAAGCTCGTAGAAACAAACCATTTTCTTTACGTTGTGGTTCACTCGAAGCGATATCTCTCGCTTTTAAAGGTGGTATAATGTCAAAAAGGTATTGCAACCTGTCAAGATCTAGAAAAGCCGAGCAAAGTGTA-GACCTTTGCTTTGCAAGTAAGCGTACCAATAACTGCGTTCTAGGTAAACGCAAACCGGTTTTCTAATAATGCAGTAGCCAAGGTAGTGTTGTTTATTCCAAATTGCTGGTAAAAAAGA-CGTGTGTTACTCGTAGACGTGGAGCTTCTGACCGTGGGTAACGACCTTTGCTTAGTAGCAACCCTTTTCACTTGAAATTAATAAAACTCAAAACAATGGTTGATCTAATTAAATACCCTATATGGACAGATAAGTCTTTTAATTTAACGAAACAGAATCAGTACACCTTCGCTGTAGATTCAACACTTAGTAAACCACAAATAAAAAGGTTAATAGAGGATTTGTATAAAATTACAGTAGTTTCTGTCAACACGCATCGACCCCCGCGAAAAAAAAAGCGTCTTGGCTTGTCTCAGGGGTTTAAAGGTTCGTATAAGAAGGCGATCATAACAACAAAGAAAGGTGACTTGATTGAATTCTTTTTAGATGTTTAAAAACTGTTCAATAATCTGTTAATTGCTTGTGTTCTCTTTGGCTACAAGTA-GATAGCACAAAAGGCAGGCCGTGTTATAGCTAATGAATAGGTCTTCTTGTTGCTTTTGCACGTAAAAGCACGTGTTGCGTGTTGCGTGTTGCGTGTTGCGTGTTGCGTGTTGCGTGTTGCGTGTTGCGTGTTGCGTGTTGCGTGTTGCGTGTTGCGTGTTGCGTGTTGCGTGTTGCGTGTTGCGTGTTGCGTGTTGCGTGTTGCGTGTTGCGTGTTGCGTGTTGCGTGTTGCGTGTTGCGTGTTGCGTGTTGCTTCACGAGGGGTACCGGTAGATAGTTACGTACCAAACGGTTGAGTTGTTTGCTGTTGATTCTGTATAGGAAATGCAAAGCAGGGTGGTAGAATCCAAGGTACTGCTCTCTAGAACGTAGTTAGATCCAACAACAGCAAAGTATGGTTTAGAGTAAAGTACTACCTACTGTCCAATTACATGTTTTGATATGCACGCAAAACGTTTCTTACCGATCTGCTTTGCAACCACCAGGTATCTAGCAAAACTAATTGCAAATGGTAAAGCAAGACCGGCTTGGCTCGTAGATGTTGGTTCGCACTACTAATTGATTAACAATCGACGGCACGTACTTGTGCTTGCTTTGCATGTATGCGGACGAAATACTGTTCTTTTTCGCTTAAAGCGAATGATAAAACATCGTGATCTTTGCTTGTCCAAAGTAAAACCACAGCTATCATCGCTACCAACACCACGAATATCGTTATTACCGCTAGTGGGTCCGAATTAGGTCCTGGTTTGCTTGTTTGTGGTTTTGTTTGAATAAATATGTGTTCCTTGGGATGCAACAAAAAGTCGTTCGCTTACTCCACCGCAAGTAGCACAAAGACTTGCTTCTTACAGTAGGCGATTCTTGTGCTTTGCACAAAGTGTTGCCTTTGGCTACAATCGTTCGAACTTTGCGTGGTTATGTTCGCAGCAAGGAAACAAAACACTACCTTTGTTTCTAATCAAACACCGTATTTGTAATGTTTTTATTATGGGAATTCGTCTTTACAGAGCTTACACGCCAGGCACAAGAAACAGGTCAGTTTGTGATTTTAATGAAATTACGCAAACTAAACCAGAAAAAAGATTAACCTTACCTTTACACAGGTCGAAAGGAAGAAACAATCGAGGAGTTATTACGAGCCGCCATCGAGGGGGTGGTCACAAAAAACTTTATCGTCAAATTGATTTTAAACGCGAAAAAGTAGGGGTTTTAAGTAAAGTAGCCACAATTGAATACGATCCTAATCGAAATGCCCGGATTGCGTTGTTAAATTATCAAGATGGGGAAAAGAAATATGTTCTTTGTCCACGAGGTTTAAAGGTTGGTGAGATTGTTTTAGCTGATGTTAACGCACCTATACGGGTTGGTAACTCTATGCCTCTTGACAAGATGCCTTTGGGTGCGGAAATCCACAACATTGAACTTCAACCAGGTTGTGGTGGTCAGTTAGCTCGGGCTGCAGGAGCAGTTGCTCAGTTGGTTGCGAAAGAAGGCAAATACGTGACACTTCGATTGCCATCTGGTGAGGTTCGACTTGTCTTAAAACATTGTTGGGCTACCATCGGGCAAGTAGGTAATCTGGAAGCATCAAATTTAACTTTAGGGAAAGCAGGCCGAAAACGTTGGTTAGGTAAAAAACCAGCAGTTCGAGGAGTTGTAATGAATCCAGTCGATCACCCACACGGAGGTGGTGAAGGTCGTGCCCCGATCGGCCGTACCCATCCTGTAACCCCTTGGGGTCGGCCAGCTTTGGGTCAACCAACTAGAAACCCAAGGAAATATAGTAACCCTTTGATTTTGAGAAAGCGTAAATAGACTTACATGCAAAGCAATTCTACTTTTCGGCCTACCTATGGTTCTATGGTATAGGAGGTGTTGCGTCTACCTACGGTTCTACGGTTCTACGGTTCTACGGTTCTACGGTTCTACGGTTCTACGGTTCTACGGTTCTACGGTTCTACGGTTTTCAGCAAGTGTAACCAAAGGTAACACAAGGCCAGGAACAGTTCTTTGTAACTAACACCACGCTTCTTCCTAGACGAGTGGCCTTTCCTTAAAACGCAAAACGTAGGGGTGAGGTTTATTGGTTAAAGCAACCAATTGTCTTACATTCGAAGAACTTGCGTTCTTGCGTTCTTGCGTTCTTGCGTTCTTGCGTTCTTGCGTTCTTGCGTTCTTGCGTTCTTGCGTTCTTGCGTTCTTGCGTTCTTGCGTTCTTGCGTTCTTGCGTTCTTGCGTTCTTGCGTTCTTGCGTTCTTGCGTTCTTGCGTTCTTGCGTTCTTGCGTTCTTGCGTTCTTGCGTTCTTGCGTTCTTGCGTTCTTGCGTTCTTGCGTTCTTGCGTTCACCTAGAACGCAAGCAATTGTTGGTACGCTTACCTAGAATGCAGTTAGGTCGAAGCACGTACAAAGCAAGAAGTTTACCTACCTGATCGGTGCTTGTGCGAAACAAAAGGTTTGCTTCTTGTGCTTTGCACAAAGTGTTGCCTTTGGCTACACTTGCTTGTGTTCGTGGGTATACCTACCTTACGGGCT--TGCTTTGCATAACATGTGAAAAATGTAGTTACAGGATAAATATTGTATGTCACGTTCATTAAAAAAAGGCCCTTTTGTAGCCAATCATTTGCTGAAAAAAATTGAAAAATTAAATGGAAAAGGGGAAAAAAAACTTGTAATAACTTGGTCTAGAGCGTCAACAATAGTTCCGGGTATGATAGGACATACAATAGCTGTTCACAATGGCCGCGAACACATTCCAGTTTTTATAACTGATCAGATGATAGGTCATAAATTAGGGGAGTTTTCACCTACACGTACCTTCCGAGGGCACATTAAAAAAGACAAAAAGTCAAAACGTTAAAAATGCGTTTAGAGGTACCTTGAAGGGAAGCGTTAGATACAAAGTAAGACCTTGGTTTGCAACATTGCTTTAACCCAAGACAATGGCAGCAATACGTGCAAATCCAGTAAGAAAAACGTGATGCAAAACAATAAATACGCGCAAAGCAATTGTATTACAACCCAAGGTACTGCTTTGCATGGATAGGTCTACGAGCTTCTTATTGTGGACAAAGGAAACACGTCCTAGGCCGTAGAACCGTAGAACCGTAGGACGCACACGTTTTCAGCAAAGGGTACTCTTGCTTGTGCCTAGCAATTCGTGCCTAGCAATTCGTGCCTAGCAATTCGTGCCTAGCAATTCGTGCCAAGCAAGACGTACCACTTTCTTTGGACGTAACACAAAAAAAGGATCTCTTTCGGACAAGCAAGCGGCCATCCTTTAGACGGCTACAAGACGTAATTTAGATTATTAAAAAGACATTTATGGGACAAAAGGTACATCCGCTCGGGTTTAGATTAGGTGTTACTCAAAAACACCAATCTCAATGGTTTGCTGATTCGAAAAAATATTCACAATGTCTGCTTGAAGACAATCTCTTAAGGGAAACTTTGTTCAATCGTTTTGTTGATGCTCGAATCTCTAAGGTTCAGATTCAACGTAGAGTAGACCTAGTAAGGATTGAGATAGAAGCAGCGCGTCCTGGTATTATCGTAGGTCGTAGGAAAGAAGGTCTTGAAAAATTAAAACAAGATCTTACCTCCTTGCTTAAAAAACATAGAAATAAAAAAGTATCCGTGTACCAAGCAATTGGTCGACAAGCAAACGACAAGCAAGTCTTGCCACAGCCACTTGTTTCCCAATTAAAAGACAAACAATTGGTTGAAGCGAAGGTAGAGCACAACAACCATGATTTGAATAACGGCCCGGTTCAAGTGTCAATACATGTAACTGAGCTTGCTAATCCCAATGGGGAACCTTCTTTTATTGCTGACACTATAGTAGAGCAGCTAGAAAAAAGAGTACCTTTTCGGCGCGTTATGAGACAAGCTATTCGACGGTCTCAAAGAGCTCGAGTAAAGGGAATTAAGATCCAAATAGCTGGCAGATTAAATGGAGCTGAAATAGCTAGAACTGAGTGGGTTCGAGAGGGACGCGTTCCTTTACAAACCCTTAGAGCT-GATGTTGATTATTCTACCCGAATAGCGACCACAATTTATGGGGTTTTAGGTATAAAGGTTTGGGTCTTTAAAGGGGTAGTTTCGAAAACTTTACGTTTCAAATAAAGTGGTCGTGCTTTGTACCTTGTCCTATTTGCCACCCAGGAATCGATTGTGCAAAGCAATGCATCCACTCTTTGCTGTAAACTTATAGCTAAAGATCTTGTTTGTGTTACCTTCTACGTGTTGGTACAACCCAAGGTGCTGCTTTGCATAGATAGGTCTACGAACGTGGCTAAAGGCAACACCTCCTAGACCGTAGAACGGTAGGTAAAACGCGCACTCGGTTGGCTACAAAACGTAAGACGCAACACGTGTATCGCTCATAAACACAACGTTAGACGTGGTATTGATTTTGGTGCGTAGTAAGTAGGTGTGTTAGGTCGGAAAGAGGGGTTACAAATGTACCCTTCTTTTCGGCGTAACTCGTACCATCTCGTAAAAGTTACAAATCTTGTTTGCTTTTGCAAAACCTAACTGCGTTTTAGGTAGCCACAATAGATGTTAAAACATTTGCTTGGTAACAACCTATAGAAACATAATTGGCTCGTATTTACAAATTAAAAAGAGAGGTTTTATGCTTAGTCCCAAAAGAACAAAATATCGCAAACAGCATCGTGGTCGGATGAGAGGCAAAGCTCATCGTGGCAACACTATCGCTTTTGGCACTTTTGCTTTACAAGCCTTAGAGCCCAGTTGGATGACTTCTAGACAGATTGAAGCAGGTCGACGAGCAATGACAAGATATGCTCGTAGAGGTGGGAAATTATGGATCCGTGTGTTTCCAGATAAACCGGTTACAATGCGACCTGCTGAAACACGAATGGGTTCTGGTAAAGGTTCACCTGAATATTGGGTTGCTGTTGTAAAACCAGGAAGGATTTTGTATGAGATGAAAGGAGTATCAGAAGCAGTTGCCCGCTCAGCTATGCGAATTGCTGCTTATAAGATGCCCTTTAAAACGCAATTCTTAACTCAAAATTAAAACCCTTATGCTTCCAAAGGTCTAATTTTGCTTGAACACGTCTACGCACTGTGAAAAGCAAAAAAA-GGTAAGTAGGGCAAGCAAAACATACAACTCAAGGTGAAGCAACAGTAATGGTTACACGTTAAATCAACTGTACAGACCTCTTGTTGTGGCCAAAGGAGGCACGAGAAAGTGGTTTGAAGAGTTTATACCAAGTACAAACTTCTTGTACCCCTTAACAACACCAGTAGTAATGCTTTGTTTTACTCCTTGCTTCTAACCTTTCCTTGTGTACCTTTCCTTCGGACGGGTACAATCGCTTCGCAAGAGATGCATGTACCTGTTTTCTTGCTTGCTTTGTTCAGAGAAGGACAACGTAAATGCCCGTTCTTTCA--CATAAAGGAATGCTTTTTATGGTAAGAAAGACAACCATGTTTCACACGTACTTGCTCTATTGTTAAAATCAAGTTTTTATTATGATTCAGCCCCAATCTTATTTAAATGTAGCCGACAACAGTGGAGCACGCAAATTGATGTGCATACGGGTTTTAGGCGGAAATCAAAAACAATTTGCCAACATAGGGGACGTTATTATAGGTGTAGTTAAAGATGCTATCCCTAATATGGCTTTAAAGAGATCTGATATAGTTCAAGCCGTTATAGTAAGAAGCTGCAAAGGATTGCGCCGTGACAATGGAATGACAATTCGTTTTGATGACAATGCTGCTGTTATTATTAACAAAGAGAAAAACCCGCGAGGAACTAGAGTTTTTGGTCCGGTTGCACGTGAATTACGGGACCGTAATTTTACTAAAATTGTATCTCTAGCGCCTGAAGTTTTCTAAGTGTTTTGCCTTTATAAAGTAACTTTATACAACCTACACAGGAAATGGTTGGAACTGAATGGTACTGCTTGTTTGGCACGCAAAACAACTCATCGCTTGTGATACACGTCTTGCGTTCGAAACAGGCATAAGGTTGCCAAAGATCTACAAGATCACGTACCCAAAAATGAAACAAAGGCAATGTAACTAAATACAACTCCAAGAGGTGCGCCGGTCGAACCCCTTTGGTTTACGAGTTACGTCCTATCTTCGATCAAGGAATGGTTAAGCATAACCAAGTCTTGCTTTGCACAAAAACAAACCAAGTAGCTATGTAGATGTTGCCTCTGACCACCTTTACATTGTGTTTTCTTACCTACTAAATCTTGTTTTGCGCAAACTTTTGTCGTAAATGGGTTGTAGCGAAAGGCAACACAACACTTAACGCAAAAAAAAGGGTAACAGTTTTTAACACGTGATTGTACCAATCAGATCACGTGATTGGTACGTACTTTTGCAGGTCTTTGTTACCAACCATACAGGATGCGAGTTTGTTTTGTAGGTGTTTCACGCAAAGCAGAACGTACTTTTATCGGTGAAACTTTCTCGTGCTAACTTCAACCCAAGGTAAGCCAAGCAACAACAAGACCTGCTTTTACAAAACGTCCTACCAATTTGACCGCAAGATAAGTTACATGCAAACAATCTTTTAGAATTAAACAAGGTTTTTAGTGTTATGATACAAAGATTAAAAAAATTCTACTTTCAAATTGTTGTTCCAAAACTTGCACAACAACTCGATTACAAAAACCAACTTAAAGTTCCTAGGATCGAGAAGATTGTAATAAATCGAGGTCTAGGTGACGCCTCTCAGAACACGAAACTGTTAGACTTTTCTTTGAACGAATTGAGTGTTATTGCAGGCCAAAAAGGAGTTGTAACTCGATCTAAAAAAGCAATTGCAGGCTTTAAATTAAAAGAAAAAATGCCTGTTGGTGTTCTCGTAACTCTTAGGGGTGAACGAATGTATGGTTTCTTAGATCGTCTTATAAATCTTGCTTTACCCCGTATTAGAGATTTCCAAGGTATAAACCCGTCGAGTTTTGACGGATATGGCAATTACAGTTTAGGGCTAGAAGAGCAGCTAATGTTTCCAGAAATCGATTATGATAAAATCGATCAAGTGCGAGGAATGGATATATCGATTGTAACCACTTCTAGAAACGATCAAGAGGGTTTGATGTTGTTAAAGCAATTTGGCCTGCCTTTTAAAAAGACATAGATTCTCTACCCGTTCATGCAAAGCCGGTGATTTGCAATTGGGTCTCGCAACACTACTACGAGATATTAGCACGTCGCAAAGTAATTGGTCGGCGACTCTGTGTTGTGTGAAACAACAACACTCAAATCATTCAAAAGAACCTTAGTACGTGTTGTCTAGACAACACAATCGGTTTCTACACACCACTTGGATTAGTCGGATTCGCATACTTTTTACGCGCTACCGTGAAACAACAGTTGGCACTTGCTTTGCACTTGCTTTGCACTTGCTTTGCACGTGGCATTTGTTTTGCACGCAAAAGTAACTTCTTTGAATTTAGGATTAGTAGAACAAACAATCGAACATATTGATTTTATCAATAACAAAGGTTTAGTTTGGTACGTGGACATGTAACCAAAGACAACCCGTACTGTCAAGCAAAGGTCTGAATAGGTCTTGCTTCGCACAAACAACATTTTAAATTGTTCAAAACCCTAAGACATGTTACTCTACTAATAATATTAGATCTTAGTTCGACTAGTTACATTTAAAAACACAAGTAAAAAAAGTTATACCTTGTGAGCAAGGCGCAAAAAAAGGTAACGCAGTGCTGGACACGGTGTTTGCTTGGAATGCGTTGCTTGGTACGTGTACGGCCTGTCTAACACCTAACCACCTATCCAATGAGCAAACATATGTCTACGAAATGCTTTCCTCCACGTC-TACCTACGGTTCTACGGTTCTACGGTTCTACGGTTCTACGGTTCTACGGTTCTACCGTTCTACGGTTCTAACGTTCTACCGTTCTACGGTT--CTACGGTTCTACGGTTCTACGGTTCTACGGTTCTACGGTTCTACGGTTCTACGGTTTTCAGCAAGTGCAAACCATCAAGGCATAGAATTCACATTAAATTATAAATAACAGTTTTTAATAACTCAAAGTTTTTCAATTAAATCGTTATTTTGTGCAAAGCAATTCTAACAACCAGTTGAAATAACACTTGTTAAAGCACTTGTATCTTTCGCCCTTGTAGCCTTTGGCAACAATACAAGTTACGTCCTATCTCCGGTCAAGGAATGGTTACACTTGCTGAAAACCATAGAACCGTAGGTAGACGCAACACTTGCTTCACTTGTGGCCTTTGGCAACATAAGCTTTAGCTTGTAATTATCACTTATTATAACAAACTTAGAAAGAAATGGTAAATGACACTATTAGCGATCTGTTGACTCGCGTTCGAAATGCAAATCTAACAAAAAAGGAAACAGTATTTGTACCCTTTACTCGCCTTAGTGAACAGATTTGTCAAATCCTCAAAACTGAAGGTTTCATTGAATCGTTTCAAGTAGACACTCAACAGCACATAAATTTACGGTTAAAATACAAGGGACGTGACTCAAAATCTTGTATTACAAATCTGCGTAGAATTAGTAAACCTGGGCTTAGAATCTACGCGAATCATAAAGATCTTCCAAAAGTCTTAGGTGGAATGGGTGTTGTAATCCTCTCTACATCTCAAGGCATTATGACTGATCGTGAAGCTCGTTTTCGTGGAGTTGGTGGGGAGATTTTGTGTTCTGTTTGGTAGTACTAAAACATAAACACCGCTTTGCGTGCCAAACAAGATGGCAGGTAAGCTTGAAGTTAGAACCAAGCCTTGACACCTTTTTTTCTGCGGACTTAGTAGTGATCGGTGGTCCTCTACATCACTTTGGTTGGCTCTACGAGTTACGTCCTATCTTTGGTCAAGGTGTACATGTCTGTTTTTCCTCTTTAAATATAACAACCAATGAATAAACCTGGACGGATAGAAATACAAGGTGTTGTCACTCAATGCCTTTCAAATGGAAGGTTTCGAGTTAAGCTAGTAAACAATTTTCAAGTTTTGGCCCATCTTTCAGGAAAGATACGTCGAAACCATATTAGAATCTTGTTGGGTGACACTGTAATAGTTGAATTAAGCGGTTATGATTTGACAAAAGGCCGAATTGTTTATAGGTTTAGATAAACCTAACCAATAAAGGTTGACAAGGGAAACACGTCTTGCTTTACCATTTTGGATTTTTTTAGAAAAGGTAGAGAGTTACTTGGTAAACCATGTTGTTGTGACAAAACACACTTCAACTTGTATGCAAAGCGAACACGTAAGCGCAGCAATACGTGCAAAGCAAGTCCAGGAAGAGATGTAACCGATTACTTTGCATGTGCTTGAGC--AAAAGCAGGTTAAAAGTAAGAACGTGCGAAACAAAGAAGTGTTGCACATAGGGGTTTGGTTGAACATGTGAAATTGCATGCAAAGAAACATGTGTTACTTGTACCCTTTCTTCGAGGGCAACACGAAAATCACCGTTAAACAAACTCGTGCTTGAGTTCAAAAAAACTTCTTGTGCAATCAATTCTTGAATCATCATGGATTGTCATTTTTTGTTTTGATATAGATGCATTTTGTTCAGTCAACACAACTCTCGTTATGCATGTTCTATACGCAGATTGCCTACAAGTCGTAAATAGAACAATGCATAACGAAAGAGCTTGTTTGATTGCCTCTTTTGCCTTGGATTGCAAGCGTTGCTTGTTTTTATAGAATTAAGGCAACACGCCTAGGTCTTGTTTCGCACAAGGAAAGAGCACAAGAAACCGGTTATCCGAACGAATTGTACCCTTTTCGTGCGTACCAGGCAAAGCAATACCTCTAAGTTTGTGCGTGTTTTGCTCCACTACTTTGTTTAACACGTGTTGTAAAACACGCGCTTTACACTCTGGGCATTTGACAATCTGGACAGTTGTTTGGTTGTAGATAGGTTGATAAAAACAGCTTGTTATAAGAAGAACTGGGCATATGCTCTTGGTACGCCTCTACTTGGCTTTACCCATTTTATAAGAGAAAACAATTTCTAATCACTAAATTTGTTATATCGAGTTAAACCCCTATGAAAGTAAGAGCTTCAGTAAAAAAAATGTGCGTTAATTGTCGTTTAATACGAAGAAAACGAAAAATTATGATTATCTGTTCAAATCCTAAACATAAACAACGCCAAGGGTAATTTAAGGTAACCTAACCTTGTGCCTCAATCGGTAAGGGTTATTAACAACCTTTAAAGCACATGTTTTGTACCTGTTTGCTTTTTGTGCGAAGCAAGAGAAGTTTTGTTCTTACCCTATTGCACCTTCTTTGTGGCTCTGTTGGGCGACTATGTTTCGCGGACAAAGTTAGTGCCGACCAAGCCCAGCAGACGTTGTAGCCAAACGCTTGTGCTTAATGCCCATGCAATCGGTTTTGTACCCTTTGTACCACAAAATCTGTTTTCGCTAGTAAATCCAGCCACACGTTCGAAGCTCTTGCTACTCATTTGTGTAAGTTTGGGTTACAAAACGTGTTACATGTTTTTATATTTCGCGTGTGCAATCTGTCACTTAGTAAGGCCCCAAGTAGATTTAATCTGTAGGGAAAAAGTTGATGTAAAGCAAAACATACAACCTTGTGCTTCAATTGGTAAGATGCGTTTGAAACCACGCAACCCTTTAATTAAAACACCTGTATCAAATACTAAAAAACCACAACAAAATGGCAAAAGTAACAAAAAAACCTTCAGTTCAAAGAATTACTCAAAAAGGTTCAAAAGGAATCATTCATATTCAAACAACTTTTAATAACACCATCATAACGGTTACGAATTTAAACGGGCAAGTAATCTCTTGGTCATCGTCAGGTGCATGTGGTTTTAAAGGAGCTCGAAAAAAGTCACCTTTTGCAGCAAAAACAGCTGCTGAAACGGCAGCAAAACAGAGTTTAGATCGAGGAATAAAACAAGTTAAAGTGATGGTAAAAGGGCCCGGTCAAGGACGAGAAACAGCAATTCGTGCCCTTCAAGAGGCAGGCATTCAGGTAACTTTAATCCGAGACGTGACCTCTATCCCACATAATGGCTGCCG--CCCGGCGAAAAGAAGACGGATTTAATTCTCAAGTATGTTGTTTGTACGCAAAACCTTTTCTGGACGAGCTTCGCACGTAAAACGTAAGCGCGATTGCTTTTTGTGCGAACCTCGTCTTGCCTCTACTTGGCATATGTTCCTTGGCTACATAAAGTAAAACAAGTGCCAAGAAACACTACAAATCAAGCACCTATTTTAGTGTTGGTTGAGCCAATTGCCCTTCTAGCCGAAGGGAACACAAAAAAGACGTGTTGTGCTCGTACTGCTTTACATCAGAAGCAAAGGGTACTCGTGCTGGACCGGAGGTAGCACAAGAAAGAGGTTTAACTTGATTGCTTACCACTTGCAAAGCAATACTTGTTGGCCCAAAGTACTACCTTCCG--TCGGGAAACAATTCGCTCAAGTAATATCTTTACGCGTTTCTTCGGGCACAAAGCAAAAAACGTAGACCTATTGTACAAGCACAAGGTGTTGTTTCGCAAAAAGGTAAATTTGTAAGATTGAATGAATGAGAAATGAAACACCGTTTACTTTCGTGTATAGAATCTAGAATAGAAAACAATCGTACCATTTACGGCAGATTTCAATTAGGCCCTTTTCAAGAGGGCGAGGGGGTTACAGTGGCTAACAGTTTACGGCGAAGTTTGTTA--TCAGAGATAACAGGATTGGCCATTACTGCAGTTAAGATTAAGGGTGTAACACATGAGTACTCTACTTTGGTTGGAGTTCGCGAAACAGTTTTCAACATTCTTTTGAACTTGAAAGAAATAGTTTTGACTAGCGAGTTTAAGGTACAAGAGCCTCAAATAGGATATTTACACGTTCAAGGGCCCGGGGTTATAAAAGCAAAAGATTTACGGTTACCGAGTTGTATTCAATGTGTTGACCCAGAACAGCACATAGCAACCGTTGTTTGCAACGGTGTGATACGAATGAAAGTAATGATCTGCAAAGGGAAACGTTATCTTTCTCAAGCACCTTCGGGAGGGCATACCTCTATTAGAAACCTAATGGACAATGTGGAACGCGAAGCTACTTACATCCCTCCAGAACAGACTTATCCCGCATACTTTCGGTCTTTTACTAAAGCCAATCGTTGTACTGTTTATTCCTCTAGTTCTTCGACAGCAAAGCAAACGACAAGTGACCTTTCCTTAGTGCAGCGAGCAAAATCAACATTGAACGCGAGTCAACCCAAATTGTTACCTAGGTATGCGAAAGAGTCCGCCTTTCTTGACACCACCTGGGTCGAGGGGCCACGTAAATCGCGTGCTTTTCGCTCCAAGGTAGGGCAATCTAGAACAATCAATCAGAATTTAAAAGAGTTTGCAAAGGTTTTGCCGATCCATGCAGCTTTTATGCCTGTAAACAAAGTTAATTTTTTAATTGAAAATGATGAGGGTTTTAGTTGCTCGTCTTCGAGCGAATCTCGACAAGGGAAACAGTCACTCGATTTAATAATCTTAGAGATTTGGACTAACGGAAGTATTCATCCAAGGCAAGCCATTTACAAAGCAGCAAAAACGTTAATAGAGTTAGTATCGCCTTTTCAAAGCCCTAAATCCTTGAAACCTCTTCTTATACCAGCCAAAACAACCTGTTTCCCCCTGGTTGGTTTCCTAGGTGGCATTCACAAGAATCAAAAACAATTGATGTCAAGCAAGATTGCTTCTGAGAGAAGATTGTCTCTTGATATTGGTAATTTGGATCTACATGTGTGCTCTTATACTGTTTTAAAGAGAAACAAGATCGAAACACTAAATGATCTTTTAAAATGTTCAAGTTTAAACTTGTTAAGGTTGCAGGGTTTTACTGTTGAATATCTGATCCAGCTAGAGAATAGCTTAAACACTTTAGGGTTGAAGCTTCAACCAAACCTTATTGATACTCTTGATTTACCTGCGCCTCTTGTTTCTACCTTAAAAAGTAACAAGATTGAAACATTAGATGATCTTTCAAAGTATTCCGATCAAGAATTATTAATGCAGTATGGTTTTACTGAACAGGACGTTATGAAATTACGCATTACTACCAAGGCTTACAACACCACTTAAAGTAACAAGACGTGCTTCTAGTGGTACGTCTTGCTTCACACGAATCGTACCCCAAGGCAATACAAGCAAAAAGTGTTGTTACAGGTTTTGGTTGTGTTGTTCTTTTGCTTGGCGGTACAATCATTTGCCAGAAACAAGACTTGTATGCAAAGCGAACACGTGTTGTGGGTGTAACCAATTGCTTTGCAGGAGGTAGAAAAAAGAGATTTTTTAATTTAGAATTGTTGTTATAAATCTGTTTACATTAACAATCACAACAAAGGTAGAAAACAACAACTCTTCCGTGACAAGCCAGTGTACCCTTTGGCTAGAAGTGGTTGCGAAACAAGCGGTCTATGAGCTTCTTGTGCAAAGCAACCCCTTGAACGCAGGTAAGACGTAAACACACGTTATGCGTAACAAGGGGTGGGAAAAGAGATGTTGTCACACGGAGGGGGG-TCGGCCTATTCTCTGTTCCCAAGACTTTCTTATTCTCTTCGTATGTCCAGTATTCGATAAATGTTTGGCACAGTCCCCTTGTTCAAGGCGCCAACCTTACCCGCTTTGTTATGTGTTATGCAAAGCAAAACCTTTTTCTTTGGTTGCAAAGCGTTGATTTATTTCTGGTACAAACCATTGCCAGAATCTTCTTATCCTGCTTGTGTTGTGTCGTGCGAAGCAAGTGTTGCCTTTGGCTACTAGCCTAAAAAGGGTACAAATCCAAAAGAACGGTTGCAACCAAAGCAAGACTTGGTAAGCACGTGTTGACACTCTATTTATCGAGGTTGGCGACCTTGTGCTGCCCACGGTTCA-ATCGC-ATCTAGTACGTAAAAAAAAATCTGTTTTAAGGAGGATTTCATTTTGGTCAAAGATTTACCAATTTTAGCAACAGGACGTAGAAAATCAGCTACAGCTCAAGTAAAGCTTTTAAAAGGAGGTGGTAATTTTACCATTAACGGAAAAACCGGGGTTCAGTATTTCCAAGAGAAAGGGTCTTCGAATTTACTCATAGAATCACCCTTTAATTTGGTAGGGGCACAAAAAAGTTATGATTTAATTATTAAGGTTGAAGGGGGAGGGCTCCAAGGACAGGCACAAGCTATAAAATTAGGTGTTTCACGAGCTCTTTGTGAGGTTGAAGAGTCTTATAGAGGGGCACTAAAAAGTAAAGGGTTTCTTACAAGAGATTCGCGCTCAGTGGAAAGAAAGAAATATGGGCTGAAGAAAGCGAGAAAAGCTTCTCAATTCTCTAAACGTTAATCTCTTACGTAAAGCTTCGCACTATGTTTCACGAGTAAAACTCTTGCTGAGAAGTAAGTTGCACGAGGTGGCTCTACGAGCGCAGCACGTCTTTTTTGTGTTCTCTTCGGCTACAGGTAGGTAGGACAACCAAAACGCGTTGTTTGTCGAAAGAATTGCTTTGCATATGTTGTAATTCAATTGCTAGAGATTAGGTGGTGCTTGACACGAATGGTTACACGTCTTTTTTTACCAGCAAGCACAACAAAAGCAAATCTCATGGTAAGGCAAAAAAGCGTTTGCTTGCAAGGTGTGTTGCTTTGTGTTTCTTAGGTGGCACTACCTAACGTCGTGCGAAGCAAGAGTTACGTCCTATCTTCGATCAAGGAATGGTTACACGTGGTTCTGAGCCGTAGGTAGGGCAAGCAAAAAAAAGATTACGTCCTACTTACGATTCAGAATCGGTTATAATCTCGTGCTTTGTAGGTATTGCAAAGCACAAGTTTTGCATCTATAATCACTTGGTGTTGCTTTCTTCGGCGCAGGTTAAATCATGTCCAAAGGATGTACCAGAGTTTGGTATTTCAAATCT-TGTTTT-ATAAAGGAGTATTTATGTCTACAACAACAAACGAAATCATTGACAAATTAAAAACTATCACCTTGTTAGAAGCTGCGGAATTAGTTTCACAAATAGAAGAAACTTTTGGGGTAGATGTTAGCGCTGCTGCAGGAGGTTTTGCAGCTGCCTCGCCCGAAGGGGGCGCAGCTGCAACAGAAGCAGCCGAAGAGAAAACCACTTTTGATGTTGTTTTAGAAGATCTTGCCAGTGACAAGCGTGTTGCTGTTCTTAAAGCTGTTAGAAACTTAACTTCATTAGGTTTAAAAGAAGCAAAAGATTTTACAAACTCATTGCCAAAAGCAGTAAAAGAGGGAGTTTCTAAAGAAGAGGCAGAAAAAACAAAGCAAGAGTTAGAAAAGGCTGGGGGTGTAGTAAAAATTAATTAGTTTGTGGATCTTGTATTACATCCTACGTGTTGGTACGTGATGGTGAAGCAATGGTAATGGATACGTCTACATCTTGCTTTAGCAGAAGCAAGCGAAACACATCCGATTGCTTTGCACATCGTCCAGGCGCAAAGCATTAACTTTGTTTGCAGAGCACCTTTGGTTTTGCTTGCTTTTGATCTACCGTCTACTTGTTTGCGTGCTTTGCAAGCACGGAAAGGGTGCAAAAAGGATTACTTAGAATCATGAGAAACAATAGCTTGTTAGCTGTTGCTTCTAACGTGCACCGAAGGAAGCTCCTAGACCTAATTGCGTTTTAAGTAGAACAAAGTTAAAGCGGTTATTTATTAAAAAGGGATTTATATTGTGATTAAAAGCATTGATGAAATGGCCCAAGTTGGGATGCATTTGGGGCATCAAGCTCGAAAATGGAATCCGAAAATGGCTCCGTATATTTACACACAACGAAATGGGATTCATATTATAGATTTAATTCAAACATACTCTCATTTAAAAGAGGTTTCCCAGTTTCTAACTAAATCTGCAAGTGAAGGGAAAACCTTCTTGTTTGTGGGAACAAAGAAACAAGCAACAAGATTAATAGCAAAAACTGCGCTGCAATGTGATTCATTTTTTGTTAATCAAAGATGGCTTGGTGGAATGCTTACAAACTGGAAAACCATTAAAACCTCTATAACTCATTTAGGTGTCTTAGAATGGAAGCAAAAAACAGGTGAGTTTGAAAAACTGCCAAAAAAAGAAGCTGCAAATCGTAAGAAAGAGATTGAGAAATTAAGAAAATATCTAGGCGGTTTAAAGGCAATGTATTCTCGCCCTGATATAGTAATAATTGTGGGACAACCTGAAGAAATGAATGCTGTCCGTGAATGTCAAAAACTGGGAATACCAACTGTTACCATTCTGGATACAGATTGTGACCCCAGTTTAGCTGACCTTTTTGTTCCCGCAAACGATGATTCAATAGCCTCTTTACGGTTGATTTTAAATCAATTCTTACACGACATTCAAACAGGTCAAAAAAAGTTTCGAGGAGTTGATGCAAAGCAACACGTTGAACGAAAACCTTTAATAGGCAAAACCGTTCAAGATGTTAACCCTTACCCCGTTAAGAGATTAAACCCAAAATCTCGCGTAAAACCAAGTTCCACCCTGCAAAGCCAAACCTCGATCCCTAACAATGACCTTGTAGAGTTACTACCAAAACCTCGTTTACCTAAACCCAATGTGTAACTGCGTTTTGTGTTTTTAAAAAGTTACCATCTCTTCAAGCAAGAACTTGCTTTGCACTGGATTGTTTTTTTACTAGTTAACTAGTACTTTTCTCGCATCAACTATGTTTTTGGTACGCGCTTTGCAAATGAATTCCAACGCATGTATTGCGTTGCATATCAAACTATTACCTTTAAAAAAACGATACTACAGTAAAAACAATAACCAAATTTGTGTTCCTGTCTTATTGCTTTTTGT-GCTTGCAAAGCACGCAAGAAGGTGCCAAGCAAGTTCGACGGTAGGTACTGTTTTTTTCGCTTAAAAACGTACCATGCTCGCATTTGCGCACCAAGCAGGACACGTGGCGCACGATAAGGGTCAAGTAACATTGACTTTTATAAATACGTTTTGTAAACTTGTCTTGCAAGGCACATGATTTATAAACATTCAGTTGGAACATAACCTTCTGTGTTGTAAACAAAAACAATCAAACAAGAGTGATGGACAATGCTTTTTACGTGCCAAGAAAGGCAGATGATCAGCCCTTCTTGGCCAAAGAATTGAAACCGAAAATGATGCACTTACATGCTTGCAAAGCAAAGGTTAAAACCACTACTTTCCGTGACAAGTTGCATACCTTTTTAACGTGTTTCCACAAACAAAACCCATGCTTTTGCATAACGATAACTGGAGCGTACCTACCTCCAACACTTGGTTTGTTTTACGTGCGGTTGGTAAGGCAAGAGACACGCACGTTGTTGTGCAAAGTAAAAAGTGATCTACCTTTTCTAGGTTGATAACAAAGGGTCATTTGTTAGTGAAAGGGAAAAAAGGTGATTACATATTGTTGCTTGTCCTACGTATTGTACCCTTCTTTGTGTTCCCTTGTGCGCAGCAATTTGTGTTGTACAAGTGGTGCCTTTGGCCACAGGACCTACCTTGAGTTTAAAACAAAGCACGTATTTGATTCCCTTTTTAGCTTTTTTGACTACACCGGTTTTGACACGTTTTGCTAATTACAACTTTGATCTTACAGATGAAAAAAATGTGATTTAATAAGTTTCTTTTTTGTTTTTGCTTACTGCGACTAGTTGTTTAACACGTAAACCATAAAACTGTTTGACATCTTATATCGATTAGAAAGATTACAAAGATTACAAAGTCTCTTGCTTGCCAAGCAAAATCTACGTTATCGTTTGTAAAAGGCAAAAACTAAATCCTTTTGTTGCTGTGCCATCAGCAAGAGTTTCACTCCTAACGCACAAGCTGTCTTTATCTTTTGTATAAACACAATTACTTAGTAATGGTGACCTCTACGCAACACAATTAAAACCCCCTAGCTAAATGAGTCGCAAGTGATTTTGGTTTATAGGTTTTCAAACAAACTTGCCTGTAGATCAAACAA-CGCAAGGAAACTTAACTAAAACCCCCTCGTTCAACCAAAAAAGAGAAACTTCTAACGTTTAAAACTCTATCACAATTGTTGTTATTAAATAGAAGGGTCTTGTACCTTTCATGCAAGGCACTAACTTTATTCTCGCGACAAATGTTGTTTATGTTTACTTAAGGTTCAGGCAACACGTTGAGTTACAACTAAAAGTAAAGGTAGATTTTAAACCTGCTTGGTTGTGTTATCTTTGGTTACAAAGAGGTAGCTACGCTCTTGTTATCGACTTGATACCAAGCTATGCCCTACGATTAAGACACATCTACTTTGTCTTTAAAAGAAAACATGCTACAAGTTCACCTTTAAAGCCGTTGGTTACACCCTCTTTCATTGTTACAGGTGATCAAGTGTTTTCATGCGTTAAAGCAATACCCTCTTTTCTGTAGACCAAGTACAAAGGATAATCCACAATGTTCGATTGTTTGGTATACATACGACAGGTATCTTAGTTGGTTATAGTTTGCACCGTGTTCCAATCAAACAATTGCTAGAGCTTGTTACTGAAATTGAAACCAAAACAGAGGAGATGCGAAGAAAGTAAATAGATCTATCCTACGGACGTACTGTTGAAGGTAATAAGATTGCTGATTATTGAAGGTTTAACCTCATTCACACTTGGTGTTTGTCGTTTTTTGCACCTTACGTATAAATTTAAACCCTGCAAAGTTTGTTTTAAGCCGTCAAAACCGCTTGTACCCGTTTTTCGGAAACAACACGTGTTGCTTTAGCACAAGCAACACGTGTTGCCTACGGGATACGCACTAATTACGTCCGCGAAACACGGCAAGCAACACTTTGTCGGTGTGCAGACGCCTACCAAGTAGTGGTCCGTACTTTGTCGTGTCTTGCAGAAAAAGGGCAACGTATAAACAGGCCAAGGTACAGATTTTATTGTGACACCAAAGGTAAAATCAAACCTTATAACCAATTGTGTATCTTGTCCAAGCCAGTTGGTTTGTTAAAACGATTGCGTATGTGTTGTGAGAACAGAATTAGTGCTTTGCATGAATGGCTACAACAAAAAAAAA-GTTGTACTGTTGCGTCTACCTACGGTTCTACGGTTCTACGGTTCTACGGTTCTACCGTTCTACGGTTCTACCGTTCTACGGTTCTAACGTTCTACCGTTCTACGGTTCTACCGTTCTACCGTTCTACGGTTCTACCGTTCTACCGTTTTCAGCAGGTGTAACGTACAAGGAATCGCTTGTCTTACGTGTTAAGCAATACCAATCAATCAGAAACACATGGGCCGAGCTGGATTTGAACCAGCGTAGGAATTAACCAGCGGATTTACAATCCGCCCCCATTAACCGCTCGGGCATCGACCCTTGTAAAA-AAACTGAAATAAAACAAAACACACTTTTAGCAACCTTCTTGTTTAGTGGTTCTTGCAAAGCAACCGATCAATGCTGTTTCCAACTCCACATACACGGCCATGCTTGTAACCTGCGCCTACGTGTAAAACGGTTTTAATCAATTGCTACATAGTGATTTGTAACCGATTAGAGTTTGTCGGCTGTTTTTATATTTGTAGAGAATTCGCACGTATTGTTTTGCGTCCAACCCTATCTTCTAGGTATTTATGCAAAAAACAACGCAACACAAGTAAATACACGCACACAAAGTAAGCCAACGTTTCGTTTTGCAGCAAACTAGGTCCACATTTGCTAAAGGCGAGATTGGGTTTTATGTTTTACGACGGTCAATACTGCTGGATCTTGCACGAAACAACCCTTTTCAAATCAAACAAAATTAGGCCGTAAGGCACAAGCCAACCAGTTGATAAACAACAGCCAACCCTACCAAATGTTATTTACTACGTATTGCATACATAGCAAAACAGGTTTTGCGGAAGAGACTAACCCAAGGTAAACAAAACTCGGCCAAGAACGAACCAAACAATTAACGTAGACCTTTTATAAACTGTTTTTTGCGCAAAACGGATCGTTTTGCTTTGCAAACAAATTGTTTGGAAGGCGTTTGCCAATGGTTTTTTGTTTCTCATAATTTTGTTTTATGAACAAATTAAACCAAGTAGAAGTTACTTTCCTTTAAACCTTAAGTAATACTGGTTAGAAGCAATTGGTACTGCTCGGAATCCAGGATAGATCTTCTATCTTATTAAAAGGGATGTTTTTAACCAACTTTAATAATTGGATGAGATAAAAAAGAACTCATTTCTACCTGAGGTCAGAAGCCGCAAACCATGATCTTGCAATGTATATAAGGTTATACGTATCATTCTCTTTCAACTACCCTTCTCGTGCCACTTTTATCCAAAACAGGTTCTTTATTACGAGCGATTCCTTGATCGAAGATAGGACGCAAGCACGTCTTGTGGCCAAAAACAACACAAGCAATTAATTACGTCCGCCGAAAAGGTTACAATCAACCCTTTATCTTTTTAAAGACAAAACAAACCACTAGAAAGTAAAAACATTTTGATTGCTTGTCTGCTTTCAAGTGGGGATAGAGGGACTTGAACCCTCACAGTTCGTTAGAACCAACGGATTTTAAGTCCGTTGCGTCTACCAATTCCGCCATATCCCCGTAACTTTCTACCAAAAACAAATTATGTTTGTAGGCAATTAAACACTTGATTACTTGTTTACTTGATCTTTTAGTAACAATAGCAAACGGTACAAGCCTACGAGTTACGTCCTATCTTCGATCAAGGAATGGTTGCACGTCTACGAGCTTTCTTCGGTGCACGTCAGAAGCAACTATATCTGTTTCTGAACAAAAGATCTACTTACGCGTTCCTTGCCACCAAACATTACAAGGAAAATTTAAGAAACTAGTACTTGTCAAATAGTACCTGCTTGGAGCGTTTCAATCTGTTCTGCTTGGCTCATAAAGTATGAGTAGTTGTGACACTCGTTACTTGGTATTTAAAACTGTCTAATCATTTTTACTTTAATTGGTACGAGGTGGAGCGAAGCATCT-CCACTTCCACCTCTACGTGTTGCCTACGGCATAAGCACATGATTTTT-GTGTAAAAGCAAGTTTTCGATTCCAAGTAAAACAACGCAAATCATCCGGCTAATCGACTCTAGTGGTTTGTAGGTACAAAACTTTACTTTGCTGCAAGTTACATTTTACGTGCGAAACTCGTCAAGGAATGGTTATACGTCTTTTTTTTTGAAAAAAAAGCAATATCTTCAAGTTAAGTAATATTTAATAAGCATTCCCTAACACGTAAAGCAAACAGGAAACATATAACCAGATAAAAATCGATTTTTTTACAACCAAACACTGCCTTAGCTTCACAAAGACTAATTGCTGCTTTGCATGTAGGTAGTTTGTAACACAAAAACAAAATGATATTTGGACCTTTTACAAGTTTTTCTACCAATTTAGTTTAAATCTAATAAAAGTATATCACAAAAAGAAAAAGGATTCTACAGGTGTTACCCAGTATGTGCATATTTGGTTTGTATTCTTTTAAGCTTTTTGGAAAGCAATTGATTTACAAAGCACAGATTCCGTAGAACAAAGGTAGTGTTGTGTGTAGTTGTTGCTTTGCATTAACAGGCGGTGCAAAAAGTGCTTGGTTTTGCTTTTACGAGCGATTTTGTGAGGTGTTGCTTCCCGGCTTAAAGGAATAAAGTGAATCATCCTTGCTTTCACCTGCGAAACAACACTTCGTGCTTTGCATGAAAGTAAACAAATTGCTACGTTGGGCTGGAGCAAAGCTAATGGATAGGTCGGCAATATAAAAGGGGAATTTGCTTATGGTAAAGCAAGACATGTAACCAAAGGTAATTCCTAGTTTTTTGGTCGACAATC-GGCTTTTTTACGTTCTGCTTCAGCAAGACAAAGTTGAAGCGGTTGTAACGCATTGTTGGACTTTGTGCTAAGCAAGATCGTGCATGTCTTGCTACGTCCGAAGGATGGTTTGTGGCACTAAGTGTTGCCTTTGGCCACAATAAGAAGCTTTTGCTTCACGTAGCACAACACTATCTTGGTTTTAGGTTGTCCTTTGCTGTGCTAACTTTTGTGCGAAGCACGAGTAACACACAAAACCTGTTAACATTGCTTTTAGCATTCAAAGCAAACAACAAGTTTAATGGCACATAAAAGTTAGATGTAGTTTTAGTTAAACAAGTTTTTTGATAAAGATTCACAAAATCAAACCATTTCTAAAGAAACTTGCAGGAATTTTGCTAATTCTGCTGCTTGCCTTTCAACTTCGACTAAAGTGATAGGTTGTCCTATTCGGGTTAGGGGGATATCATTAGACTCTTTTATCTTGATGTAAATGGTACGTCGAGGGTTAATCCCTTCGGTCAACTCTACCCTTATACCTTCAACGTTTTTAATGTTGTATTCGAGGTCGATTCGCCGGTTTTTACCAGGAAAACCCCACCTAAAAATACGAACAATTCCGTCTTTTTTATTAAATTCATTAAAGCCACCACCTATGCTCCAAAAAAGTGTTAACCATAAATAAAAACTGAAAAAGAAACCTAAAACACCGTAAAAACACATTACTAGGCCCTGTGGGAAAAACAAAATGTTCTCGTAATGGACAAACCACACAAGATTTGTTTTCAAATAACTTGAAACACCGGTTAATAAAAAACCAAGTGAACCTAAAAACAATATGGAAGCCCACCAATAGTTACTGCCTCTACGTGAACCAGTAACTATATAACGACGAACT-AAATTTAAATCTTCAGATTGATAAGAATTATTCATATTTTTCCACCTTCATGTCCTATAAAACAAATATTTAATGTTTTGCCAGCATCTTCCTGAACCGGAGGCAGGACAAGCAATAAGTACAATCAGCTCAAGCCAGGGTAGAAATGAGTTTACGAGCTTCTTGTAACCTTTCGTGGTTGCTTTGCGACCCACCCTTCGGACGTAGCAACATATAACACAAGCAAACACAACCTCTGAGTTTTTGCCAAGTAGGAGTTTTTT-AAGAGTTTTTAGTCTTTAATCTTGTTCCTTTACCTACTCGATCTCGTAAATAATAAAGCTTGCTTTTTTTGACCCTTACCCTTCGAAGGACTTCTATCTGTTTTGTGGAAGGGGAATGTATTGTAAAAACTCTTTCTACGCCAATACCTTGAAAAATACGGCGTACAGTAAAAGTGGAATTGATACCTGCTCTATGTTGCGCAATAACAACTCCTTCATAAGGTTGAATTCTTTGTTTATTACCTTCTTGTATTAAAACACTCACTTTAACTGTGTCACCAATAGAGATTTTAGGTTGATCGGTTTTTAATTGGTCGAGTTCAATTGCTTGCACAAGTTGATGAATCTTCAT---TTAAAGTTAAAACCTCCATTAAAGTTTTTGTTGGAAAAAAAAGGATCTGTTTGAATCAAAGACAAAAATCTTTCTTAGTACTTAACACGGATTTGTAAATATTTTTAATCAATTGCGTACAAAGCAATTGTTTGACCTACGCTTACATACACTTGCTTACCCTAACCTTACGTGGTCGTCTTGTAATCTGTGTTTTGTCAGTTTGCTTTACACAAGCTTACAAGGCGTGGAGTTAAAACCAAGTAGAGGTAAAAGAACAACTTGTATAACGTTACACAGTGCTGCCCGAACATTTACTTT-CCATCTGATTGTAACCAATTATGCGGTACGTGTTGTGCGAAGCAACCCGCACGAATTGGTTCGCACGAGTTCTTCGCCCAAGCAACCCGCACGAATTGGTTCGCACGAGTTCTTCGCCCAAGCAACCCGCACGAATTGGTTCGCACGAGTTCTTCGCCCAAGCAACCCGCACGAATTGGTTCGCACGAGTTCTTCGCCCAAGCAACCCGCACGAATTGGTTCGCACGAGTTCTTCGCCCAAGCAACCTCTTTCTCAAGCAAGTTTCGCACCTCTACGAAATGCTCCAAGTTGTGTGCCAAGAGATGCTTTGCTCTACGTTATCCGTACCAACAGGTAGGTTGTTTTTATGTTGTAACCTTTTCTTTTGACTTGTAACCTTCGTGCTTGCTTACCACTATCTTCGGGCGATGCAACACGCAACACGTGCTTTGCGCTTAAACTGTAGAAGCTCGTTAGGACTTTTCTAACCGATTACTTGCAAAGAGAGGACGAAAAGCACAAGAGGTTTGACTCCTTGCTTCCGAAGGATGGGTCGCAAAGAGAGGACGAAGGGTATAATTGCTTGACAGTAGGAGTTGCGTCCTATCTTCGATCAATGAATGGTTGCACTTGCTGAAAACCGTAGAACGGTAGAACCGTAGAACGGTAGAACCGTAGAACCGTAGGTAGGAGGCGCACCTCTTTTTACTACCGATTGGCAACCCAAGGTACTCTTTTGCATAGATAGTAAAACCTTTGGTCGCCAAGCAGAGGGTACAAGACGGCAGGTAAAAGGTAGAGGTCTCTTTGGTTGGCAAGCGTGGTTTTTTACCAGCAAGTCTGTAGGAAAGGATCACGTCTTCCTACGGACAAGTGTACGTGTGGTCTTGTGTTTGCGAACGGATGCAATTCTTCCTAGGGATGTGCTGTGTTGGTAGAAACTAAGTTTGGCCTTGCTTTTGGTGCATAGCACGAATGGTTACACCTCCTAGAAACACCTTATACGTGCTTTTTTCGGCGCAACACGTAAACCCAGGAATTGGTTAAGCAATACAAGGTCAAAAGTTAAAGAGAATTGTTATTCCACGATTTTAGATACAACACCTGCTCCAACAGTTCGACCACCTTCTCGAATTGCAAACCTCATTCCTTTCTCGATAGCAATTGGTTGAATCAGTTCTACCACCATCTTAATACGGTCACCAGGCATCACCATTTGAGTGTCACTGCCATCATCAGCTTTAAAAGATTCAATCTTTCCTGTGACATCAGTAGTTCGAACATAGAACTGGGGCCTGTAACCCGGGAAGAAGGGTGTATGACGTCCACCTTCTTCTTTGTTTAATACATAAACTTGAGCTTCAAATTTGGTATGTGGAGTAATCGTTCCTGGTTTTGCTAAAACCATTCCACGTTCAACGTCTGTTTTTTGAATACCTCTAAGCAAAACACCAACATTGTCACCAGCAACACTCTGATCTAAAGTTTTTTGGAACATCTCTAAACCTGTAACAGTAGTGGTTCGTGTCTTTTTTAAACCAACCAATTCAACCGATTCTCCTACCTT-AACAGCTCCTCTTTCAACCCGTCCAGTAGCTACTGTACCACGTCCGGTAATCGAGAAAACATCTTCTACAGCCATCAAAAAAGATTTGTCAGTGTCTCTTTCTGGTGTTGGTATATAATTATCTACCTGGTCCATTAACTCAAAAATCTTATCAACCCATTGGTTCTCCCCGCGAGTAACTTGTGGGTTTTCAGTTAAGGCCTCTAAAGCTAACAAAGCGGATCCAGAAACGACTGGAATGTCATCTCCAGGAAACTCGTAGTTGTCCAATGTTTCTCTTACTTCTAATTCTACAAGTTCTAACAACTCTGCATCATCAACTTGGTCTTGCTTGTTTAAAAAAACCACTATGTTAGGAACTCCAACCTGCTTAGCTAACAAAATGTGTTCTTTAGTTTGGGGCATGGGGCCATCAGCACCAGAAACAACAAGGATACCACCATCCATCTGCGCAGCTCCAGTAATCATGTTTTTCACATAATCGGCATGTCCTGGACAATCAACATGGGCATAATGACGATTTTCCGTTTCATATTCTACATGTGCTGTATTGATAGTGATCCCTCTAGCTTTTTCTTCGGGCGCAGAATCGATTTCAGAGTATTTTTTAGCCCTTCCCTTACCACCAGAAGCTAAAGCCATTGTTATAGCTGCTGTTAATGTGGTTTTTCCGTGGTCAACATGACCAATCGTACCAATGTTTACATGTGGTTTTTT-ACGTTCAAATTTTGCACGTGCCATAT---TGTCGTCGT---CCTTGTTATAAAACAATCAGTTTTTAACTGAATTTTGAGTAAAGTATTTGATCTTGATTAAAAAGAAACTTTTATGGTTGTTTATACAAACAAAACACCTGTTGTTACCTGGGCCGAAAGAAACTCTACGTCTACGTCCTACATGTTGCCTTTGGCTACTCGTTTTGCAAAGCACGA-ATCGGTACGGGCCAGAAGCAAAAAGTACAACTAGGTAGCACGACAGGCAAGAACGGCACATTTCGTTGTGTTATGTGTTCTACTAACCGAAAGTCTTGCTTTGCTCACATTTACCTTGGGTCAAGGGCAAAGATCTTGCTTGTGTGCGAAGTGCGAAGTGCGAAGTGCGAAGTGCGAAGTGCGAAGTGCGAAGCAGGTCTTGCCACAGGCACGAAGGGTACAAGTAGGTAGCACAAGGTTTAGCAATCGCTTACAAGCGATCTTGTTTCTGGTCCGTACCAATTACTTGACGAGTAGCCAAAGGCAACATGTAAGACGTTGTCCTTTCTTAGGGACTTGTGTTGGGTGTCTGGCGTTAGCTACGCTCCTAAGCTCCATATAGTGTTTTGCTCGTAAAAAAGAACCTCCTAGACCTACATAATTGCAAACCACTTTCTGGTAAAAAAAGATGTAGGACTTTGTGCCATAAGCAAGACTTGCTTTGCACAACAAACAGTTTTTTAAAAACGGTAATTAGCAAATGCTTTGTTAGCTTCTGCCATTCTATGAACTTGGTCCCTTTTACGTATAGCATTTCCTGTGTTTTTGGAAGCATCTATAAACTCATTTGTTACTTTTAAAGTCATACTACGCCCAGACCGGCTTCGCGAAGAAGAAAGCAACCAGCGAATAGCCAAAGCCGTCCCCCGTTCGGAATTTACAGCTAAAGGGACTTGAAAGGTTGATCCACGAACGCGCCGAGCCTTCACTTCAACCAAAGGGGTTGCATTCTGAACTGCTTGTTCAATAACTTTTACTGGATCTTGTTGAGTGGCATCAGCGATTCGATGCATAGCTTGATAAAAGATCCTAAAAGCTAATGACTTTTTACCTTCTTTCATTAAATGGTTCACAATAGTATGAATTAAAAGATTGTCATAAACCGGATCAGGAAGCAATGCACGTTTTTTTGAAGTACGTCGTCGAGACATAATACTTGTTTTCTCCTTTTATAATGGTGTTTGTTGGGTTTTGTTCTGTC--TAATCACGCATACCATGTTAAGCATCTACTTGCGATTACGTCCTACCTACGGTTCAGGGATGGTTAAAGGCGGACGGGTTAAAAAAGACAAATGGTGATGCAAACCAAGTTAGTAATCTGAGACTGGAACAAAGGTACCATGTAGTTTCTTCTTTGATTTTGTTACAACTTCGAGTTGCTTCGCCCGATCGTGGTCGAAAGTATCTCGAAAATGGTACATCGGTCGAACAAGTTA-CAAAAACAAATCTTATGCAGGTTTTCTTTTACCTTTCCTTGATTGTTTCTTATTGGCGAATCTTGTGTTTGTTCTACTAGGCGGTGTAACTAAGGGCAACTTTTCTTGTAACCAAAGGTAACACAAGCAAAACGTAGGGATGTTTCTGTGGAGCAATACAACCACTTTCGAGATGCTTTCGACCACGATCACGGCCTACTTTCGGTCTTGCTGGGCA-GATCAAAAG-GCACAAAAGCAAGAGATTGCAAAACAACAACTACTTTTTCTCCTTAAGATCGGTGATTGGTCAAATGCAAGACGTGTTACAACGGTTCCTTGTGCACAGCAATACCTATGGTTTAGAAAAACGTGAGCGCTTTGTACAACAATGAGTTTTGCAAAGCACATGCTTTGAAAGGTTGTTGCCTAAATTAGCAAATCGTTTTGTGTGTAACATTGGTTTTATGGTATAAAACAAACCACTTTGCGACCTATCCATTAGCTTTGCTTTACCAACACATAGTACGGAAATCTCACATCTTGGCAAGCGTTGCTTGGCATTTGGAGTACTCGGTTTTACTGCCACCGTATCGATTTGTCAAACCAAATCTCACTCATGCAAAGCAAAATCTCGATCCTGTCATGTTTTCTTGTGACACGTTCGCAGCAATTCCTGCGAACAAGCAAGACATGTTTTGCATGAAACGCGTTCGCACAGACCACAGACAAACAACACGCACTCTCCTTGGAACACGATCGTTTCAGGTTTATCTTGGGTTATGGTAGGGAGGTACCTGTTGTTACTTTACGCAGGTTGCAAATATAAAAACTATTTAGAACGTTTAACCCCGTATTTAGAACGACTTTGTGTGCGGTTTTTTACGCTTGCTGTATCTAATATCCCCCTTACTATATGGTACCGTACGCCGGGAAGATCTTTAACCCTTCCTCCTCTTACTAAAACAATCGAATGTTCTTGAAGGTTGTGTCCAATACCAGGGATGTACGCAGTTACTTCAAAACCAGAAGTTAATCGAACTCGAGCAACTTTCCGTAAAGCTGAGTTGGGTTTTTT-AGGGGTTGTTGTATAAACTCTAATACAAACTCCTCGCCTTTGGGGGCAAGATTTTAATGCAGGGGATTTTGTTTTCGGTAAGATTTTTGTTCGTGCAGATCGAACAAGCTGTTGAATAGTAGGCATTTTGTAATAAATTGTATTGGGTTTTAATTGATCTACTGACGTGTGCCTACCTACGGTCAGAAGCTCGTCTTGCTTCGCCTCCGCAGGAATACGTCTTGTACCGTTGTGTTACCTTTTTGTTACAATTGAAGGCAAAGCAACCATGTGTTTTTCCGTGATAGGTGTCTATCAAACGAAAAGAGACTGATTACTGTTTTTTGATTCCAAACAAAGTAGGCTTTTCTTTCGCTTAATAGGTTTTGGAGAATTACTTGGTTTAGTTGCTTTTTTAATATCGGCTTGCCAAGCAAGTCGAGTCAAAGGGAAACATTAAACTGGCCTTCTTGCGTTACCTTTGATTGCAAGACCTTGTCCTCACTAAAAAACGAAGTGCTACTTGGTATATCCAGCCAACCCTCATGCTTGAGAAGCGGAGAATACAAAACTAACTTGGTAAGGCCTATCCAGACCTTTGCTTTGCATGTAGGAGGTCTCAACTTTTTTTATTTTGCACTAGAGTTAACTACTTTGCCGTATATTGTTGCCACGTGCCAAGCAAAGGTCTTGGTACTTTCCGTTTCAAGGAAAGATCAATCCTCCGCTCTTCCTACGGATAAGCAATATACAAGGTCTTTCATGCAACTCATGCCGTGCTTTCTTCGGCGCAAATGTTCGGTCCTGCTTTGTGTGAAGGGTGAAGCGAATAAATAAGCACCTTGTAGCGAGTCATAATCCTCTAGTACTTGATTGAAAGGTTAAATCAATGATCGCGTAGGGTTGTACCCTTTGCCAAGAACGAGAGAAAGACCTATCCTTGGGATGTATCAACATCTGTTTTCTAGAGTTGTTCTAAACGTAAAACAAGGTGTTTTTTTAAAG-TTTGGATCTGTTAAAACTAAAAATTAATATCATTAATAGGATAACATGTCTCGAGGTTTTGAACAATTTAAAACTTTGTTTTTAGGAAAGCACGATCTCTGGTTAGGGAGATTATTAAGACAATAA-TTCCCCAATCTTTGTTGTAGTAAAAAAATGTTTGTTTACTGGCGATAAATACGTTAAGAAATACCTGACTGCTCAGTACTTTTTGCATTACACCACAATTTACATGATTGGTGAACACAAAGTTGTTAATGCGTGATTGTTTGGTTGTCTCAACCAACTTTTTTTGATTGTAAACTGTTTGTTAAAAAAGTTGTCGTTGCTTTTTTACATTTTTAGCTGGTTTTGACCCAACATAACAACGAGGAAAACAGAAAAAACAGGGTTATACCGTTGCGTGCTTCTAATCAAAGGTAAGCG--CAAGTACATCGCGTCTACAATGAGAAATGGAAATACTTCTATTTGTGTTCCCTTCCGCTGCAAGTAGGTAGGACCCAACACGTGCAAATCAAGAAACCTTAAGTAACAACGGGAAGGGAGGGATTCGAACCCTCGGTAGTTTTAAGCTACGTCGGTTTTCAAAACCGATGCATTCGACCACTCTGCCACCTTCCCTCTATTTGATAACTCTAAAACCTTTCAAATTTGTATTAAATCGACAATGTTTTTACAGGTCACTCTTAAAACTAAAGAGTGGTTGGGTTAGGTATGGTGCAGCAAGTGTATCGTTTTTCACTTTATCAGCAAAGCACGTGTTGCTCTTGTTTGCCCGTTCTCCCTTTGCGCGCTTCTTATTGTGGCCAAAGCCAACACGTAGCCGCACTTCACGCAACAATTTATGCAAAGCATTAGCTACCTCAACCCTTGTTTAAAAAAAAACAAAACTCGTAACTATTGTTTCTAGATTTATAAACAATATTTTATAACGTTTGTTCGAATAATTCAATGTTTTTTACAAATTGTTACTGCCGTGCAAAGCAACAGCAATTGTTTAGTCCGCCTTTCT--CTGACCATAGGTCACACTTATAGCCAAAGGCTCACCTCTCTGAAGCTAGCTGAAGCGTAGCTACCTCTAGTGGTTTGCTCCTTGTCTTGCTTGGCACTTGTAGCCAAAGGCAGCACTTGCTTCCAAGTTAGACGTTATTCTCTCGTAAAGATGGTTTGTTTCATTTTACTTAATTGTTTAAAGTATACCTAGATACTGCTTGGATCGCTTTAGATCTGTGGTTTTTCTTTCCCTACGAGCTAACTTTTATGCAAAAAACTCACTCTGCTTTCTCTCGGTTCATTTTTTTGTAACCGGAGGCTGAGCAAAGCTAGTGTTACCTATTTGTTCTGCATAAGTTAGGTCCACCAATCATGTACAAGCTCCTTATTGTAGCCAAAGGCAATACCTCCTAGACCG-TAGAACGGTAGAACCGTAGAACCGTAGAACCGTAGAACCGTAGAACCGTAGAACGGTAGAACCGTAGAACCGTAGAACCGTAGGTAGGACGCACACGTTATGTTTTGCACGAAAAAGACGCCGCACTATAATCCGAATGTTCTGTATGAGGTATAATCGAGTGCGTGCTATCTGCTGTGCAAAGCAACAGCAACATGTGATCCTTTCGTACAAGGTAGGACAAAGAGCAAGATTAACCTTGAGCTAGTTTCGCTTTTAGCTAATATTGTCTTTCACTACATCACTTACTGCGCTTTAAGGATTCTCTTAGAGAGCAGAACGCAATCACAAATAAAAGTCTATTCCTTTCTTTTTAACTCAGGGGTTAATTAATAAAAACTCAAACACTCTTTGAAAACATTTTGTATGCTTTGCACATACTTAGCACAAGCCCACTATCGGAGTTGAACCGATAACCGTCGGTTTACAAAACCGATACTCTACCAATTGAGCTAAGCGGGCTGATAAAATCTTTTTAATTATGTTACTCCAAAAACAAAAGCAAGTCAAATTCTTTTTGCTACGCATTTGTTTGTTATGGTTTCAAACGGTTTTATCAACTCTTTTATAGTTGTATGGTTAAATGAAAACCTTACCGTAACAAATTGTTTTAGTTTTTATAACTGAGCAGATGATCCTCATTTCTCTATTTCTTCTACCACCTTGAAAACAATCACTAAAAAACAAAACAACGAAAGTACTGATTTAAGGGCAACTCGGTAGAGCGTATAACAAAAGGTATTCGACCCATTAAGCGAGTAAAAAAGACTTGCTTTTGTTTCTTTTAGTGTTTGCGATGTGCGCCTACGTGTTACCTGCGTTCAAGGAATCGCTTTGCACAAGAAGGTCGTACTGTTGATACGTCCTAGACGCTAACTGGAGGTAGTTAGAACTAGCTATCCAGCTAGTTCCAGCTACCTCCAGTTCAGCAAGAATAGCCTTTGCTGAAAACCGAAGGTTTTACTAAAGCATTACCTTGGGTTGTAGCAACACGTAGGGTACAATTGTTTTGCACGTAGGATCCGGTTGCAACATGCATAAAGAGGACATGTTACACTTGTACCCTTCGTTTTTGCCTCGCGACCCGACCTATCAAGCAGTATTTAAAACAGTCCAAGAGTTAAAGAGATATCGATAGGTAAAGTTGCTCCGATTCCCAACCAGATAGAAGCTACTGTTCCAATTAAGAAAACAGCAGTTGCAACTGGGCGACGAAAAGGGTTTTGAAACTTGTTGATGTTTTCAATAAAAGGCACCACTAACAACCCTGCCGGTACTGCAGCCATTAAAAGAACTCCTAACAACTTGTTAGGCACTGTTCGTAAGATTTGAAACACAGGATAGAAATACCATTCAGGTAAGATTTCTAGAGGTGTTGCAAATGGGTTTGCTGGCTCACCTATAGCAGCCGGGTCTAAAACAGCAAGCCCTATAACCCCTGCGAATGTTCCTAAAATAACAACTGGAAATATATAAAGCAAATCATTAGGCCAAGCCGGTTCACCGTAATAGTTGTGACCCATTCCTTTAGCTAATTTTGCCTTTAAAGCCGGGTCAGAAAGGTCTGGTTTTTTTGTTACAGCCATAAAAAATTCTCCTTTTAGGGTTTATAAAAAGCATTACGTGAAATGCTAATCTTCTTGTACGTTGTGTTTTTAACCAT-TCCTTGATCGAAGATAGGACGTAAGCGCAGGCCTCCTACCTACCGTCTTGGAAAGCCACAAGACGAAACAGTAGCTGGAGCGCAGCTAACTCAAGGTGAGAACGGTAGCTAGCAATAGAAGGAACCTACTGCCACGCCCAAAGGAAAGGTTTTGGTATGTAGAAGGAATACAAATCAAGCAACAGGTGATCGACTGCCCTTTGTCCGTAGAAAACAACACGTGCTTGTTATTGTGGCCAAAGGGTGACGCACGTTGGCTACAATTGCTGAAAACCGAAACTTTTACTACCCTTCGTGCGTTAACATGTTTTAAAGTGGGCCAGAAATCCCTTGCTTTCTAATCATCAAGAAATGCATAAGCATAAAAACGGCTGTAGCTAATGGAAGCACAAATGTATGAAGACTATAAAAACGTGTTAAAGTAGATTGGCCAACTCCAACACCTCCACGTAACAACTCAACAATTGTTGGACCAACGATAGGAATAGCGTCTGGTACACCGGTAACAATTTTTACTGCCCAATAACCAACTTGGTCCCATGGTAAAGAATAACCAGTTACTCCAAAAGAAACAGTACAAACTGCCATAATAACCCCAGTCACCCAAGTTAACTCACGGGGTTTTTTAAAACCACCAGTTAAGTATACGCGGAAAACATGTAAGATCATCATTAGAACCATCATGCTAGCAGACCAACGGTGAATAGACCGAATTAACCAACCAAAATTCACATCTGTCATTAGATATTGTACTGAAGCAAAAGCTTCAGCGACAGTTGGACGGTAATAAAAAGTCATAGCAAAACCAGTTGCTACTTGAACTAAAAAACAAGTAAATGTGATACCACCTAAACAATAAAAAATATTAACATGAGGCGGAACGTATTTACTTGTAATATCATCTGCTATTGATTGTATTTCTAAACGTTCTTCAAACCAATCGTACACTTTGCTCATAAAAGAGTTTTTTTGTTCATTTCAAACACAATTAGGCTAATTAAAACGTGGTCGTGGTCGTGGTC-TTATCGCAAGCAAGTCCTACGTCTTGTAGTATTTTTGGTTACACGTTAACACAACGATTGTACGTAAGGTAAGACGGCAACACTTGCTGCATTTAGGTGCAAATCGAAAAGTACAAGACTGTTTTCTGTATCACTTGATGGAGGGTGCGATTCTTTGCTTGGCCTAAACCTTAGCACAAATACAAAATGGAATAACAGGTAACAACTTGTCGTCTTTGTGCAAAGTAAGACGTGTAACCAATTGCGCCGAAGGAAACACGTGTTGCGTGAACGTTTAACTATCCCTTGATCGAAGATAGGACGTAACTCGTCGTGTTGCCTTTGGTTACAAGCAGATGCTTTTTTCGGCGCAGTTGGTTTTCTACAAGTAGGACTAAGTGGTAACAAGTATGTGTTTTTACCTGCGGTCCACAATCAGACTCTTACTAACACCTCAGCAACTTTGCGGGTTATTCAGCTAGGGATCGCGCAAGTCGTCGTCCTTGCCCTTGCCCTTGTCGTGGTCGTTAAACACCTTCTCCAACCTTTTCTTCCACTCCTCGTAGTACTTGCTGTCGTCGAGGTCAAACCGCTTCTCCAACCTTTTCTTCCACTCCTCGTAGTACTTGCTGTCGTGGTCGTTAAACACCTTCTCCAACCTTTTCTTCCACTCCTCGTAGTACTTGCTGTCGTCGAGGTCAAACCGCTTCTCCAACTTTGTTATGTACTCCTCGAGAGCCTGGTAATACCTGATTTTGTTGTATGTCAACGGGTCAGACCCTAACCGCTTCTCAAATTCTGCCCTCCGATCCCAGTAGTACTTGCTGTCGTCTAAGTTAAACAGCCTCTCCAACCATTCCCTCCATTCCTCGTAGTTGTTGTCGTCCTTGTCGTCCTTGTTGTTCTTATTTTTCTTGTTTCTCATAACTAAACAAGTTTGGTTTTTATCTTTGATTTCTTAAATAGATTTTGTCTATTATTATATCTTTTACAAATTGGTTTTTTCAATACTGTACTTTTAAAATAACTTTTGTGCGCAGCAGGTGTTT-ATGGATTA-AACTGTTTTTT-AATACAATCGAGCAAATACAAAAGCAACGCCTTTTCCGTCCGTAAGAAAAAAGGCCAACCAATTCGTAAAGATCGGCTTACAACATATCACCCTGTTTTGCCTACGATTTGCCTACGGTTCAGGAAGAGTTGTTTTCTTTTCACACTTGTATTACAAAAGGACAAGTAAACAGACCCAAGACCTTGTGTTACCTAATTGTAGCCAATTGGTTGCCAAGCATCTGCTTGTAGCCAAGGGCAAAACTAAGAGTTACGTCCTATCTTCGATCAAGGAATAGTTAAACGTTCACGCAACACTTGGCTACAAGTCAAGAAGTTGCTTGAACAATTTGGTCAAAAAAACGTTGTGCTTTTAACCTTTGCTCATCACCTTTTTACCTTAAAAACCGCTTTAATTTAGGCGACTGTTGTACAAAGCACTCGTTGTTTTATACCGAACGAAAACAGATTTAACCTTTGCACAAAAATCTAAACAGAATATGTTCTTTGCTTTGCAG-AAGCAATCACACAATTTCTACTTTTGTACGCTTAGGTTTTTTTTACGGCCGAAAGATCAATGTTTTGCTCTTCGTCTTGCCTTGTAGCCAAAGGCAACACAAGGGAGGGTACAAGACGTACCACCAGAAGCAAAAACCAGGAAAGGTGAAGTAGCAAAACGGCAAGCAGAAAAGATTAAAGTTAAACCTTATCAAGCTCCAGCTGCTTCTTTTGCCGCGTACATTACTTCCACACTAATCTTAGCAAAACCGTTTTCTCGGGCAAATCTCTCAGTGTTTCTTTTCACTTTACCACGAACAAATCCTGGGATTTTATTTAATTCAGCTAAACCATCAGGTGACCAAGTTAAACTTGAATCTGTAGATAAAGATTTGGTAATAACCTCTTTAGTGTCATGACCGCCAAAAATCTCTAAAAGATGATCCTCCATACCAAGGGTAAAGGAATTGTAAACCAAGTCTGCAATTTGATTTGTACCCTCATACCCCAGAAAAGG-ACGATACCCTAAAGGAAAGTTTTGAATATGCACTGGAGCTGAAATAACACCACATGGAATGTCTAACCTTTTTCCTATGTGACGCTCCATTTGTGTACCAAAAATAGCGGCCGGTTCAATCCGAGCAATCATATCACCAACTTGAGTATGATCGTCAGTTATTAAAACCTGGTCGCAAAACCCTTGAACTTGGTCCCTAAACCAATCTGCATCGTGTTTACAATAGGTACCGGCGCAAGAAACGCGAATTCCCATTTCTCGAGCTAATATTTTTGTTATAGAAGCCGCATGTGTACTGTCACCAAAAACGACTGCTTTTTTGCCTGTTAAATTCTGGCAATCAATAGAACGAGAAAACCAAGCTGCTTGCGAAACGAATCTCGTTTGTTGGTCGATATATTTAGTAAAATCAAACCTTTTCGTTTTTTGAGTGATTGCTTCTTGTGCTTGCAAAGCACAAGAAGGTGACCCTGCTCCACGTTCACTCGTACTGTTTTGTAACCGGTTTAAAACCGACTCAATCTCATAAATAAAAGAGCCTGTATCTACTAACCCCATTGGTGTTATTCCTACATAAGGCATTGCAAACCTGGTTTCTAACAGATTTGCAGCCATTAAACCCACTTCACGGTAAGGAACAATATTAAACCAAGCTTTTGTTAAGTTTTTTAAATCTGTAACAGACCCTCCTTCTGGTATTACCTGATTCACTTGAATATTTAAATCCCTAAGAAGTCGTTTTATTTCTCTGGAATCATGCTGATTATGAAAACCTAAAGTAAAAACACCAATAATATTGGCCGAAGGTTGTTCTGTTTTGTCTAAAGGTAAAGTACCTTCTCGAGTACCCTTATCGATGTAAAAACGAACAATTTGTTCAAGGGTTCGGTCAGCTGCTTGCAATTCATTTACTCTATAATGGTTTACATCAGCTAATATTACATCTGAATTTGACTCCATGCTAGCACGATCTACAAAATTTTGTAAATCCTCTTGTAAAATACTAGAAGTACAAGTTGGTGTTAATACTATTAAGTCAGGCTGTTCCTCTTTGTCCTTGCGGTTGATGTTTTCTACAACTTTTTCCTGTGAACCACGTGCTAAAACATGTCGATCTACGATACTAGCTGTTACAGGAGTAAAATCTCTTTCTCGTTCCAACATAGAACGCATAACATTGAAATAGTCGTCACCAAGTGGTGCATGCATGATAGCATGAACGTTTTTAAAAGAACTCACAACGCGCAAAGTCCCAATGTGTGCAGGGCCAGCGTACATCCAATAAGCTAATTTCATTCTTTAATCTCCTTTTAACGTGCTTTTTGTCCATAAAATGGAATCCCTTTGAGAACATATAAAACCATTACTAATCTCTTGCGTGCTTCTGGTGCGTACCAAGTAGATAAAAGCACCATGTTAAAAAAAACGTCACGCGGTATGTGCTTTCTAAACCCTGTGTTGCTACATCCCAAGGATAGGTCTTTCTCTCGTTCTTGGC-AAAGGGTACAAGTGCTTTACCTGCTTGGTACGCACCAGAAGCACGCAAATGGTTTAGTGTTTGTCCGATCGCATGCGTATCAATCTCTTTGCTTGAAAGAGAGACGGTGTGTTACGTCCTATTTTATGGACGCGTGTTACTTTTGGTTACAAGCACAAAATTACAACACGTGGTGGTACGTGGTGGTACGT-GGTGGTACGTGGTGGTACGT-GGTGGTACGTGGTGGTACGTGGTGGTACGTGGTGGTACGTGGTGGTACGTGGTGGTACGTGGTGGTACGTGGTGGTACGTGGTGGTACGTGGTGGTACGTGGTGGTACGTGGTGGTACGTGGTGGTACGTGGTGGTACGTGGTGGTGGAGCAAAGACAATGGATAGTTTTACGTGTTGCTTTGCACAAATCGTACCCTTCCTTGTGTTCTCTTCGGTTACAAGCAGGTAAAACGCAACACGTGCTTGGCACGCAAAGGGTACAACACTTTGAGTTGAAAAAAAAGAAAACACAAGGAACTTTTTGTTTAACTTTTAGTAGCCATTATAACAAATAACAACTTTTACAGTTAACCTAACAACCCTTTAACCTTTATCGGGTCAAGCATGTTTTGCTGGGTTTATGTTCTTTTGTCCGGCGGAAAGCGTAAAGTCAGTGCGCCTACCTTTTAAGTTACAGTTTTTTGGTGTTGCTTTGCATCAACACCAACACCATTAACAGAAAGTTTTAAATCTACTTGAAAAAGAATACTTTTTTTAGCAGTGCCTTAG-GGG-TTAAAAC-TTTCCCCTTT-TTCCC-ATAAACTTGTTTAAAAAATCAAAGATAAAAACCAAACTTGTGTTATTATAAAACAATTTTACATTTTTAAAAACTTTTTTGGGTGCCTTTTACAAAAAAGCCCAAGGTGTTGGTTTCAACAATCGGTTGTCAAGAACAACCCAATTGCTTGTTATACACCAACTACCCTTTGTGGCCAAAAACCACACTCTCTTCGAATGCAAAGCAATAGAACCGTGTTTAAGCACTTTCTTCTGAGCAAAGCTAGTTTGTGTTGCCTTTGGCTACAAGTAGTACACAAGAGTATCTTTGATTACACTAACAAATCAAATGTTTCTTGTTACTAACGGGTAAAGGAAAGTTGTCCCAGTAAATGTCAACGAATAGTACCATTGCATTCTTACTAAGCAGATGTTACTTGGCATGCATTCGGAAAGTTCTAACGGTGATTTCTATTTGATAAGGAAAAAGATTAAGCAGGTCAATCAGTTACTTTGTAGGAAGAAATCGTGAAAAGGTAATACTACGAGGTGGTTCGCTCCACGTTTTGCTTGTGTTGCCTTCGCTTACAAGTAGGTAGGACAAGCAACACTTTTAAATTCTTATAAAACAGATTATACTTGTTTAAAGTAGAAGATTTGTAAACTGTTTTCGATATTCACCCAAAGCATCACTACGCGTTGGTTGTTTTACCTTCTTGTAACCAAAGGCAACACAAAGAACCAGATTTAGTTTTTGAGTCTATCGCCTTTAATTACACACTTTTGCAGCGCACAAGAAACAATGTAAGGTTTGGGTTTAAAGTAAAGGTCTTGCTTGTTTAAACCTTTTTCCTTGCTTTAATTGCTTAGAGTAAGATTGGGTTATACGAGATAGATGGTTGTTATTGGTTCTATTCTTTGGTTTAACTCAAAGGTATCAAGAAGAATACCTTGAGTGTTGTTTTTATTGTACTTTTATCTGTTGTGTGCAGAACAAAACCCTTGTTTGTGGCCAGCAAAAACGTGTTTATAACAAACATTAGTTGCTGTCTAATTGGTTTATTTGCGTTTTTTT-GTCCAACTATCTTGCTTTTTCCTTACCTAATCAAGCTGTTTGCGTGTTTAGCGAAACCTATTGTTACCTTTGTTCTCGAAGCAAAAGTTAGTACGCAGCAAACCTTTTGTTGCCAAGCAAAATGTGACAAGTGGTTGGTTCGAAAACTCTGCAAAGTTGCGCAAAACCTTGGGTTACATCTCTTGTTTCTTGTTGCGCACGAAAGAGAACAGAATTCGAGAACACTTTGTTCTCAAAAATTACTCGTGTTGTGTTTTACCTACG-TTCCTAGGTCCTACCGTTTAGGAAGGTTACAAAATTTGTATGCTGTAGTGAACACTAAAGGCAACTAATATTGCTTCGCGATCAAACTCCATAGAATGCACACAGCGAAAACAAGATGTAATCACTTTCGTACCCTTTGCCAAGAACGAGAGAAAGACCTATCCTTCGGACGTAGCAAGACAAGTAACTCTTTTAAAAGCAAATTAATTTAATGTATCTATTTTTATGACTTTATTGCTTGCCAAATTACCTGAAGCTTACGCTCTTTTTGACCCAATTGTTGATGTATTACCAATCATTCCCGTTTTCTTTCTACTGCTTGCTTTTGTATGGCAAGCGTCAGTCAGTTTTAGATAATACTTTGTTACTCTTTTGGTACCTTCTACCTTGCTTGTTACCTGCCTGAATTAAATTTGCGCTGATTGGGTGCAAGGCGACATGTGTTTAGTTGTTGACCTTAGGGTTGTAGCCAAAACACGTGCTTATGCCGTAGGCAACACGTCAACCAAACCTGATCAATCTTGTTCTTGTACTCGCTTTACACGTCGACTTGTTTTGTAAAAAAAACAACAATGTTTCTTATCTACAGAAACCTGTTTTGCGTGATAAACAATATGTGCAAACCAACAACGCTGTAAGCATCACACTTTACTTGTAATAGAACCACGTTTAAAACCCAAACTAGTTGCGTGTTTTGCAAGCACCAGTGTGATACAAGCGAATAGGGCCGGTGACATCCAACAGTAGTCCTCTGTTCGACGACTAAATCGTGCCTTTGCTTTGCAATCTAATTGTTGTTTGCTTTTGGTAGAGTAAAATCCCCGTGTTAAAACAACCCACATTAAAGATACCTTTTGTTTCATAGGTCGTTATAGAGGTGATGCTTTGCGACGTGCTTGATTCGTAGAGGGTGAAAACAGAAACAAGAATTGTGGATCTTTGGTTAGTGCTAACTTCTGTGCGAAGCAACAGCAAAACGCGCCAAGCAACACCTGATCTTTTACGTGCAAAGCAAAACGAAAAGCAGCAATTCTATTATTACGTTTACCTTCACCAATTTCTCGTTACTTTTACGTAAACCCTTTCTGTTGGTGCTTGGCTACAGGTGCGCTTTCTTCTTGTTGTATATCTCTCGGTCCAAACGCTTCTTTTAATGCAAAGATTTTCAGCAACTACTAGTTGTAGCGGAAGGCAACACATGCGCAAACGTAATTTTCCATTTTTGTGGGAGGCATAAAAAGTAAGACATAATTAGAAGAAACAACCATGTACTGGTTGTGTTACCTTTGGTTGCAAGAGGTGCTTTGCTTTGTGCCTTGCGTCTAGTAT-CGATTGCTTTCCTGTTACGATTCACAGTCCTTTAAACTTGACCTGGGATTAGTGGTTGTGTACATATGTCACCCATCTTCACAAGCACTTGCTGCGGGACGGCAGGTAGAGGTTTTATTT-GATATTTTGTTTAAATTTTATGAATCTTGAGATCTTTTTTCAATTGGCTGCTGTCCTTTCAATTTTAGCAGCAGGCCCTCTTGTAATTGTTTTGCTGGCTAGCCGTAATGGGAGATTGTAAGGTTTTTGTTTTACGTTACACGTGATTAATAACAAGCAAAAGGTACGAGAAAAGGTAATTGTTGAATCGCTTATACCTATTCGGCTTTTTTTTTGCTTGTTGCTCGTGTTGTGCCCT-ATGTGCAAAGTTTGTTTATACATGTTTCGCGATTCAAGATGAAAGCAACTTTTACTTGTCTTAGTGATACAAAGCAGTACAAGTGCAGCACGTCTTCTGTCCTCTCTAGGAAGAAACAAGTGTTGCTTTGCGTGCAAAAACAGTTCTAAAAGCAAATCGATTTTGGCTAAATTCGGACAAATAAAGCGAATCGTAGAAGAAAGTATAACATAATAAGCATTACATCCAACTCAATCGCACGTGTTACGTGTTACGTGTT---GCCACAGGCACGAAAAGTTACAAAACCAACACATACAAACCAATTTGTTGGCAAAGCGCCTTTACACGCTTGTTAACTACACAATCTTGCAGTGGCTGGAACCACGTGCTTGTTTTACTTGTTCTTTGTTTCACACTTGTACCCTTCCTTGTGTTGCCTT-CTTTGTGTACTCTTTGGCTACAAGTAGGTAGGACACAACACGTGCAAAAAGCAATTCGGTTGAGTTTTTTGCCTGGAAATCGCGTGATGCTTCGCACCTAACACATGCGTGCCAGCACATAGGAACCATCTGTTATCACCCCAAGTAATGGTTG--GCACATTGGCACATTGGCACATTGGCACATTGGCACATTGGCACATTGGCACATTGGCACATTGGCACATTGGCACAAGCAGTTTTATCCTTACTTGTGCACAACAAAACCTTATAAGAGTAAAACTATAAAAAACAAAAGCTTCTCTTATAAGAAAAATGTTTTGGTTTAAAAGCAAAGGTAATGCTGGTTGTATGCAACTGCAACAAGTCCCAATGTATTCCTACATCCGAAGGATAAGTCGCAAAACATGTTTTCTATAATAGCCAACGACAAGAAAGTTGTTGTCTTTGCTTGGCACAATCGACGAAACAGGCCTTTTCAT----GTAGCAGGTGCAAGTGCTTGCAAAGTGCTTGCAAAGAGCTTTCGAGCGAACCTATTGTAGCCGAAGATAACACCACATTTGCCTGTTTTCTATCTGAATGGTTGATATTTGTTTTGTACATTATTTGTTTTAATTACTTTGCTTACACGAGTTGTCTGGAAATGGTACCGTTGGTGATGGTCACAAAGAAGGTTAGAACAGCTATTGTGTGCCTTCTAACAACTTTAACCTAGAAGAAACAATTTTTTAGTAGTAACACTACTTTGGCAAGGAAATCAACAACCAGAAAATGAATTCAGACAAGCAACTGTTTGAAATATAAAAACCTTAAAAAACAAGATTTCAAATTATGGAAGTTTCTACTTTTCAAATATTTATTGCCCTTTTTACCGCATTAGGTGCGGGTTTGTTGGCTGTTCGGCTAGGTCTTGAATTGTATAAGTAATTTTTTACAGAATTCCACCTGTCTTCGCTTGGCCGCAAGGAAGCACAATAAGAGTTTTAGTTTCGTTATTGTAGCAAGAGCTAAATCTGTGCCTTTTTTGCGGCAGAATTTACAACGAAACAAGGTGGAAGAGAAAAAGGGAATCTTTTTGCAAAAACTGTTAATACCGCGAAATCTGTTTGTTTACAGTCTTTCTTTGCACAGGAAAAGAGTTAAATTAGTTTAGGTGCCTTGTTTTCGCTTCAATAAGGTGTAACAGATTACCAACTTTGTTCTACGTGGTCTTTTCTTTTTTTACGGCCAACGTGCAAAGCAAGGATCAAGGAAAGTGAGTAGCAAAACTTGTAACAAATTGCTGGACCAGAGGTAGCACAACACTTGCGTTGTACCCACCACTTGTTTCTCCACGCATTTTGTATGATCCTTGTTCTGCCTACCGTTCAGCAAGACAAGAAATCTGTTTTTGTTTCTTCTAGAAGGTAAAGAGAAAGTTAAAGCAAAGCATGTACTTTGCAACACCTTTACGTTTATGTTTTATCTCTGGCAAAAACAAACAACACTAACACAAAGTAACACGATTATCAAAAACAATTTGAGTACTTGATTTATATAACCGATTGTTACGTGTTGCCACAGGCACGAATTGCTTTGCACAAATAGGGAACACAAGTTTAATACTCGTGTTTTTTCGTACGGCGATTAACAATCACTTTACACTGCTATGAAACACTTGGTATAAACTCGAGAAATCACTCTCGACACTTGGTATCACGTGCGCCTCTTGCTAAGTTTGAAGGATTGGTTGTGAAGCAAGGACCAATCACAACAAGAAGGTTGTACTGTTGCGTCTTGCGTACGGCACTACCTTGGGTTGGCTATTCGTCAAGGGATTGCTTTGCACAAAAAGCAATCCCTTTATAAAAGCAGTATAAAAGGAGTAATAACAAAACCAACCAATTGACTTCAATATTTCACACATATATAATGTGAAATTGGTTCACACAAACAATCAGTCAATCAAGTAACACACTTGATTCACATAGTTACATAAAGACAAAACCTGTGCTT---AAACAATGTTTAAGCAAGCTGTCTTGTTGCGTGCGTTGCAAGCACTACCTTTGCTCAGGACTAACTTTGTTTTAATTCGAGGTTTGCACTAATGCACTAACTTCAACTTGTAGCGAAAGGCAACACGTAAGCGTATCAAGTGGTAGGCTTAGCAAAACGTGTTTCTAAGCAGAAACAGTTGTGCTTGCAGTAGCTGGAAGCGTTAAGGTTTGTTGAAAATTAAGATTCATAATTTAGGAGATTTATGGTATGAGTATAGCGATCAATAGAGGTAAAGAGAAACGTGGTTGGTTTGATACAGTTGACGACTGGTTACGCCGTGACCGTTTTGTTTTTGTAGGTTGGTCAGGTTTGTTATTGTTTCCAACTGCATACCTTGCTTTAGGCGGATGGTTGACTGGAATCACTTTTGTAACTTCTTGGTACACTCACGGACTAGCAAGCAGTTTTCTTGAAGGTTGTAACTTTTTAACGGCTGCAGTTTCGACTCCAGCAAACAGCATGGGTCACTCTTTGCTGTTGCTTTGGGGGCCAGAAGCTCAAGGCGATTTTACTCGTTGGTGTCAGTTAGGCGGTCTTTGGCCCTTTGTAGCTCTTCACGGAGCCTTTGCTTTAATCGGGTTTATGTTGCGTCAGTTCGAGATTGCTCGTTCTGTAAAACTACGTCCTTACAATGCTATTGCTTTTTCAGCGCCAATCGCTGTTTTTGTGTCTGTGTTTCTGATTTATCCATTAGGTCAATCAGGTTGGTTTTTTGCACCTAGTTTTGGTGTAGCGTCAATTTTCCGTTTCATTCTTTTCTTCCAAGGGTTTCACAACTGGACTTTAAACCCGTTCCACATGATGGGTGTGGCTGGGGTTTTAGGTGCTGCGTTGCTTTGTGCCATCCATGGTGCAACTGTAGAGAACACTTTGTTTGAAGATGGTGATGGTTCTAACACTTTCCGTGCTTTCAACCCAACTCAAGCAGAAGAAACTTACTCAATGGTTACTGCAAACCGTTTCTGGTCTCAAATCTTTGGTGTAGCTTTTTCAAACAAACGTTGGCTTCACTTCTTTATGTTGTTTGTACCTGTAACTGGTTTATGGATGAGTGCTATCGGTGTTGTAGGTTTGGCTTTAAACCTAAGAGCTTACGACTTTGTTTCTCAAGAGATCCGAGCAGCAGAAGACCCTGAATTTGAAACATTTTACACAAAAAATATACTTTTAAACGAAGGTATTCGTGCGTGGATGGCTGCTCAAGACCAGCCACATGAAAAACTTGTATTCCCTGAGGAGGTATTACCACGTGGAAACGCTCTTTAATGGCACTTTAACTGTTGGTGGACGAGATCAAGAATCCACCGGTTTTGCTTGGTGGGCAGGAAATGCCCGCCTAATCAACCTTTCAGGCAAACTGTTAGGCGCTCATGTAGCTCATGCTGGCCTTATAGTTTTTTGGGCAGGCGCTATGAATCTGTTTGAAGTAGCGCACTTTGTTCCAGAAAAACCTATGTATGAACAAGGGCTTATCCTATTGCCCCATCTTGCCACGTTGGGATATGGAATAGGTCCCGGCGGAGAAGTTGTTGACACTTTCCCGTATTTTGTTTCTGGTGTTCTTCATCTAATCTCTTCAGCT---GTTTTAGGGTTTGGTGGCGTTTATCACTCACTGATTGGGCCAGAAACATTAGAAGAGTCTTTCCCCTTCTTTGGTTATGTTTGGAAGGACAAAAACAAAATGACTACAATTCTAGGAATTCACCTTATAATTCTTGGAATTGGTGCTTGGCTTTTGGTTTGGAAGGCTCTTTATTTTGGTGGTGTTTATGACACTTGGGCTCCTGGCGGTGGTGACGTTCGAACAATTACTAACCCAACAATAAGCCCACCAATCGTGTTTGGTTATTTGCTTAAATCTCCTTTTGGTGGGGACGGGTGGATCGTTAGTGTTGACAACATGGAAGACATCATCGGTGGTCACATTTGGATCGGCACTTTGCTTGTTTTTGGTGGTGTTTGGCACATCTTAACAAAACCTTGGGCTTGGGCAAGACGCGCCTTCGTTTGGTCAGGAGAAGCATACTTGTCTTACAGTCTTGCAGCAATCTCTATAATGGGCTTTGTTGCATGTTGTATGTCTTGGTTCAATAACACAGCATATCCAAGTGAATTTTATGGCCCAACAGGTCCAGAAGCCTCTCAATCACAAGCTTTTACCTTTCTTGTTCGAGACCAACGCTTGGGAGCTAACGTAGCTTCTGCTCAAGGTCCAACTGGTCTTGGTAAATACCTAATGAGATCACCAACTGGTGAGATTATCTTTGGTGGTGAAACAATGCGTTTTTGGGACTTTAGAGGCCCTTGGTTAGAGCCTTTAAGAGGGCCTAACGGTTTGGATTTAAACAAACTTAAAAATGACATTCAACCGTGGCAAGAACGACGTGCAGCTGAATACATGACTCACGCCCCTTTAGGTTCTTTGAACTCAGTAGGTGGTGTTGCTACGGAAATTAACGCTGTAAACTTTGTTTCACCTCGTAGTTGGTTGGCAACTTCACATTTCTGTTTAGGCTTTTTCTTCTTTATTGGCCACTTGTGGCATGCGGGACGAGCTCGTGCTGCAGCAGCTGGGTTTGAGAAAGGAATTGACCGTGACAACGAACCTGTTCTTGTGATGAAACCATTGGAATAATGGTACACGTTTCGTATTGTTGAGAACCCAATCAACTCTTATAGTCTTTCACGTGCAAAGCAAGATCTGTTATCTGTTCGTTCTTTTGATGCAAAGCAAATGCTTTGCGACCATTTGTAACGTTAACCTCTGATTGCACGTCTCGCTTCTTACAGCCAGAAAAAACACAGGTGACACCGAGTACCTTGTTATGTCGGGGAAACAGAAAGGTAGACCTTCTTGTTTTACCCGTAGTTCTACGGCTCTACGGCCTAAGAAGTGTTGCGTCTACCTACGGTTCTACCGTAGGTAGGACGAAGGGTACAATTCGTGTTGTCTTTGGCTACAACACCTAGCACAAACAAAATATTAATTTTTATGGAAAAAAAACCAGCTGACCAACTTAATCCCATATTTTTCACGATTTTAGGAATTTGTTCAAATCACAACTTGACTCGAAAGGATTTCTTTTTTATTAACCACAAAGGTAAAGAGAAAAGGGTAGACTCGGTAGTTGCTAGCGAGCTTTTGTTGGCACGTACTTGTTTAAAAAATCTAAGAGTTTGTTTACATACCAGGGTGAGCTTCGTTTATCTTTCTGAAGGTCTGTACGGACCATTCCCAGAGAATGAGGTAAAGTGGATCATCGCACGTGTGCTCGAGAAACTTAAAACTTCAGAATTAATAAAGCCAACTTTCATTGACCAAATCTTCAAAGCTCTGAAAAACAACTCACAGGTTGGGGTGACCGGCGCTATGCTGCTCCTGAAGAAATAGATTAAAAATTGTGTCAAAGGGATTCGCGCAATAATTGCTTTGCATAATGTTAGTAACTTTATGCTTGTAGCCTGTGCTACGCCTCGCAACACAAGGGATGCAGGGATCACGCACAGCACAGGACGCTATGAATTGCTACCTTCGGTCGCCAAGGG-TCACGAATGGTAGTGTTGCCTTCTTGCTGTGCGAG-CGAAGCA-CGCAATACGGAAGGGTCACCCATCCTTAGCAAAGGGTAACTGGTTTTTAAGGTTGGCACAAAACGCGTACCAACTGAATTGTCCATAGGGTTTGGTACAGCAGTTGTACCCTTACATGACTCGTCCTTGTGACCCTTCCGTATTGCGCGCTTCGCTCGCACAGCAAGAAGCAATACGTGCGCTTTTCTGTACCCCTTGTGTTCCCGTATTGCGTGCTTCGCTCGCACAGCACAGGGTACAAGCACAGCACGTAAAGCTTTCACTAGCAACAAGGATAGGCACACATCAGCAAGTAGAAAGTTTAGATTCTTTTTTTGTACATTTCCAAAGTATGGGTAGGTAATTGTTTAAAATATACTCTTTTTCACCTTCAGCAGACCCTTGTACAACATATAAACCAATGTGTCAATAAGGCTTCAAAATCAGGTTACAACATGCAACCGAAATTAGAGTTGTTTGGTATCGAAACGATACCTCTTTGTCGTGGGGGAAACAACAAAAAAAAGCACGTGTTTTACATAAAAA-TGGGAAGAACGCAACATTTTGTATAAGTAACGTTCAGCACTTACTACTAACCAAAGATCGTGCGCCTACTTTCTACCTGCGTTAAAGGAATTGCAAGTGTTGCGTCTACCTACGGTTCTACGGTTCTACGGTTCTACGGTTCTACGGTTCTACGGTTTTCAGCAAGTGTAACCATTCCTTTATCGGAGATAGGACGTAACTCGTCGTGTTGCCTTTGGCTACAAGCACGTAAAAACATTAGAAACTTTAAACAAGTCCTCCCCTGCAAACTCAGTACCCAAACAAAGACAATCGAATGTTCAGTCATAAGAATAGCCTGTGAACTTCCTTGATGAAGAAAACATGTTGGCCTAGATAAAAGTGAACGTACCATCTACAAAGTGAGATTTGGTTCTTATTGTATTTTTTTTGATTTGCGGATAAAATAATGAAGTTTATGTTTGCTGGGCCCATCGTCTAAGGGATTAGGACAGAATCCTTCTAAGTTTCCAATGTAGGTTCGAATCCTACTGGGCTCACTTCAACATTCAAAGCATTTCTAAACACCTTATGCGTAAAAAGGGGTTTTGGGTTGCAAAGCATTACAATCTTCGAAGTGAGTAGTACAAATCCATTAATCTGTTCTATTTTGTGTAGATAGAGGTGTTGTACTCTACACCCGTTTGCAAAACAACACATATAACAAACTGGTTTGCCAACCAAGTTAGTGTTATGTTGTCCATAGAAAGAGGTGTTCTGTTCAACGGTTACAACATATGGTTCACGATTGGTTTTTCTTTTTTGCGTTCGTAAGAAAGGTCCTCCTTTAGACAAACAAAAACAACAACAGCCAATTACACTTTGGCCTGCCTATCTGTCAGGAGGGCAAACAAATCAACCCTACCAAGAGAGGAGAGATAGAGGCTGAAATAGGCGAAAGGTTCTACCAATCAATACATTTT-GAGCAAACCACTTACAGGTGACACATCTCTATGCGAAACATCGTACAAGCAAGCAAATCAAGTTTACAAGCAAAAGTCAATCAGAAGCACGCAATACAATAGATTTTGTTTTACACGGTTATTTGTAACCAATTGCTGTTGCTCTGCACAGCAAGTAGCACAACATAACCAAAAAGAGTACAAGCAAAGCACGTCTTCCTACGGAAAAGGTTTTCGGTTAACGAATTCTTCACTCTTGTTATGCTTTTTTAGCGTAAGGCACAATCGAACAAATTCACTTGAGTTTTAAAAGGGCGAACGACGGGAATTGAACCCGCGGATA-ATGGCGCCACAAACCATCGCCTTACCACTTGGCTACGCCCGCCATATTAGAGATTATAGCTTTTTTGTTTAAACTTGTATAGGGCTTTTTAATTCGTTTTTTATATAAATCGTACAGTTTCTTTTCAAGTCTGTGCTTTGCTTTCAAAAATGTTTCCCTAAACATGTCTTGATGCACGTCCCTGTTCTACGAGCTAACTTTGTGCAAAACAAGTGCTGCCTTTGGCTACAAGTGCTGTGCTCGTAAGTGCTTTTGTCTTGAAATGAAGGGTATGAGTTCACAATTTTTAAAAACCTTGTTTGTTTCAAAGAAACTCCATTCTAATTCGTTTGTTTTAGGTGGAAAAGATTTTGTTAATTTCAATAGCAATTAGTTGGTTTACACTTTTGTATTTATTTGCTTTGTTTTTTGACCATTCCAATCTACCTAGTTTTTGTAACTGATATATGTGTTGCGTCTTGCTTGCAAAGCAAACACGAAGGGTACAACCCCTCTTTTAACATTAAAAGAACTCCTATTGTTTTGTCTTTGGCTACAAATGTAATAAGTCTTTTTCAAAACAAAACCCTATTTTGTTTGCTTCTAGTTTACTCTTTTTTTGCATAAAAAAGTGTTGATTGGCCCAAGGCTTTACTAAGTTCCAAGGTAATAACACTCTCCATACAATACGTCTTTTTCTGCTGCGAAATTAAGAGCAAAACAGTACAAACTTCTTATTGTGGCCAAAGGCAACACTTGGTGCCACAAACCATCCTTCGAACGTAGCAAGACGCGCAAGTGCAAAGCAATCCGTTAGGGAGGGGCAAGTCTTGGCAACTGTGTTTTGCCTTTTTGT--CACATCGTCGGTTTAACTCACACAAAAACAAAACATCTCAATCTTTTGCTTTTTCTGCGAACCAAGACTAGACCTAAGTGTAATCTAAGGTAAACAGAATTCGCTTGTAAAAGCCCCCCAAGTTTGGCTTGGCGTAACAAGCCTAATTATAGGGGATAGATCGAAACACTTTGTAATAACACGTTGTTACAGGAAATGGTTCTTTGCACTCTAGAAAGTTTATACAAAAAGAATCAAGTTGGATCAAAATGGCGCGTTGATCAAAGTTACTACAAAGAACGACATGTTGTGTTACATATGTGGTTTCGTACAACTATTCTTTTTGGTTAAAACTAATAGTGCAGAAACAAGATTTTGCGTCAATACCTGTAAAGGATTAAAA-TGAAGGCGGGTAACGTGACTTGAACACGCGACATTCTCGTTGGCAACGAGATG-CTCTACCACTGAGCTACACCCGCAATCAAACCTGATACGCCTTCATCACCCGCAATTGCAGCTAAAGTTGTTACTTTCGGGCTACCTACTGCCAAAAGGAAAGGGTGCATGTCTGGTAACCTATCGTTATGCACAGTAAGAAGAGGTTACGACTTGTAGCCAAAGTTAACACTCGGTGTTGTAGGTAAGACGCACACCTCATAAAACGTTACACAGATAATTAGTGTTTCTTGGTACGCAGAACCAAAGAACGACCAATACGTGTAATTTCTGCGATTTTCAACCATTTCCTTGCAAAACAAGTACAACACTTTTTCCTGGCATCAAGCTATCTTCCCAAAAGGCGACCCTTTAAGTATTGTTGCTCCTAAACCGTTTAACGACCAAGTTCGGGATGGGTTGGTGTGGTTCCAATTTAGCAAGGAGACCAGGAAACTGACAACCTAGTTGTCTTGTTTAAAGCATTACAACTGCTTTGGTAATCTTTCACGCAAAACACGTGTTGC-ATCAGCGTTTAACCAAAGGAAACTCGTACTGTTGCCAAACGGTACAAGCACGTGTTCCCTTCGGCGCAATCAGTTGGCTACAAGTGTTAGACGTGCTTTGCTACCTGTAGCTTTGTATAACCTTAAAAAGGAGGTGATCCAGCCGCACCTTCCAGTACGGCTACCTTGTTACGACTTCACCCTAGTCACTAGCCCTACCTTCGGCATCCCCCTCGCGCAAGAGCGCGTTGGGGCAATGACTTTGGGCATAGCCGGCTTCCATGGTGTGACGGGCGGTGTGTACAAGGCCCGAGTACGTATTCACCGCCGTGTAGCTGACCGGCGATTACTAGCGATTCCGCCTTCATGCAGGCGAGTTGCAGCCTGCAATCCGAACTGAGACCGGGTTTTTGAGATTTGCTCATCTTCGCAGAGTTGCATCTCTTTGTCCCGGCCATTGTAGCACGTGTGTAGCCCAGGACGTAAGGGGCATGCTGACTTGACGTCATCCTCACCTTCCTCCGGCTTATCACCGGCAGTCTTGCTAGTTTGAATTACCTGGTAAGGTAATACAACTAACAACGAGGGTTGCGCTCGTTGCGGGACTTAACCCAACATCTCACGACACGAGCTGACGACAGCCATG-CACCACCTGTCTTCGCATTGAACTCCCCCCTTTCAAGGGAATGTGCGAGATGTCAAGCCCTGGTAAGGTTCTTCGCGTTGCATCGAATTAAACCACATGCTCCACCGCTTGTGCGGGCCCCCGTCAATTCCTTTGAGTTTCACTCTTGCGAGCATACTCCCCAGGCGGGACACTTGACGCGTTAGCTTTAGTACTGGATGTTTTCTCTAAGCGTTATTAAAACGATCCTGTAATCAAACAGCCCGTTTTCAACTCAGCCACCCAACACTTAGTGTCCATCGTTTACGGCTAGGACTACAGGGGTATCTAATCCCTTTCGCTCCCCTAGCTCTCGTCCCTCAGTGTCAGTCTCGGCCCAGCAGAGTGCTTTCGCCTTTGGTGTTCTTCCCGAGATCTACGTATTTCACCACTCCACCGGGAATTCCCTCTGCCCCTACCGTACTCAAGATTCGTAGTTTCATGCTGCCTTAACAGGGTTGAGCCCTGAGATTTAACAGCAGACTGTCAAAACCACCTACAGACCCTTTACGCCCAATCATTCCGGATAACGCTTGCATCCTCTGTATTACCGCGGCTGCTGGCACAGGGTTAGCCGATGCTTATTCCTCAAATACCGTCCTCCTC---TCGGATTCTTCTCTAAGAAAAGAAGTTTACAACCCACGGGCCTTCTTCCTTCACGCGGCATTGCTCCGTCAGGCTTGCGCCCATTGCGGAAAATTCCTCACTGCTGCCTCCCGTAGGAGTCTGGGCCGTGTCTCAGTCCCAATGTGGCTGGTTATCCTCTCAGACCAGCTACTGATCGTCGCCTTGGTACGCTTTTACCTTACCAACTAGCTAATCAGGCGCAAGCCCATCCCTAGGCGGTTTACACCGTTTCACTCCTCAGCATATGGGGTATTAGCAGCCGTTTCCAGCTGTTATCCCCCTCCTAAGGGCAGGTTCTTACGCGTTACTCACCCGTCCGCCACTATGATGCCGCTTTAAATACGATTTAAAGCAGTACCCTCGTTCGACTTGCATGTGTTAAGCATGCCGCCAGCGTTCATCCTGAGCCAGGATCAAACTCTCCAAATAGAAAATGAGATTATCGTTCTATTACGTGTGTAATTAAAACGGTTCTCGACTTTAAATATAACCTAAAACAAGACAAAATGTCAATGTACCCCGCCTCTCTTTAAGAGACCAATTTCTTGCTA-CGTTCGAAGGATAGGTTACCAAGCAAGCACGTAAAGATTTGGTTCTACCTTTTACTAAACTGTGGGTTACAGCAACATTGTTGTTTGATTGTCGTGATCATAATGCGAATTGCATACCTCTTATAACACTA--CGAAATAGAAATGTAACTGTAACCAAAAAAATAGCGTACCTACTTACCTGTTCCTCTTTTAACGCGAGAAATCAATTTTTGCGTGTAGATGCTCACTTTAATCGAAAGTAAACAAAGGAACCACAATCGGTACAAGCAAAAATTGCATCTTATTTTAATCTGCAATCTTGTGCCACTAACTAAGGAGCCTGCACTAACCGGTTGCGTAAACGAATCGCGTCGACATGTAACCAAAGATAGGACGTAACCCGTAAGGTTACCTTTCACTATAAGCGTTCCATAACAAACAAGGGGTACAATAAAAAGCACACAATCATTTGTAGGTAGAAGAAAGTAAATGCTTGCCTGCCACGTAAAAACATAAACAGTCAAGCATAAAAAGTTTAATCTTTTTTTTTGTTTTTAGACTTGTAAACAAGCTCACAAATCCGCTTGATAACATACAAAACCAAGAAGCCGCTCAACAAGTATTGAGAAACTTTTAGACCTCTAC-TCGCAAACGTCAAAGATGATTGTTCGGTGACCAATCTATACTGTTCTTGTGAAACTTGGTTTTCACTTCTTTCTTCACTAAAAGTTTTATTCTCTTCTACTTGGCGCATGTCGCGATCAAAGCGATCCTTGTGTTTTAGAAAGACCTCACGTCTAAGCGGTTCCCCTATATTCGGATTGATTTCTTCTAACCACACCAAAGAAGCTTCTACCTGTTGGACACTAATACTTGGTTCAACATCCGTATTAGAAACCTCAGCTCCACCTTTATTGATATAGGCCATTATATTATCAACGTGGTAATCAGTTTCTTTCTCTCGCCTTTGAAGCTGTTCAATCAGTAAAGATTTCTCCTGTGAAGTCAGCTTTGACTTGTTTTTTTTCTTTTCGTACTCAAGAATAGCATCGAAGCCTTGTCGAATTAAGGAAGAACTCCGACTATCATTCAATTTAAGATTTTCAAAACAAGGCAAAGGAGGCACATCGCCTTCTTTGGCTACATATTGACTCTTTCCAGTGTTTTTTGGGTTTGAATCTGAATTTCGCATAAATTATCTTTAAAGAGTTAAAAAGTACCTTTTCCTTGTGTCGCCTTGGGGTATAAGTAGGTAAGACGCAACACGTGCTTTGCAACCACTTGTAACCAAAGGCAACACGTAGGCGCCATCGGTTGATGCAACACGTGCAACATAATTTGTCTTGGTACGTCCGAAGGATGGGTCGCAAAGAGAGGACAAAGTAAAACCTATAAACAAATTAAAAACCAAACAGAGAGTGCAACAACTAGGGTTGAGGTTAAGCAATTCTTCATTTTAAAACAAACCTAAAAAAGTCCAACCAAATCAAGGGGCAATGATAAAGTAAGATTAAACTCTATCGGTTTAGGTTCTTTGGTTTTATTCACGTTGTGTTGCCTTTGGCTACAAGTGCAAAGCAAAAATCGTTCACATTTAATAACAAAATTTACTGTTTTTTATGTTTTAGAGGTGCTGCTGTTGCTTGGCACAAGCAGGTAAGGAAAAACCTCTCGTGTAGAGCAATATGTGATCCTTTCCTGACTTTAGGCAACACTTACGGCGCACAAGTGACACGTAAAGCAATATCTCCAACAAAGTAGTTTGTAACGATGGTATAAAGCAATTGTTTATACCAAACAAAGCTTAGTGTTTT-GTT-AGGCGGTTGTTTGTTGTATAAACAGGTAATCCACTATTTACACTTCTCATAAACCGTGTGCTACTATCACATGCTGTTCTGTTTGCCTTGACTTTTGTTTAGACCTATTTGGGTTGTATTTTCCCGATTAAAAGTAAAGAATTTGCAAAGCATGGATTCAACCGTAAGCAGTATAAAAACGTCTATTACCTTGGCTTTTACACAAATTGAAACTGTTATTCTGTCTCGCTAGCCGTTTTTACATAAAGAATTAAAAGAAAAGAAGTAGGGATAATAATAAACAGTGCAGTAGCTATCAATCCTAAGATATTAACTTCCATAATTTTTTACAAGTTAAGGTTTAATGTTTGTTTAATTTTTGTGCAAAGCACGCAAGTCATGTCTGTTGTGCCAAGCAATTCGTGTTGCGCCCTACGACACAAGAAAGGATATCGCAGGTAACACGTACATGGAAAGTAGATTAAAGGTGTTACCGCCACCTTTTTAACTTGTTGTTTTGCATGTCCAAACCATTACTCTTTGTCAGAAAGCAACTCGTGCTTTCCTACAGATGCAATAGTGATAGAAAACATTGTTGGGTTTGTTTATTCCAAATACAAGCAAAAACACAAATTGTTTGCTTTCGGTCCACCTACTTGCGTGCTTTGCAAGCACTTGCGCTTACGTCCTATCTTCGATCAAGGAATGGTTAGAAGCACGAAACCGCTTTATGAATAAGAAACCGGTACCATTCGTGTCACAGGCAAGACGCAACCCACCTTTACTTGCGTCACAGAGTAGCAATATAAAGATGTTAAATTTTGGGATAAAACACGTCCAGCAATTGAAATTAGTAAGCTAATCCCATGCTTCGTGTGGTTTCTGAACCTAAATAAACGCGCACACTTAAAAAATCGGTAGGGCACGCTGACTCACACCTTTTACAGCCCACACAGTCTTCTGTTCGCGGAGCAGATGCAATTTGATTGGCCTTGCAACCATCCCAAGGAACCATCTCTAAAACATCAGTTGGACAAGCGCGAACACATTGTGTACAGCCGATGCATGTGTCATAAATCTTAACAGCATGTGACATAACAAACAACACTCCATTATAATGATCAAATAAAATTGAAGTTTTATTTTTAGTATAACTTCCATTCAATGAAAAGTCCATTCCCCTTAAAAAAATCGTTTAACACGCCCTGCGACGTTTTGCGTCAACGGTACCGCACGTACAAATCGTGCGTAAAACGCGCCCTACGGCGTGCCTGTGCATGACTTGCAGTAAGCGGGTGAAATGTGTGCCTTCTTTCGCACGCAATTTAACTTAAACCTAATAAAGAATTGTCCGACTTTTGTGTTGATACATCGTAAACTTTAGAGAAGTTAAAGACAACAATTGGTCCTGTTCAGTCTTGGTACGTCCGAAAGATAGGTCGCAAAGAGAGGACGAAAGGTTACAAGAGGTGTAGGTGCTTTGCTTTCACGTCAACCTAAGAAAGAGGTTCGACCTAACTGCGTTTTAGATAGGCGCACGTTAGAAGCAACTAATTTCGTCTAAAACAACACGTGTAACGAAAGAATGCCAAGCAACAACCAGGTAATGAGTTGTTTTTTCCGGTAGTATTTGTAGCAAATGCGTGTTGCTTGTGTTTGTTTTCCACTACGTGTACACTTTTGCAACTTTTCCTGAGGACAACGCTTTACACAAAGCAGGGCCTGGTTTAATCTATTAGTTTGCACAAGGTAAGTTTCATTTGTATTTACGTATCGTGTATCGCCCTACGTGTTGTACCCTTTCTTGTGTTTTCTTCCTTGTGTTGCCTTTGGCTACAAGTAGGTAGGACGCAACACGGATTGCTTGGCTTACGTACAAAGCAATAAGAAGACACACAACGAGAAAATAAGGCGCACTTGAAGCTTCTCTACCTTAAAGTGGTTAGATTTAGTAGAAACTGTAAGCCCTATAAGAAAAAAAAGCAGATTCTACTTGACACCAAGTGACTATGAGCCTAATAGTTAATAGAACTGTGACTTGTACCTAATAAACTCCGGACTTTGCAAACCAATTAGTTACATTCGTTTGGATCAACCCATTGTCTTGCTACTTTGGTTTCCAAAGCAAACAGTTGCTTTGCACGCAAAAAACTAAGCACAAGATGGTCACTTTATGTAAAAGTTGACCACTTTAAAGGGTAAGGATATACTATACAAAAACAATGGTTTGCCACGTAAGCGTATGTGTTGGCAACAATAAGAAAGCCGTAGAAGGTCGTAGACGTGTAACCAAAGCGAACTCGTAGGTGTTACAAAGCATTACGAGATAGTACAAAGCAAAGTATCACGTTTTGCTTTAACATAAGCAACCAACGTTAAGTTAATATATAGCTTGTGTTACCTTTGGTTAAA-CACTTGGCCCCATAGGCGAGACGAGCACGTCGCGCGGCAAGAGCTCAGCTGTAAAAAA--ATTATA--AAAGATCACCTCTTGCTACGCATTTACAAGCATCAGAAGCACTCTTTCTTAAAGCAGCACGTACAAAGGGACAAATACAAAGCAACGTTGCTTTGTATTGGTTGCTTACCTCCTGGTACTGTAATTTACATGGTTTGTGACCAAAGGTAGAAAATCTTTTTTACAGCAAAAGAGAGTAGAGAGGTTTCAAGTTGAAATTAGTTAAAACAAAAGTTATACAAAAAGGAGTTTGAACAATGTCTGGTGCTACTGGAGAAAGACCTTTTTCTGATATTTTAACCAGTATTCGTTACTGGGTAATTCATAGTATTACAATCCCGTCTCTATTTATTGCAGGGTGGCTTTTTGTGAGTACAGGTCTTGCGTATGACGTTTTTGGAAGTCCGCGACCAAACGAATATTTTACCGAAGACCGCCAAGAAGCTCCATTAATTACTGACCGATTTAATGCATTAGATCAAGTAAAACAATTGTCTGAAGTAAGTTAATTACTTTTTTTTACAATGTTTGTTTGGCTTTACCTACTGTTGTTTACTTGTAGAGCCAACCATGTTTACCAACCTTAGATAATTTCGATTACTTTCGCTCCAGTTTAAAAGCAATCGATGACAAAGCAATTGGATTGCGGCCTTGGGTCAGAAACAAGATCTCTTTCTATTGCTATGTGCAAACCAATTGATTGCGCCGAAGGAAGCACCTACTTGTAGCCAAAGGCAACACGACGAGTTACGTCCTATCTCCGATAAAGGAATGGTTACACTTGCTGAAAACCGTAGAACCGTAGAACGGTAGAACCGTAGAACCGTAGAACCGTAGAACCGTAGAACCGTAGAACCGTAGAACCGTAGAACCGTAGGTAGACGCAACACGTCTTTTCTTCAGCGCTATCGGTTAACGCAACACAAACAAGAAAGTAATAAAGAATAGCACGTTAGACACAATTATTTGTTCAGCAACAAGACATACGTGGTTTGCTTGTATTACTTGTGCTTGCAAAGCACGCAAACGGTTTCTAATTTCTGTTTGGTGCTACCTCCGTGCCAACCTCTACTTGTTGCTTGTCCTACCTGTTTGTAGCCGAAAAAAGGACAAGGAGAAACATGTTTCGCTCTTAAAGGTGTAACGATTCCTTGATCGAAGATAGGACGTAACTCATCGTGTTGCCTTTGGCTACAAGCATCAAGAGTACCCGTTTAGGAAGGATACAAGCAAACGAAGGAACAAAGGCTCACATAGTTATGCGAAACAGGCACAGAACCAGGCGCTTAGCAATCCATGATTCTTGTACAAAGCAAGTA---ACACATAAGACGAGAAACAATCCTTCTGCGTTATGTATGTAACCTTTCTTGTGGACCTAACACTAGTTTCGTTCAAGGTTAAAACCGTTTTTATTGGTGAACCTACCATGTGTTTGCTTGATATACAAGACGTGATGCAATCCGCTTAAAAAAAGCAACCTATTTACCAAAAACTCTCTAATGTTTTTGGCTGTTACTATGCTCCGCACAAAGATGACTACAAAAAAATCTTCTTATATTACTTACCCTATTTTTACTGTTCGTTGGCTTGCAGTTCATGCTTTAGCGGTACCTACTGTTTTCTTTTTAGGCGCAATTACCGCAATGCAGTTTATTCAACGTTAAAAACCTTAAATTAGTAATTATGGCTAAACCAAATCCTAACAAACAATCTGTTGAATTAAATCGTACTAGTTTATATTGGGGGCTGCTTTTAATTTTCGTTTTAGCTGTTCTATTCTCGAGCTATATCTTTAATTAAAAGGCCAAACCTTGTGCTTTTAATGCCAAAAAACCCCTGCGAACGTAAGCACAAGTGCTTGCAAAGCACGCAACTCTGAGGCCGAAAGAAAACGTGTAACCAAAGTCAACTCCTAGCAAAACACATGTTTCTAACGTTGGTCCGTAGCAAAAGGTTGTTTGCTTACCCAAAATGCAGTTATTGTGGCCAAAAGCAACACGTGTTGTATCTCAGCTAACTGCGTTCCAGCTAATGCAAAGCACTAACCTCTTGCTATGCACCAACGTTGAGCAAAGCACTTTCCTTTGGACCGTCTTTGGTTAAACACGCAAAACATAAAATCGATTCTTTCCAAAACCGAGCTAATGTTACGTTCTACGGAATCTAATTGAAAGTTCTGTGAAGCGACACGTTTAGGATAAGTTGTGTAAAGTGAAACATGTTGTTTCCTTGGCCGCAACAAGTTGAATCCTTTTACTCGGACAAAGTCACAAGCACCAGGTTTTGGTACGCACGTGCTCAGTTTTTTAAAATCAAATATTTAGGAGAAATAAGATGTCTAATACTAATAATACTGGAACTACTGGACGTATTCCTTTATGGCTTGTGGGCACCGTTGTAGGTATTGCAGCACTTGGTTTGCTTACTATCTTTTTTTATGGATCATATGTAGGTTTAGGTTCATCTCTATAACCTGATTGCAAAGCATGTATTAAATTAAAAATGATAGGTTTT-GCCTGTGTTGTGCTTGCTTAGGATAAAGCAAGACGTGTAACCATTCCTTGTGCTTCTAACCAAAGGTGATCAGATCGTGCCGCTTTACGATATCTTTTTAGCGCACGTCTTCCTTATGCGCAGCAAGTTGTGTCCCCTTCGGCTACAAGTAGGTAGAACAATCAACCGGTTAACGTGCTGCTTTCTAATTGCTTTTTGTGCTTGCAAAGCACGCAAGAAGGAAAACGTGAAACCAATTAAGATCTTTGGTTAGTAGTACTGTTGCGTCAACTAATTGCTTGTCTTATGTTTTACTTGCCGCCTTGTATCCTTTGGCAACACGAATTGCTGCGCACAAGGAAGACGTGAGCCAACCGAAGGTACGAACGTAGTTAGGTTTTGTACCCTTTGTGTTTGTACCCTTTGTGCTTGCTTAACACTACTTTCGGTTAACGCAACACGTGCTTCTTATTGCACCACTTGGCTACACTACCTTCGGTCCACAGCACACGAATTGTTTGTGTTGTTAGGGTGCAAGGCTGTGTTGCGAGACCATACAACACGTAGAACAAACTCTACAAACAGTTTTGCTAGTTGTAAGCCATGATCAAATCGAAGTTATACTCTTTCCGTTTTCAACAAGTCAAAGTTGTTGTTAAAAAAGGGGTATAATAAAATTAGATTCGGTTTTTTATTGTAAATAAAAGTTAAATTTAATCTTTCACGTTGTCGGGCGCACGTATTTGTTACCGTTACATGTGATGAATCTGTTGAAAACGGTTCTACTTTCCAACTGTTTTATAATATAATTTAAATAACATTGTTCAAAAGAAAGAAAGTAAACCACTTAAAAGGAGGTTTTATGCGTAATAAGCCGTTAGTAGATTATTTTAATTACATCTATCCGTTTGGAATGAATAGCGATTATTTTGATTATTTACCGGAGCCGTTTAATAGTCAAAGAGATGCTATGCTTGAGAAATCTAATGAGATTTTTTTTTCTGATAGGCCTGACGGGCAAAAAAAATTAGAAATCGCCGAGTTACACAACGAACAACGCATTCTAGAACAAACGGCCATGGATTCTTTAGGAGGTTACAAAGGCTTGGAGAAACATTATTATCAAGCAAAAAAAGAGATAAAATTTCGTAAACAAAAGAAAAAGTTTCTTAAAAGTAGCGATAATATCGGTATTCAGCCTCGTGTAGCAAAACGTCACCCAGAAGCTAATCTGATAACAAAAGTGTTAGTAGAAAGAGGAAAACTAGACAAGCTGTTTTCAAAAAAGATAAACGATTTTACCGGACCTTTTGAAGCGGAACTAGACCGAGTGTTTGATCGATTTATTAAGTCTGCAAACGAATTAAATTCTCTCCACTCAAACCCTGTTTTAAACTCAGAAATTGAGCGCTTAACAGAGGCGTTTAATCAAAAGAAACAAGAGCT-TTCGTCTATCAACGAAAGAATTGAAAAGCTTTCCAGACGAAAAAATAAAAACGCTAAAACTCAGCATATCGTTCCCGATCTAGAGAGCGTAAGTGTGAGTTGCAGGTCTCGTTGCTCGTGCGGCCGAGTGGAGATTGCTA--TGGGACCTCGAATAACTTTAGAAAGAGACAAAAGGTTCAACATTAACTTTGACTTGGATCTAGACTTGAATTTGAATTCATCTAATAATAACCCAAAACGTGAGAT-TGAGATTTCGGCATCGGCACGGAAAGGTCGTGTTGAAATGGGTGTGGAGGCCCACATCTCCAAGATGGGCATAGAGC-CGGGTTACAATGCTCAACTTCACGGTTTTAGCGGCTTTAGTGGCGGCTTGAAAGTGAAGAGCAAATCTTTAACTCAACTTTTACACCCTGTGACAGCTGTCGACAACGGTCAATTGTTTGTTGGTCGTACAATAA-AGCGTGGTCGTCTGGGGACTAATCTCCGACTGGCCATTTTACCTGTTGAAAAGTTCAAAAACTCTGCAAGTGATAGGGTTAATGACGATCAAACTTATTCTTGCTCTTTTCCTCTGGATGAAGCTCGAGAAGAATCGACTGAAGAAAAGAATGTAGATATCGAGAAGAAAGAGGCTCCCACTTTCGTTGAGGGGAGGAGTTGTCAACAAACTTCTCAATTAGCGATGTCAACCTTACCTCTACACATGCCTTATAACCGCACACCTTCCCTAATTTTTGAGTGGCTTCCTTTTGCGGTGTTGTTAGGTTTTCGTTTTATTCTGTACCTCTTTGAGCTTTTTGATAAGTTTAAAAACAGAAACAAAAACGTTCGTAAGTGTAGCTTTGGTTACGGTGACAGGTATTGGGACGCATAACGTGTTTTTCCGACGGACGTGTTGCTACGTCCGAAGGATGGGTCGTGAAGCAAAAGGAACAGCTCGTAAAATCTTTTTAGGCTCACGTCTACCTACTTGCTTGGCACTTGTAGCCAAAGGCAGCACGCAAGAGTAACTAGAGTTTGTTTTGATCATTACCTATCAATTACTTACATTGTTACTGTTACATGTGATGAATCTGTTGAAAACGGTTCTACTTTCCAACTGTTTTATGATATAATTTAAATAACATTGTTCAAAAGAAAGAAAGTAAACCACTTAAAAGGAGGTTTTGCAAGTGCAAAGTAAAATGTTTTCTTAACCAAAACTTGAATTTGTGTATTGAAGTTTTTTAAGTTTTCAACTTCACATAAAAACTCTTAATTGTTGTGTAACCAAAGGCAACAGATGCTTTGCAATTGGTTACACAACAAAGGAGATGTGTTGTTTTAGAGAACGGTTATCAATTGCTATTTTTGCTTTGCACCAAAATTGGCCTTTTTTT-GTATGAAATTCTTATGGGATTACCTTGGTATCGTGTCCATACAGTAGTATTAAATGATCCTGGACGATTGATTGCCGTTCATTTGATGCACACTTCTCTTGTTTCAGGTTGGGCGGGTTCGATGGCTTTTTACGAATTAGCTGTTTTTGACCCTTCTGACCCTGTTTTAAATCCAATGTGGCGACAAGGAATGTTTGTCCTTCCTTTCATGACTCGCTTAGGAATTACCCAATCATGGAACGGTTGGACGATTAGTGGTGAAACAGCGACCAATCCAGGTATTTGGAGTTATGAGGGAGTAGCTACGTCTCATATCTTGTTGTCTGGTGCATTGTTTTTTGCGTCAATCTGGCATTGGGTTTTTTGGGACCTTGAGTTGTTCCGCGACCCGAGAACTGGAGACCCTGTTTTAGACTTGCCAAAGATCTTTGGGATTCACCTTTTTCTTTCTGGTTTGTTGTGTTTTAGCTTTGGAGCTTTTCATGTAACAGGTTTGTTTGGCCCTGGTATTTGGGTCTCTGATCCTTATGGTATTACTGGAAGTGTTCAACCCGTTGCACCGTCATGGGGAGCGGAGGGCTTTGACCCTTACAATCCTGG--TGGGATTCCGGCTCATCACATCGCGGCGGGTATTCTAGGCGTTTTAGCTGGTTTGTTTCATTTGTGTGTTCGCCCACCTCAACGCCTTTACAACGGGTTACGAATGGGTAATGTTGAAACTGTGTTATCTAGTAGTATTGCAGCAGTTTTCTGGGCAGCTTTTGTAGTAGCAGGGACTATGTGGTATGGATCTGCCGCTACTCCAATTGAATTATACGGACCGACTCGTTATCAATGGGATTTAGGTTTCTTCCAACAAGAGATTGAAAAGCGAGTACAGATCAGTTTGTCTGAGGGATCAACCCCTTCTCAAAGCTGGTCACAAATACCGGAGAAATTAGCTTTCTACGATTATATTGGTAACAACCCTGCGAAAGGGGGTCTTTTCCGTGCCGGCGCAATGAACAGTGGAGATGGTATTGCTGTTGGGTGGTTAGGGCACGCAGTTTTCAAAGACAAAGACGGGAATGAGCTTTTTGTTCGTCGTATGCCTACTTTCTTTGAAACATTCCCTGTTATTTTAATCGATAAAGATGGAGTTGTAAGGGCTGACGTTCCTTTCCGTCGAGCTGAGTCAAAATACAGTGTGGAACAGGTTGGTGTCTCTGTAACTTTTTATGGTGGTGAGTTAGACCAAGTTTCTTTTAATGACCCTGCTACTGTTAAGAAATACGCTCGTCGAGCTCAATTGGGTGAGATCTTTGAATTTGACCGTGCTACTCTTCAATCAGATGGGGTTTTTAGGAGCAGTCCACGAGGCTGGTTCACGTTTGGTCATTTGTGTTTTGCCTTGTTGTTCTTTTTTGGGCACATTTGGCATGGTGCAAGAGCAATCTTCCGAGATGTTTTTGCTGGAATTGACCCAGACCTTGACGACCAAGTTGAATTTGGTGCATATCAGAAATTAGGTGACGTGACTACCCGACGACAATCAGTTTAAAGGTGTTTGTTCGCCTGCACGCGAAACGCAAGTTAACTATATGCAATCTCTCTTTTTCACATCTACCCTTATGTGTTGGTACGTTTAAA-GATAGG--TCTTTCTCTCATTCTCAGAAAAGGGTACTCGTTAACGAAAGGTTGTTGTTGCAAATGATAAAAACGGCAGAGGCTCCATTTATGTAACCTTTATGAGTTGTAGGTACTTGGTATAAACTCTATCTCTACGTTGGGTTGTAAGACTTGTACCCTTTGCCAAGAACGAGAGAAAGACCTATCCTTTGGACGTACCAGGACAAGCATCTCTTTAACTTGCTTACCATGTTGCAGCAACAAGTTACAACACCTTTGCTTTTCTTACCGACAAGGTTAAACAACACGTAGTTTTACCCGTTCACTTTGACAAAATATAATCTTATCGATTTAAATTTCCACTATGGAAGCTTTAGTTTATACTTTCTTATTAATAGGTACATTAGGTATTATTTTCTTTGCAATCTTTTTTAGAGAACCTCCAAAACTTATTAAATAAAATACTTGAGATTTTTTGGACATAAAGGTTTTTATATAATCACACAACGGCTCAAACTGGTTTTACTAGGTGCAAACTACGCGTCTAACCAGCAACC-TTCCTTCGAAAGTAGATCCAAGGTAAGTGGTTAGAAAA-CACTCGAATTGATGGTTTGATCTCTTGTTCTACCTGGAACGGTTAAAGCACAAGGTCGTTAAACAAAACCACTTGGTATACTACCTTGTGCGAAGCAACCCTTGCCTTGGAAGGTAAGTTTCTGTA--GCAATAAAAAACCAGTTTTATCATTGTACTTGCTGAACCGTAGACAGCACAACAAAAGGTTTTACATAAAACTTGAAAGTTGTTTGTCTTGTAACTTTCCTAGACTCGTAGTCAAGGGCAACACGCAGGACACAACACAAGCAAAACCTTTTGTTGTGCTGTCTACGATTCAACAGGTATTAGTTTTGCTTAACTCACTTTGTCAGGCTGAGCAAAACTAACAGTTGCTTGGTATTAAGTTTTGTTGGACCCATACTTGGTATAGAAGATTAAATCACTTTCTTGTTTTAGCTCTAAAAACAAAAAGATGTCAACTAGGTTTGGTAGGTTTGTTTTTTTGTAAAGATTGCAGAACTTTTTTACACCCTGTAAAGTGATCTCATATAAGCGAACGGGATGTAGCGCAGTTTGGTAGCGCGCCTGTTTTGGGAACAGGAGGTCGCAGGTTCGAATCCTGTCATCCCGAAGGAATTCGAAAAACCGTTTAATGTTTGCTTATAAAGTTCTTTATTGGTTGTGTTGCGTCTTGCCTGTGGCACGAGAAATTGTAAGTGTTTAACGCGGTTCTATTAGTAGCAAGAAGATTGGTTTACATAGGGTTAGGTTGATTGCTTGTAATCCTTTTTTGTGGTTCCTTCGGCTACAAGCAGGTAAGGAAACACACGTGAAACGAAAGAGAACGTGCAAACGATAGCGATCTTACTCTTTACCTGCTTTACGTGCCAAACAAAAGCTTTTGTGTGGCATTAACGGATTGTAATAGGTATTGCTTGTGTTGCCTTCGGTTACAAATAGGTAGCACAACCTTGGGTCATGTTTAACAAAACAGTCTAGACTGCTTTATAGGGTAAAAAAATCCTTTTAAAAA----TTCACGTATTGTTTCAAGACGTCCTTAGTTCAGTTGGTAGAACGTAGGTTTCCAAAACCTAATGTCGTGGGTTCAAGTCCTACAGGACGTGGGTTACTTAAGGTATCAGCTGCAAATCGTTATTGTATGAATTTTTAATACTTGTTTCTTGTGCTTGTGCTTGCACAAGAAGGTGTAACAAGATGTTAAAGGTTTTAGTGGTGACAATCTTTAAGATATTCCGATTAATCGTCCTTTAGGT-ACCGAGCAAGAGAGT-GTTAAGGGAGGGTTTGTCCGGTTGGTTCTTTTTCATCTCCGCTATTTGTTTTTCAATGTTTACTCTTCTAGCAGATGCATGGGCAGTTAGAAACCTTTCTGTTGGGTGCCTGCCCTGCCTACGGTTCAACAAGATTACAGTTGAAAGAGGAAAAGTTATATTTTTTGAAAAAGAAATACTGTTTCTCTCGTCACCTGCTTGCTGCGCATTAACTGGTTGCAGTTTTACTTCTATTTCAATCTTCACTTTACCTTCTAGTTACACGTTGTTGAAATGGCTTAATCTTTTTTCACATAGAATAGCTTTGTGCTTTGCACAAGACAAGCTTGTTAAACTCTGCTTTACAAGGTAAGCAGCTGGTCATAAGTTTTTCGATTGATGAGAACTTGATTTAAACCAGAATTAGGTGGCTCATAAATTATGACTTTTTCCGATCCGCAGGAATACTTTTTTTTTATCAGAAACATCACGTTTAAATCTTGCTCGTGTCGCATCCTACCTACTTGTACCCTTGGTTTTTGCTTGGTAGTACGAGTTACGTCCTACCTACGGTTTAAAAATGGTTACACTTGCTAGAAACCGTAGAACCGTAGAACCGTAGAACGGTAGGTAAAATGCGCAATCGGTTGGCTACAACTAGATAGAACGCAACACGAATTTTAGCCTTTGTTTTTGATTGGCACTCTCTTAGGTTGACGCGCACGTCCATGTAACAATTGGTTTCTTTTAAACCTCTTTTATAACATGCAAAAGGGCCAAGTGTTTACAAATTCAATATTTGGTTTTCTTGTTTGGTTTTTTGTTTTAAACTGTTACAAGTCTCTGTTTACATCTATCAATAGCGACAAATTAAGAGCAATTATGGACAATCTTAACACAATTTTAAATTTAAATAGGGTTGGGCCTATTGATCAACCAACTCAGGATTGTATGAATATTGTTATGAGCTAATTTGCGCCGTCTAGTAGGTAAGAAGAGATTTCAGATGCACGACTAGTGCAGCAATGTATTGCATATATTGGAGACGTTAATCCAGAACTTGTTTCAATTATGGTACAACAGTATTTTTGCGATCCACGCTTGTTGCGTCAATTTAACAAATTAATAGCTCAACCAATCCCACCGAATCAACCAAATCAACCCGATCCAAGTTACTTTAATTATGCGTGTTGTTTTTACGGGAATCTGTACATTGGTAAAGTAAAAAGTTCATTTGGACCAAAGTTTCAGTTTAAAATCTCTTCCGGCAATTCTAGCATAGGTTGAAACTTTCACTTGTCTCTCGATCAGGCAAACAAGGGGAAAAGAAATCAAGTAGGAGGTTTTTCCTTTTTAAGCAAACAAAAACTTAAAGAAACTCTAGCTGTTAAAACAGATTTGTCACGAAGCAGTCTAGAACGTACCTTTACGTTTCAAACAAACACCTTCGATAAGGTAAATGCTGGAGTCCGGGTAAAAAACAAATGTTCCAAAGACGTGTTTCTCTTTGCCCCTTCAAACCTGGTTACGAAATCGAGACAACAGCATGTGTTTTGCCATTTCAAACTATACGAGATAAAGCTGATTTTAGAAAGCATAAAACAAAAAGCAGATCGAAAGCAAGCTACCATCTACTGAAACAAGGGCAGAAAGACACGAAACACAAAGAGTCTATGTCCAACAAATCGAGCCGGCACCTGTTTGTGTGATTCGAAAACTGTCGACAGTCGGTAAGTGGTCTATACTTGGATTCTTGGCTTGCCTTTTTTTGATCTTTGTGCGTAAAATTATATCTTTTCTAGAAACAAAAAAAATTAAATAAAAAGCTCTTGTACCCTTGCTCAAAGAAGGTTTTAACAAAAGTTATTAATGTGATTAAAGACGTAAAACACATATAACACATTGCTTACCTCCACCACGCAGCCGAGATCTTATGTCTGTTTTAGCAGGGCAGGAGATAGGTTAAATGCAAGTTACAATTATCTTAAAAACAAATCTAGGAACAATCTTAGAAAACAGTTCCGAGAACAAAACCAGCCCGCGAGTTACAAAATCGAATCATTT-GTTTATAACATAATTTATACCAACAATTACCAAGGCATTATGTGCCGCAAAAAACCAAGGGGTCTCTAATGAGCATGCAGCAACTGTTCAATATAGAGCAAGTTGTTCTTTGTTTTCGATAATCGAAAAGTAGTTACAACACGAGTCTTTAGATTTAAAGCAAACAAACTTGTTTAACAACCAAAGGAATTGGGTTTAACTTGGATTGATAAGAGAAACGAAAACAAAGTGTTAGTGACGTTGTATACCATAAATAAAGAAGGTGCTTGCCAAAAAGAAATCATCGCTTCAAGCCTAGACGACCAATTTGTAAAAGACTCGGAAACGTTATCTCATCATAGAGATTTTGCGTCTATCACTTGTTCTTGGCTTGCACTAAGCACTAAGACGGGATTGAACAAAAAAAGTGTCGATCAAGCAAGACGTCGATCTCAACCAGTTCAGACAATTTACCCTTTTCGGTTATTCGGTATAAACAAATTGTTCAACCTAACAACCAAAACTCCAAAATTAGGCAACAAATGATTTGCTGCCCGCCACCCTTACCCCCGACACGTCAAAGACGTTTACTTTTTGCACCCAATTTTTTGATCTCTTTTCGTGCCGAAGCTTTGTGCTTTGTTGGTACAGGTTTAACTTTGGTGCGTTAGCTTTGTCCAAACGATTCTAAACAGCCTAACACGGATAATGGCTAGAAAAGAAGAAAAATTAGTTTTGTATCTTAATTTGTGTACCCTTCTTAATCGCTTTCACTTCAAGCAAATTGGGATAAAAGACAAAAGATTAACCGATTGCTACTAATCAAAGGTTGTCTTGTTACGTCCGAAAGATAGTAAAACCTTGGGTTTTCAGCAAAAGGTACAAGTGTTGCGTGCCAAGTAAAAACGAAAGGTACAAGACGTTGGACA---AGCAAAAGGTACAAAAACTAACTGCTTGTAAATGAATTTCTGAGAAA-AAAAACGTGATTCTTATTAAAAACTTTGCTTGGCAAACTATCCATACCAAAGGTAGAACGTAGCAACAGTACGAGTTACCTTTGGCTACAAGAAAAAACTCGTACAAACCTTCTACCTTTCCGAGATCACAGGTAAGGCGCAACACGAATGGTTACACGTTTTTCTTTGGACATGCAATTGGTTAACGTAAGTGGTTGCAAAGCACTACTACTAACGATAGGCGCAAGCACGATCACGTCTTCCTTTAGAAGGACGTATTTCTACATGTTTTTTACCAGGAATCCATTTGCAAGCAAGACTTGCTTGTTTCAAAGATCTACCTTCTACCTAGAACGCAGGTAGGTGAGAAACTCTACCTTTGGTTGGCGCACTACTTTGTAAGGAAGGCGTGAAACAAAGTAAGATCTTCTTGC-AGCCGAAGGTCACACAAGTATTAGTGTTTCGCTTTCTCTTTGGTTAACCTGCTGCTTCTTAATTGTTTGTGACATGCGCGTCTGAAGGAGATGTTGGTACAACCCAAGGTACTGCTTTGCATGGGTAGATCTACATCGGTA--GGAATTGCTTTGCACCTGACGCAAAGGGTACAATAAGAGGCACGTGTTGCGTCAACCCATTGCCTCGCGAACAAAGATAGTGTTTGCTTTGGTGCAAGCACGAAGGGTACTCGCCAAAGATTTGTTACAAGGGGGGTTACCTTTGGTTACACTTTCGAACCAAGTACTACTATTAATCGATTGTTTCGCGATTAAAAGTAGTCCCAAGCAATGGCATCACGTTATCCAATTGCTTCTTGTACCAAGCAAGTAGGTAGATCAAAGGTGGAACACAGCATGTTTACGGGGTGGAGCTTCCTTCGACACACCTCCACGTTATCCTTTGGACAGGCAATTAGGAAGTACCGCTTTCGAGCGAAGCACTACTACTAAGAAGTTTGTACTTGGTATCACCTTTATCTCTCCCCCCCACCTTTACGTT-TATTTACGAACGATTGCTTCCGGACGTGTTGCACTCATAGTGCTTTGCAACCACTTGCGCCTACCTAGACCGCAGTTAGGTCGAAGCACGCAATTGAGAAGCAATCGTTTACGAGTTTTCTTTGGCGTGTGTCAACTCAAGGTAAAGGTTGGACCTAACTGCGTTCTAGGCAAACGCACGT--TTTTTTTACCAGCAATTTGGAAAAAGCAACCGGTTGACATAACACGGGTCTTTGAAACGTTACATTATCACCCTTAGTAAACACCAACTAATAAGGTTTATATGTTTTGCTTTGTTTTTTTACAGCAATTAATGCTTGGAGTGGTTGTCAAGTAACACAAGGAAAAGTACAACTGTTCTGCTTTGCATTAGCTCGAACGCTATTAGCTTAGGTACAAAACCGCACTTGCAACTTTGCATGTTCAAAGCATTTGGTTATAAACCAATTAAGTAGGGCTAATACACAAACTAAGCGGTATTTGAACAGTTTATGCGGGTAGCCGGATTCGAACCGGCGAGAAGAGCTTGGAAGGCTCACATGTTACCACTACATCATACCCGCATTTACTGGAAATTATCATGTTTTATCTAGAAAGTCAATCCCGTTTTTTCTTATTCTCATCTCCTTGATTAGATACCTAACCAACTTCTATGAGGTGCGCCGAAAGAAGCTCCACGTCTACCTACTTGCTTTGCACAGAAAGCAATTGGTCAGAAGCATCACTTGTTGTTTTGTTTGTACAATCTGTTTGATTTCTCGTAGAAATGAACGTGTGTGTATCTCTTGGGGTTAAAAAAACATCATGTAATCTGGATGAATCGCCTTTATGCAAAACACTAACTTCTGGTGCTACATGCAAAGCAATTATACCTAACCGATTGTGTGTCAATTAAAGGTAATGCCAAGCAAGCACGAATGGTCACACAACCTTTGGTTAGTAGCACAAGGTTAAAAGTACTTTCTCGTGCCTCCAAAACAGGGGCAAACGAACGATCGGTTAATAGTAGCTCAAGGGTAGCCTTGTAAACGATAAAGAGAGGTTATAAGATACAGTATTTTGTTCTTGCAAACTTACGATTTAAAAACAAATCGGAATTGTTATTTTAGATTTGTTTATAGGATCAAAATCTGTGCTGGAATTAAAACAAAGATATATAAAATTACTGAATTCTCGTGCTGCAAGAGACATGCATTTGGAGCCTCTTTGGCACTTTATGCAACCAACGTTGATGAAAATTGGTTTTGAGAGGTTACGCTTTCTGACGAATTTGGCGAACCGTTATAATTTGATACCACTGGCTTAACAAAAGACGAGCTTTTAAAACCTTGCTTACGTT-TGCTTTTCACTTTTCAAGACTTAGTAACTACAATGGTA-AATTGAAAACACATTACTAGATTGCTTATACACCTTGGCTTAGGTGAGTGGGGGGTTAAAACGCCTAAACTGGATTGGTTGAGAAACAAGAGACAA-GATTGATTTAGGATCAATAAAGCAAGGTGCTATCGTTTTTTTTT-GAAGACAGGCAACAGGAATACGGTGATCACAGTTTCAATTTAAAGAGAGACCAGTTTGAAAGGCTCTTTGAGTTCCTTAAGATCGGCTCAGAAACTAGTCACCGCCTGCTTAAAGACGTGTCCAATAGTAAACGTTATACACAAATTATAGATCTTCTAAAAAGATTACACTTTGAAAAGCAACACCTGCTCTACCAACCAGAATAGAAAGGTTAATTTTCTAATACTTGTGTTGCCTTCAGCTACAAGAGGTTTGTACTTGGTATCACGTTTTCTTTAGGAAGAAACACCTCTTTTTTTATCGGCAAGTAAAGTGCTTGCAAGTGCTTGCAAGTGTTGCGTACTACCGAATTGATTGCTTCGCGACCAAAAGTAGTGTTTGTTTGGCACTACGAGTTACGTCAACCGAAGGTGATGCCAAGGTGATGCCAAGGTGATGCCAAGGTGATGCCAAGGTGATGCCAAACAATAAAAGGAATGGTTACACTTGTACCCTTTGGTTCTCACGACGCGGCACAAAGAAGGGTACAAGTCGACCTAATTGCTTGCAAACAAATTCCTAGTAAAAAAAACGTGCGCCTACCTAGAACGCAGTTATTGGTTGCTTTGCAGTACGAGCTTGTAGCTAACCGGTTGTGCGTTCTACCTCCGGTTCTCCGGTTCTCCGGTTCTCCGGTTCTCCGGTTCTCCGGTTCTCCGGTTCTCCGGTTCTCCGGTTCTCCGGTTCTACGGTTCTACGGTCTAG-GAGGTGTTGCTTTTGGCCACAATAAGAGGCAGGTGCTTGCTTTGCGACCGAGGATAGCAGGGCGCAACACGAATTTTAGCTTTTGTGCTTGCTTGGCACTACCTTTGGTTAATACGCATGTCGATGTACCAATTAGGACAAACCGTTCGGTTGACATAGGCACACCACTTAGTAGCACGTGTTGTGTGTAATTGTAACCTTTTGTGCTTGTGCTTACGTCCTACGCGTGACATGCCAAGTAAAGGTCTTGTACCCTTCGTGCCACAGGCAAGGCGCAACAGTACCTTCGGTCAAGACCTTGGTGAAGCATAGGTAGACGTGAAGCTTCGACCGGCGCACCCCGTAACAAGATGCAACACTTGCTTGGTTTACCTAGAACACAGGTAGGTTGAGGCACGCAACACAAGGTTACAAGAAAAGGTT--TAACAGTTTTTTATTTTTATGTTAATCCTAAAAAAGGGTTGACAATTAAAAACGTGTAGGTGTATAATAGAAAACAACAAGTCGCGATAAAAAAGTTTGTGAATTTAAGAAACACACTTTATCGAACAGTAAAGATATACAATCTTTCACTTTGTGAATATTGTTTTTACACGCACTTTGTTTTACCTTTGTTATATAAACAAACAACAAGACAAGCGGTAAAAACACGATTTTTTAAATCAAATATTAGATTATCATGACTGCTATTTTAGAAAGACGTGAAAGCGCTACTCTTTGGGCGCGTTTCTGCGAATGGGTTACAAGCACTGAAAACCGTTTATATGTTGGATGGTTCGGAACTCTAATGATCCCTACTCTACTAACTGCAACTTCTGTGTTTATTATTGCATTCATCGCTGCACCTCCAGTTGACATCGATGGTATCCGTGAGCCTGTTTCAGGTTCTCTACTATACGGAAACAACATCATTTCTGGTGCTGTTGTTCCAACTTCTAACGCAATTGGTCTTCACTTCTACCCAATTTGGGAAGCTGCTTCTCTAGACGAATGGTTATACAACGGTGGTCCTTACCAACTAGTTGTTTGCCACTTCTTCTTAGGTATTTGCTGCTACATGGGTCGTGAGTGGGAACTTTCTTTCCGTTTAGGTATGCGTCCATGGATCGCTGTTGCTTACTCAGCTCCAGTAGCTGCTGCAACTGCTGTATTCATCATTTACCCTATCGGACAAGGTTCTTTCTCTGACGGAATGCCTCTTGGTATTTCAGGTACTTTCAACTTTATGATCGTATTCCAAGCTGAGCACAACATCTTGATGCACCCATTCCACATGCTTGGTGTAGCTGGTGTATTCGGTGGATCTTTGTTCTCTGCAATGCACGGTTCTCTTGTAACTTCATCACTAATTCGTGAAACTACTGAGAACCAATCTGCTAACGCAGGTTACAAGTTTGGACAAGAAGAGGAAACTTACAACATCGTAGCTGCTCACGGTTACTTTGGTCGTTTAATTTTCCAATACGCTTCTTTCAACAACTCTCGTTCTCTTCACTTCTTCTTGGCTGCTTGGCCAGTAGTTGGAATCTGGTTTACTGCTCTTGGTATCTCTACTATGGCTTTCAACCTAAACGGTTTCAACTTCAACCAATCAGTTGTAGACTCTCAAGGTCGTGTAATCAACACTTGGGCTGACATCATCAACCGTGCTAACTTAGGTATGGAAGTAATGCACGAGCGTAACGCTCACAACTTCCCTCTTGACTTAGCATCTGTAGAAGCTCCTTCTATCAACGGCTAATCTGATGTGTATACCCCTCCGTTGAGGGGTGTTTCGCCTTATTTTATTACAAACAAAATGCCAACTAACACTTTTTTACATGGGATAGAACCCTTGGACCCAGCAGGGGAAGGATGCCTTTCTACCATTTTGGATTACTTTTATCAACCAAACAGTCAAAGAGTGCGGCCAAGACGTATAGATGTTGCATTCTCTTTCGCGTATTTGGAAATGGTTAATCCAGCGTTAAGGAGCAGGATGATTCAAGATTATAGAATTAATCCAAGCACATCGCGTTTACTTGAAGATTTAAGCTTAGATTTGAACCAGCAACTTCAAGACTTACACATGGAGTTGCAGCAGAATTTACCTCAACCACAAGCGCAATTACCGCCTCACTTACCTGATCCAGCCCAATCTCACGTTTTGAGTTGTGGGATTTATGGTCAGCTTTTTAAAGGCGCTGGAGGGTTCTTAGTAGGGCCAGAGTTGAAGTTTGACCGCTTGGGGAATCGTAGTATAAAGTTAAACTGTGAGATTTCCTATGATCAGGCGAACCAAGGCGAGAGCGGTAAAATAGGGGGGTTTTTCTCTGCAAGTAAACAACGGGTTAAAGGAAGAGTTGATGTAAAGTCAGGTTTGTCACAAAACAGTCTGGAAAGTACGATAACGGCTCAAACGGATAACCCCACTCTTGGTAATATAGTTATTCAATTTAAAAACAAACAGTCAAGTAGAGTTCAAACTGTTGGGATCGTTGTTTCGCACAACATTCAATCGGACAAAGTAGAAACGACCACGACGGGTTGTATTCCCACTCCCTTGTTCGATCGAAGCGATTTACAGGGCAAGAACAAAAAACAAGTCAAAAGCAGCGCATCATCTGCTAAAACAAGAGCAGAAAGGCAACAAAGGCAACAAAGGCAACAAACTCAATGTATTCAACAGCCACAACCAGTGATTGTTTGTATGCATAGTAGCCCGGCGTTAGCAAGTAAAGCCTTTCTGTTTGCGGTCTTGGTTTACCTTTTTTTCGATTTTGTGCGTAGAATTGTAGCTTTTCTAAAAACCAAAAAACTTAAATAAAAAGCTCTTTTACTTTTGTTTTCTTCAGGGAAAGTACCCTTGTTTTCTTCAGGGGTACTTTCCCTGTTATCCCCAGGGGAATTTGAATCCCCGTTTTCTCCGTGAAAGGGAAACGTCCTAAGCCACTAGACGATGGGGACTTTGCTAGTGTTGTGTGCAAAGCAAGTACTACCCTTATAATAAGTTAGAATACTCTTTTTGTCAACCCCTTTATTATGTTTTAATTTATTGATTTAAAAGGGTTAAGGTTTTTTTGGTT---TTACTTGGTTGATGCGCATCATTGGTGGTCACAAACAAGAAAAGTCTTCCTTGTATTGCGTTCTACCTACTTGTACACTTGGTCCCTACTTGGCAGTACGAATTACTTTGGGTTAACTTTGGTTATCTTTGGTTACATTATCTTTGGTTACACTTGCTTCGCACGACGGCAACACTTCCTAGACCGTAGAACCGTAAAACCGCAAAACCGTAGAACGGTAGGTAAAACGCGCAATCGGTTGTCTACAAGTAGGTAGGACGCAACATTACCACCTTCTTATTGTGGCCAAAGGCAACACTTGGTGTCGCGACCTATACTTCGGACGTAGCAAGACACGCACGTCGGTGCGCCTCTTTCTTTACTGCCAATTCGTTTTCCTTAAAAAAAAGCAAGACGTGGCACAAGTGAACAATCGTTCATTTTCTTCAACACTCACCTAACTACGTTCTAGGTAAAACATCTTGGCAAAACTTGTTTAAAAACGCCAAAGGTAACCAAAGGCAACTCGTACTGGCAAGCAACCAGTACAAACGAAACACCTTGGCTAGTCGAACAATTTAATTGTGATTTTAGTTTTTCTTTTATAAGACAAGGTAGTACGCAAAAAAGCGTAACAATTAAAAAGATAAAAACAGATGAAAAAGGTTGTAGAAGATCACAAAGGAATGGTAAAATCTTTTAAACACTTAGCAAGGGCTATTAGCTCAGCTGGTCAGAGCGCACCCCTGATAAGGGTGAGGTCGCTGGTTCAAATCCAGCATAGCCCACTTGTTTCGCAATCTAAATCTAATACAATGCGAATCATATTAATTGCTTGTTTGGTTAAAACTTTATAAGTAAAATACAGTTGGTTGAGTTTGCTTTATTCAACTTTCTTGCTTGTCCTATTTACTTGTTGCGCTTACCTTTTATCGAGAACCTATTTAGACTCAAGGTAGGACGCAGCATAGAGCACAAGATCTTAGGGTTTAGTGATAAAGTTGGTTTGCTTGTTTCTCCGCTAAAGTAACTCCCCGTTACCAGTTTATCAAGCAAGCAATGTAAACTGTGTTTGCTTGATAAAATACTTTTTACACGCCAACCAGTATTGCCACGTATCAAGCATTTAAACAAACACAAAGAGGTTGGGGATATAGCTCAGTTGGTAGAGCGCTGCCCTTGCAAGGCAGATGTCAGCGGTTCGAGTCCGCTTATCTCCAAACAACAAGAATTTCACTAAAAACCTGTCCTTCGTGAAAAGGAAAGCGGTGCGAGTTACGTCCTATCTTCGATCAAGGAATGGTTACACG-TCGACGCAACGCTTGCTTTCCACGTAAATAACTATAAAT-ACAACGATGTGTTTATAGCCAAAGGCAACACGTAGGACATAACTCGCAAAACGAAGAGTTATGCTTTATGGGTCAATCCCACATTGTTATGAGTTCGTTTAAATTGTGTATACTTAGGTTTACTTGCCTTTGTGGTTTGTGCACAACCAAATTGCAAGA-GCAAATAAGAACAACTGCTGTTTCGTATAGAATGGGCTGTTACATGCTTTGCAAGCACAACAACAGATTCCTGGGCTGATCGTTGCTTTTGTAATCTTTCGTCCTCTCTTTGCGACCTATCCTTCGGGCGTACCAAGACTGAACCAATTGGTTGAGCGGTAAAGGATATAAGTTACAGTTATACAATTGGTATATGTTTGCACACATTAATTTCCCGTGCGTACCAAGTGTTGCCTTTGGCCACAAGACGTATATGTATTAAGATGTTCTTGTAATCAATTGTGTGCTTTGCAATTGCTTGCTCTACTTTTTCCACACAATTCTTGTTTTTGCGTATGCAAGACACACTTCAAGGACCAAAAACTGTTTTGTATTTTTTAGTAGAGACTTGCAAGATTGTTGTGTTATCTACTAAACTACTTGATAATGTTTAAGTTTCTAATCACCTTTGAGTGGTAAAAAACCCTAACCTGTTGTTTTTTAACCGTACAGTGCAAATTACTAACCAAAGTTTTCGTTTTGCACTAAAGTTATCGTGTGTTGTGGATACTTGCTTTTTTCACAAGGTTGATTTGCAATTTTATTTGTTTTGTTTTCACAGGTGTTGGTTTTCTATGTTTTGCTTTGCAACCTACGTGTTACTTGGTATGAAAAGGTAACGCCTATTCTGACCGAAACCATCCACCGGTTTATGCCAAATAAAATACCGAGCCACGCTCATCTTAAATAGTTTGTCGGCTAAAGACCACAGACAAACCAACTGAAAAGCAAAGGTAGTGGTAACGGGAATCGCGATAAAAACCCTCTAACTTTGACACAAAGATCAAAGTGCAGTTTGTGCTTGCAAAGCACAAACTTTAGAAAGAGTTATGCAAAGTAATCGTTCAGAGTGAAGGAAAGTTATACACTACTACTTGTGTTGTCCTCGGGTACAAGAAGTTTGTACTTGGTATCATGTCTTTAGCAGCAGGTCTAGCTTTAGCGTATGCAATCAGTTAATTCACGGGTTT---TCCAGCAAGCACGACCGTTTGAGTAGCAATGTTTTGCTGCGCACGATAAAGAAACTAAAAATATATTGACTGTTTATAATGAATGAAATGTTAAACGTTGTTTTGCAAATTCAAGGCAAAGCTTTTAATCACCCGCTTTTATTGGTTTTGGATGCTTTTTCGTTGTTTCGCACCTGTTTCGCGACCGAAGACAGAGTTGATTTTTTTCAATCAATCCCTTCTGCCTGTATAAAGACCGGACAAGTTGTTGAACTTAATCGTTTTGCTATACCAATATTTGATGTTTCTGAAGTTTCGGTGGGACAGCACTTTTATTGGCAAATTGGTGATTATCAAGTTCACGGCCAGGTTTTAATCACTTCTTGGGTAGTTTTTGGGCTGATTGGTTTGCTTTCTTTGTCAGCAAACCGGGATTTAAAGTCGACTCCTGATGGTTTGCAAAATCTTACTGAATTTGTTACTGAATTCATTAGAGATTTAGCAAAGACTCAAATAGGAGAAGAAGAGTATCTAAAATGGGTTCCTTTTTTGGGAACAATTTTTTTATTTATCTTTGTCTCTAACTGGTCTGGGGCTCTCTTACCATGGCGGCTTATCGAATTACCAAATGGAGAGTTAGCTGCTCCAACTAATGACATTAACACAACTGTAGCTTTAGCTTTATTAACGTCAATAGCTTATTTCTACGCTGGATTAAGAAAGAAAGGATTAGGTTATTTTAAGCGTTACATAGAACCAGCCGCCTTTTTGTTGCCTATTAACATTCTTGAAGATTTTACCAAACCACTTTCTCTTAGCTTTCGACTTTTTGGCAACATCTTAGCCGATGAACTCGTTGTAGGCGTTTTAATTGCTTTAGTGCCTCTTGTAGTTCCAATTCCATTGATGCTGTTAGGTCTGTTTACAAGTGCTATTCAAGCTCTTGTTTTTGCCACTTTAGCAGGTGCTTATATAGGTGAAGCTCTCGAGGGTCATTAAATCTTGTAGTTGCTGCTCATCGATTTCTTTCACGCTTAGTAAAGAAAAGTTGTTTGTAAAACCTTTACTTTTTGCATACCAAGCATCACTACGTACGAACCACTTGTACTCTACGTGTACCTTTTGGCTACTCGTCAGGCAAGAGCAGAACCAAGGCTTTCAAAGAGGTTTGTTTTTACAGCACTGCCTGTTACCAAAGGTAGACATGGAGCAAAGCAGTTTGTAGAAGAACAAGTATTTGTTAACAAGGTTTATGCGGAAAAGATACTGCCAAACAAGCTGTTTTTACTTTGCACGTTTTTTACTTGAGTGGTTTGTCCAATATCTGTTTCTAACCTTGTGCAAAGCAAGACCTTTGTTTCGCATGTAGGCGTTAGTAGTAAAACTTTTCATTTTAGTGTAAAGTAAAACATTTAACTGGCTTGTTATGCGCGTTGTCCTACGAGTTACGTCCTATCTTCGATCAAGGAATGGTTACACGTCTTGTTTCGCACAAGAACCACGTAGTATGAATTGTTTTTCTCTTGAATGGTTTCAAGTGGAAAACAATTTCATTTCTGTGCCTTGCTGAATCACAAGCAAGGTAACCAATCATGCGGTGCAAAGCGAGAACAAAAAAGATTTACCTTGGTTGATGTCTATG-CTAAAGCAAAAGGTGATGGTCAAAATTAAACTTTTTTTAGTAAAATCGAAACCACTTGATGCAGAGCAAAACTTTTGATCGACTATTCACATTAATTGTAACCTGATATAATTTATTCAAGTTAAAGGTTTGTAC-TCGA-ATCTTTACAAGGTTTTGTTTAAACAAGTTACAAACTTAAAAAGTTTGTACTTGTACGGGCCGACACTGTTCTATTTGTAATCAAAAATAACACAAGCACCAAGTTTGAACCAG-TCGTTTACACCCTTTACTTGGAACAAAACCATTGATAAAGCAGCACAAGAACCTTTGGCTTGAAAACAAGGTCTACGTCCTAGGTCTACCTTCGGTCACAAGCGGTACCATTGTTTTCTTTTCATTCGCTTCGCTCCAGCAGTACGTAATAAAAACAATTTACGTGCAAAGCAAGTGGTGAAGCCAAGGTAATGGAAACAAGATAAACATGCCGTGCGAACCAAAGGTTGTAACCTTTTTTTGCTAACTTAACACATAAAAAGCAAAGACAAGCAACCATTCCTGCGGATGCGCAGCAACAGGTAACACAAACAATTCGTGAAGCTGAAAAGCAAATAAAACAATCACTCTAATTTTATGTATTTGAGAAATTTTAAACAGATCAACCCAGCTTGTGACAAAAAACATTTTTTTACCTGCGGATGCGCAGCAAGAGGTTTCTCTATAAAACAAAGTACCAACCAACGTTTCTACTTAACACAAAAAGAGCCGGTTATGAAAACCATTTGTCTTGCTTGGCATACGGGAAA-CAAGACGAGTTTAACAAACAGTTATGAAAGCAAAAAACTGTGTTTATTCCGCGCAAAATCAAACCAATTCACTAAACGGGTAAAAGTTATTAACAAATGCTCTTGCCACAGACAGGATCAAGATTTAGTAAAACAGCTTTCTAACGAGGACGATCAAGATAAGAATCAATCTGGTTGTGCGCAGCAAGAGAAACATTTGCCTGAAATGGAATCGGTTCTCTCTAAGGTCGTTGAGAAGGTGAAAAGATTAGACACGACGGAGATGGCAAGTTTGTGGGATTTGCTGGTAAGGGATCCAATGAGACGAAACTATAAAGAAACAGTCAATGCCAATCACTTATTAGGGTTCTTAAAACTAGTATCTATTTCCGTTAGCATTTACGTGCCTGTAAAAGAGAGATATACAAATCAATTCGTAAATTTCTTTTTAGTGAAACATTTACCAACTCTTGCGACGTGCTACAAGCAAACATCTTGGGACACGTTTCATCATGCACAATCAAGAGCTCTAGCTAATCCTTTCCTAGAATCCTCTTCTCCTTGGGACCAGCCACTACATGAAACAGATCGGGACTTTCGATTAGAAGCAAGTTCTCAATCTGTGGGCATGTCAGTTGATCGAGGGTTAACAAGTAGTGAAATCAAAAACAAAACGTGTAATTCGAACGGTTTTTGTTCCTCTACCTTAGGAGAGAATGATGTTAGACAGGAACTCGATGAAATACTTCGTACCACGCCTACTAGCCAAAAGAACAACCACATCGCAAGCCAATCCACTTTGCTACACACAAGCAGTTCCTCAATTGTACCAACATTGAAAACTGGTTTTCGGTCTTC--CCCCCCACG--CATTGCTTGCTATAATGCAAATGATCGCTTTTCTAACTTTCCAGTAAATCGGATTGATGTATTCCCTGATTGTGTTCTTGTTCGATTTCAACCTGTTTTGTCAACACTGACCCAAGGTAAGCAAAGGATTGATAAGCGGCCAATCAGGGACCAACTGCACACGCTTTTGAATACAAAGTTTAAAAGTCTTGCTTCGCACCTGCCCAGCAAGAGTGATGAAAACTTGCAACCGTTCTCGAAAAACGAGGTTCAAAAAGAATTCGATAATTTGGATGAATTACCGGCAAAGACAGAAGGAGCGACTCATTGGTCAATCAGAAATTCAACCAATCAAGTTGCTTTACCTTGGGATCAATTGTCAACGTGGGACAAAGTAATTGGTACCAATGCTTGGGATGCAAGTATTGCTTGTGAAAGACAAAAACCTTTAAATAAAACTTCTACGAGCGCACCACTTTCGAGATACTTTCGACCACGATCACTTTCTTGTGCGGAGCAAGCACAAGAAACAAAATCTAGTTTGTTCAATAAAGAACAAAAAGCAAAATCAGAAACAGTGTTTAATGGTTTCAGTAACCCAAACCTTGAATGGGCGGAATGGAATGATTTGGACCAATGGGACGAATGGGACAAATCGACCGACTACGAGCGCAGCACGTTGAGCAAATTTGGAAATCGTCCGTTGTGGCCTGTTTTCTCCTCACTTAAACAACGTTTTTACAAGTCAAATTTTAAATACCAAAACCAGGTAAGAAAGCTTTACTACGAGGAGGGGGTCGCCTTTTCTGACCCTTTTGCAATATATCGTAAAGAGCCAAAGCCTAGTGTTGATGAGAACATTGATAATACTGTGTCACCTTCGGTTGTCAAGCAAGACAAGGACAACTACGACGACAACAACTACGACGAGGAGTACAACGACAAGGACGACAACAACTACGACGACCAGGAGTACGACGACCAGGAGTACGACGACCAGGAGTACGACGACCAGGAGTACGACGACGAGGACGACAACGACGAGGACGACGACGACGAGGACGACAAGGACAAGGACAAGGACGACGACGACAACAAGTACGAGGAGTGCAAGGAAAACTACAGGGAGTCCGACGACAACTACAACAACAAGGACAAGGGCAAGGACGAGGACAACAACAAGGACAAGGACAAGGACAAGGACGACGCCTTGCGCGATCCCTCGTCGCTTGAAAATCTTTGGGATGGTTACCAAAAGTGCGACCAGTTAGATCGCACTTGGGATCCGACGGACGAGTCGTCATTAGTTCCACAAGCTTGTCGGCCTTATTTGCTATATTCAGGAACGGGAACAAACACTCAAGTGACAACTATTGCTGGCTTACCATCAGAAATAGCAAAAGGAAAGACAAAGGTAATTGATCAGGATTCAAACTCGGTGACCAAAGGTATAAACTACTCTGTCACCAACCTTTTGGCTGAACGCAAAATACCAGATGTTTTTAAGGACAAAGAGTTTATCATTCCAGGTCGAATAATGTCGGGGTATGAATTCCCAGATATGGGTTTTAAGGAGTTGTTTGAAATAAAAGTAAAAAACCTTTATCAAGCCTTGGTTTTCAACCTTAAAAAACCCACCCCAATACCAAATCGAATTCAGTTACCTCCAAGTCTCCTTACATCTTCTAAATACGGGAGTTCTTCGATCAAAAGTTGTTGGTTTCGACCTCACACTAGGCAAAAAGATTTGAAAAACAGTCTCGTAACAACCTTTGTGAATCATGGTGCTGCAGCGCAAGCAAATGTGTTTACTCGTAATCCATATCTGCAAGAGCAACCAAACAGGTCAACTTTGTGTTTAACAGGAAACTTTACGAGCCAAGGAATTGAACGAGAAGCAGCACAAGCGGAGCACGTCGCAAACAAATCGTTTGTGCATGGAGAGATTGGCAAGAGAGCAGAGAGGTTACATTTTAAAAAGAAACCTTTAATCTTGTCTTATGACGATCCAATCACATCACAAGCTGAAATATTCCGTGGTTTTGGGTTTTTACGTGACCCAAAACGAAACGATTTAACTTTGTCCAACCCCGAAAAAGGTGCTCGTTTTAGACGTGAAGCTTTTTATAAAAACCCTTTAAAAGACACAAAGCACACCTTTATTGCTAAACAACTTGGATATAAAAACCAATCTTGGCTTTTCTCTCGACCAAAAAACAATTCAACACCTTTACCTTACGGGCAAAACATCTCTTGCTTCGAGAGCGAAGAGTTGAAAAACAATTTGTTACGTGGTCCTACTAGTACAAGCGCACCACTTTCGAGCGAAGCACAAGCAGCAAACATTCAAGCGTCTTGCTTGCGGCGTCACCAAGCTAAGAGAAGCCCTCTTATCAAACGTTTTACTGGCTTGGAGACCAATCCGAAAGGTTTTAAGTTTCGAGCATATCTGCCTGAAAAGCAGAGGGAACAGGAAAGGAAAGAGCAAACGGAAGAGGAAAGGAAACAGGAAGAGAAAAGGAGAGAGAGACAGAAGCTTTATTTCCCTTTCCTAGAGCGGGGCAACAAAGGGCAACGTATCAAACGCAAATGGTTAAAGAAAAAGGTAGTGAAGTTTGAATACCTAGGTCGATCAAAAACAAAAACAAAAACAAGGTTGGCTGATAGACGTGTGTTGACCCAGTTGAAACCTTTACCTGTTGTGAGTTCTCATTCAACCGATGTAATGCCTTTTTTACAAAAGTCGGAGTGGAATCAATTCTCTCTTAACACCTTAAAACCCCAGGTGTTGAAGTTAATTAAAAAGTTTCCTAAAAACAGATTAAGTTTCAATAACCGGTCAATAAGGTTGAGGTTAGAGAGTCCAAATGAAAAGCCACTTTTCACACCTTTAACGAGACTAGATTATCGTCCTTTGATTACAACTCGAAACCTTTTTAATCTGTTTTCTTGGGATAATATGGATAGTTCCTTTGTTTCTAGTGCTTGTGCTGGTGCGAAGCAAGCACAAGAGGGTGGTTCAAACAAAAAAGACAACCAAAAACCTCACTTAGTACGCAAATCACAAAACAGGTTTACCAGATACTTGGTACCACGTTATGCAGCAAAACGTTCAACCCGGTTTGGTACTTCTATCAGCCCAATAATTGAGTATCATTACCCTACCCGTAACCAAACCTTATTGAACGGTTGTTCTGGAAGGCTGGTAAATTTAAGTGGAACTTATAAACGAAAGCGTCTTGCTTCTTATTACCAGCCACCTCTTACAACCACGACACCTCTTGGAGTTGGAACAAATCTTTCGCGTCACAACCACAAAACAAATCTTCACCAACTAACCAATGGTAGTGCGAAGCAATCGTACCACGTCGCAAAGCAAAAGCCGGTTAAACGGTCAAACTACGAGCCTCTAAATGTAAATTCATTCCTTGTTATTGGGCAAATCGTATATGCTTGGGTTCTAACTGAAACCCTTTTTCATTTTAGTGTCACTTATGGGAAAGAGCTTGTTGGGTTTGTTTTTGATCTGTTAATTATGTTTGATTTTGTCAAACAAAGCTCTAAAACGTTTCTCGGGTTAACAGAGATCACCCAGACTTTTCGTGTTGTTCCTGCAGGAACAATCAATACAAGGTTTACAGATCTAGCCGGTATTGACAACATGAGATCAGAATTGTGTGAAATAGTTTTGTTTCTTCGTAATTCTGTCCGCCCGTTCAAAACTAGAATCGCTCTCCCAAACGGCCTTCTTTTTGTAGGCCCCCCCGGAACTGGTAAAAGTTTTGTAGTGAAAGCTATTGCTGGAGAGGCTGACGTTGATACTGTGGTTCAAGACGGAACCATATTAGTTAACCAAGGGAGCTACGAAAAGAGTGCAGATCGTTTAGCGGGTTTGTTTCTTACAGCTCGTGCTAAGGCTCCATGCATTCTGTTTATTGATGAGATTGATAGTTTAGGGCCGAGTAGGAGAAAGGTAAAGACAAGCGGAATAAGAGCAAGCTTAACCCAAACCCTTGCTCCGCAACCAACTGCTTCGCACGCTGTGTCAACAAGGCCGTTAAAGCAAAGTAAAAGAGAGCTTATACGCAGACTTACATCTGTTAGAATCTCTCGTTTTGTTGGAATAGGCCTAGAAAGCATTCAGTCGAACAGAGTTGTTAAGCCTAACAGTAATCAGCAAAAATTAGCAAACTCTGGTAGATTGTTTTCTCAAGGGAAACAACCCGTGCGAATAGGGGGTAGTCTTTTTGAGAAATCTGTCAAACCTAAAAAGGTTGTCGTAAAAGGACCCCTTGCGAATAGGTTTAAATCCTTTGATACTCACACACCTTTTACAACTCGCGGAAGTGGGTTCGCAAAGGGTAGATACGGTGAACCCACCACAGAATTCGATCCTAAGCGTAATCCTACAAACGAAATAGATGCCAATCAAGGGTTAAAGTTGCCTCATAAGCAAATGAGCTTATTAGTTGAACTTTTAACTCAATTAGATGGTATTAACACTCGAAACAAAGTTCTTGTTATTGGTGCTACAAACCGACCTAACACTTTAGATCCAGCTGTTACACGGCCCGGACGATTGGATCGTGTTATTAATGTGCAACTGCCTCTAGAGAGAAAGCGGGTTGCAATCTTAAAACTTTATGGTGACAAGTTGGGGGTTAAGGGAGATGTTTCATGGGATTATTTGTCAAAGCGAACTGTTGGTTTTAGTTCTGCTGATTTGGCTACAGCGATGAACAAATCTACGATGCAATCTATCGGTAAAAACACAGTACACACAATGCAATCAATCGAAGAAGGTATTGATTCTGTTACTGATCGTTGCGCCAAGAGAGTTAAGATA-ACAAACAAAACCAAACTTCGATCTTTAGCGTACTATCAGGCAGGTAAAGGTACGTTATACCCTTTGTTATCACTCAAATTCCAAACACACAAGATATGGTTCACCGACTCGAAAGGGCAAACTCGCTATTCCCAAGAGCCCACTTTCGATCGTGCTGGTCAGAAATTGCTTTGCGCAACAAGCACAAAAACAAGAGATTCTTCACCTGGTTTCAGCAATTTGCCGCTGTCTTTGCACAATCTTCCTGCCGGCGTAGGGGCTGTGTTGCTTGAAACGCTTACCTTGACCTACCAAGAAAAAGAATTTGATTCCACTTTCTCATCAGAGTTAATGAGAAACTTTGGTTTAACAGGTAAACAAGAAAACAATTTGTCACCTACTGATCGTTTACAAGCAAACCACGATCACGTTGTTGCTTCGCACAACAAGCAAGAAGCAACTTTTCAAACTTTTACACGCAAAGTAAAAGGTTGTACTCTTATGGGCACTCGCATACCTAAGAGCCAAAGTCTGGCTTCTTCTAACCAAAGGTCCTGCTTTGCACGCGAACCAGTGATACGAG--GTACCTTGTATTCGTACCACGTTGGGCAACACGTCGCGGGAAAGGAAGAGTTGCTAGCCACAGGAATCTGTCTACAACTCAAAGAAAAGCAAGACCCGGATTTTATTCCTATTGTTCTAAACCTTTACCCTAAATCGAAAAACACACGAAACAAAGGGTTGATGAAACCTCCTAGAATTCATCAGAGAATAGAATTAGAAAGTTATCTAACAGGCTTGTATGGTGGAAAGGTTGCTGGATTGTTAGCTTTACCAAGACGTGTTCCTCACGATCCCCACTTTAGGTTGCAAAACAATTTACCAACACAACTTAACAATCACCCGGTCACTTCTACAGACAAACCTAATCTTAAAGAGATCGGTATCTTTAAATTCCAGGTAAAACCTTTACAATCTGGTTGGTTGGGGAATAAAGATGGTGGTACGAGTTGGAGGTCGAGCGAACCACTTCTACCTTCGGAAAAAGCCATTTTGGAAGGTGGTACCCCTTTTAGTGCCTCTTTATTGGGTCTTGGAGTTGATACGAAACACCGCGTTGCAAAACAAAACTTAGGCGAACAAACTGATTCTCGTCAAAAGTTATGGGATTATTGGTTTATCAATAAGAATCTTTTACAATCCAGCTTTGGCCAAACAGATTTGTGTATTGCTACCTCATTAGCTTTCTCTATGACTGACCAGTGGTTTCTTTATTCAAACAGGGGGTCTAACATGCCTGGCTCTTTCCCAAGAAAGAACCAGCAGGAAGCACCTGATATCAGTTTAGACAAATCTGGGTCGACGACGGTGTGCGAAGCAAGACGAGCTTCGCACAAAAAGCAAGAAGGTGGGCGTGTTTCGCTTGAAAGTGGTGCGCAACGTGATACCAAGTCTCCGGTAGTAGTAGAACGCAAAACAAAACCTTTGGGATTTCTACACAAGAGCAAAGTTAGAGTGCCCCTAGAAAGATCAACGAGTAAAGTTTCCGACAACCAAAACAAGCTCAGCAGGGACCGCCCAAGTTTGTTTGCCTTCTTGAAACAGTTTGCTTATTCCAACTCTACCCAAATTCGATATCGTAGGCCTAAAACGTCAAATATGCTGTCTCAAGCAACCACTTATATTACATGGTGGCAAAGACAGATACCCACGGTATCATCAGGCAACCGAATGGCTTCAGGTTTTCCTTCAAGGAAACCTTCACTCGCTAAGGAATCCCAGGAACGTTGGTCGACCCTTTATAAACCCACTAGGGCACAGTGGCTACCACCTGACGATTTCTACAAC-AGCAATGAAACTTTGTCCAATCTTCTGTTTTATTCGGCTACTCGAACT-CAAATCAGTGGGTCTAAAAAAGTTGTACGAGGCGTTGGTTCCCATTCTCAAGGTAAAGGTGGACCAAACCATCTCGTAGATGTTGGAGCAAAGACTCACCATCTGGATGGGTACGCAGCACCGGAAAACAAGGACATTTACAAGGAAACCAAGAAGAAACCAAGTTCGAAACAATCGATCGACCAAAGTTCCTACCAATCGTCTACTTTGTATGGTCCTAAAACGCAGGTCTTGGAGCAAAGCACGGTTAAAGAAAGATCTCCGCGTAAAGTAAAACACATAGGTTCCAACTATTTGAATTGGAACGAGTTACATAGGTTGGATCGCGATTATGTTTCTCATGGGTTGATTTTTAATTGTTTTAACAAAGCATTTTCTGGTTTAGAGAACAATCGTGAAGCCTTAGATTACTTTGCAGATTATTTGTTAAGGTTTGAAGCTCTTA-GACAGGAAGATCTTTTTCATATCTTAGGTTTGTTTGGTTACAATCTTTCCCGAGTTGATTTGAGCAGGTTACTTAATCAACATGAAAAGTAATTTCCCGCATAAAAGGCAATACAACCTCTTTTGTCTACCCGTTCT-GCTCACACAAGACTAACTTCAACTTGTATGCAAAGCGAACAACGTAAGCCAAGCAATTCTTGCGGACGTAGAGGCAAAGCGAAATTGATTTTGCTTGTGCTAATACGTTTGTGTAACCAAAGGTAGATCAGGGTACAAGAATACGTGTTGCCAAAGGCAACACAAACGTATTAGCACAAGCAATCAAGAGGACCAACAACACACTGAGGATAGGCCCAAAAACAGACGGGGGGTAGGCACGACCCCTAGTTGCCGTCGAAAAAAAAAGGTTTGTTGAGGTCTATACAGTGCCGGAGTGAAGGTAACTCACGAGTCAGAAGGGGTGGCAAAATGACAAATACCGTTGAAGCAAACACTTTTTTTCGGACCCTGAAGAAGAAGAAAGACGAAGAGTCTTACCTTTCTATTGTTTGTATAGACCAATTGTGCTTAACCACCTTCGTACATTGCTGACCTGCTTTGCTCGTGTTGTGCCCTATGTCTTGTAGCCAATCGATTGCGCCTACGAGTTGCGTCCTATCTTCGATCAAGGAATGGTTGCACTTGCTGAGAACCGTAAAACCGTAGAACCGTAAGTAGGACGAAGGATACAAATTTGCATGCGTGAAACATAAGGGTTGTCTTTTTCGAGTGGCTTGGAATCCTTTCCTACAAACGTAAAAACGTTTCCCTGGACGAATAACCAATTGCTATCAACCAAAGGTCTTACTCAGTACCACGTTACTTTGTACGAACAACACAAGTAAGACCTATTATCCCCTTGCTTGACACTTTTCCCTGTTGTAATCAATTGCGTACTTTGCAAGCACAACACTTGCTTGGCAGAGCAAACGTGTTGGTTGTAAGGCGTTTACGCGCGAGATAAAGGT-TAAACCACACAAAAACGTGTTTTGCAACCAAAGGTATTGTACCCTCTTTAAGGGGTAGGTAGAACGCAATACAAGTAGAAATAAAAAACGAAAATTATGACAACTACGAATGTTCTTGAACAAACCAGGCCTATTTTCCCGTTTACTGCAATTGTCGGCCAAGAAGAAATGAAATTGGCTTTAATTCTAAATGTGATTGATCCTAAAATTGGTGGCGTAATGATTATGGGAGACCGTGGTACTGGAAAATCTACCACCGTAAGAGCGTTGGTTGATCTTTTGCCGGAAATAAAAGTGGTAGAAAACGACCCTTTCAATTCTCATCCAGAAGACCCCGAATTAATGAGCCAAGAGATCCAAGAGAGAATTCAGCGAAAGGAAGATATTCCAGTGATTTCAAAAAGGATTTCAATGATTGATTTACCTCTTGGTGCAACAGAAGACCGAGTTTGTGGCACAATTGATATCGAAAAGGCTTTAACCGAGGGGGTTAAGGCCTTTGAACCGGGTTTGTTAGCTAAGGCCAATAGAGGCATCTTGTATGTGGATGAAGTGAATCTATTAGATGACCATTT-AGTAGATGTTTTACTAGATTCTGCTGCGTCAGGTTGGAACACTGTAGAGCGGGAAGGTATTTCGATAAGTCATCCAGCCCGTTTTATTTTGGTTGGTTCTGGTAACCCTGAAGAGGGTGAGTTAAGGCCACAACTTTTAGATAGGTTTGGAATGCACGCACAAATAGGTACTGTAAAAGAAGCAGATTTAAGAGTTCAAATCGTTGAACAACGAGCAAGTTTTGATGAATCTCCATTAGAATTTAGGTTAAATTATCACGATGCTCAGCAACAGCTTACAGACAAATTAATCCAAGCTCGTAACAAATTAAAAGATGTAAACATTGATTTAAGTTTTAGAATAAAAATATCACAGATTTGCTCTCAATTAAACGTGGATGGTTTAAGGGGAGATATTGTAACTAATCGTGCAAGTAAAGCCATAGCTGCTTTTGAAGGGCGCGACCAAGTAACACCTCAAGACATATTTCGAGTAATACCTTTGTGTTTAAGACACCGTTTACGCAAAGACCCTTTAGAATCTATTGATTCTGGAGACAAGGTGCGTGAAACTTTTAAAAAGGTTTTTGTTTTTTAAAACAGTGGCATCAATACCACGAAGAGAGGTAACCGATCATGGACCTAACTCTTTGTACCCTTCGCCCTTATAGCCTTTGGCAACAGCACGAATTACGTCCTATCTCCGGTCAAGGGATGGTAACACTTGCTTTGCACTACGAGCCAACCTCGTCGCGAAGCAATCGGTCGACGTAACCTTTTCTCATCCAAAGAAACACTACCTGTTTCTAACCTTTGCTGTTGCTCCGCAAGCATGTAAGTGCATCATTTCCCCTTTCGCTACTAACCAAAGGCCGTGTAACCAAGGGTAACTCAAGCAACATGTGTTGCTAAACCTTTTCCTTTTGACAAGCAAGACCTTCTCTTGTGTTGCGTCTACCTACGGTTCTACGGTTCTACGGTTCTACGGTTCTACGGTTCTACGGTTCTACGGTTCTACGGTTCTACGGTTCTACGGTTTTCAGCAAGTGTAACCATCCCTTGACCGAAGATAGGACGCAACTCGTAGAATCGGTTGGCTATTTGTACCCTTCGTGCTTGCTTGGTTGTACGGCTTACCTCTGGTTAGACGCAACACTTGCAATCCCTTAACTGAAAGTAGGAGGTAGGCGCAGGACCTTTAGTTAGTAGTTACACGCTGTCCGCATAGTTTCTTTGTGTGACAAACCACGCGCTAAAGTTGACCGATTAAGATGCGCGTGAAACGATTTAGGACGATAAACTATTTGCCTAAACACAACCCTTGCTTCACACAACAAATTGCTTTAACTATATAAACTCTAACCATGTCTTTTTTAAACGTTCTAAAAGATCATACT-GATGTTTTAAACAACACTTATGACACATTGTTGAATCAGTTAGATTTCAAGGCTGTGATCCAACAAAGTAGTATACTTGTTTTCTCTACTCTCAAGTTGTTTTTTACTTACCTTCTAACCTTTCAATGGGT--GAAAGATTTTACTTGTTTTCCGGTCAGAATCCCTGAGATCACTCAATCTATTTTGAATGAACATCTTGTTACGGGAGGCGTGAGTTCGGGTATGTTTCCTGAGACGAGCACCCCTTTCAATCTCTTTACCTTTTTACAACCACCTGTTTACAGAAACAACAAGTTGTTTATAGGTTTTCTAAATAGCTTTTTCTTGTGTTTACCTATATCTGTAGTAAACCTAATTCACACTCGACGGCTGTTAGTTCAAGGTATCCCTGCT--GGAATAGCTTCAGGGTTAGGAGTAATTTTGGGCCAATGGTGGCTTTTTACCTCAGTTGTATGTGGTTTTCGAATCTTTGTGATTCCTTGGTTTTCAAGTGGACCTGTCCCCTATCTTACTGGCCTTTATCTTGTTGTAACGATCATTTATGACATGACCCACCAAAGGTCTTTCGTGCCGATTCCAAAGTTTGAAACTGGGAAATTAGTGCGAATTTTTCTTTTAAGCTTTGCTTTAGCTTGGACTGAACAAAGTTGTATCTTTTCTTATTTGAGTAATTTTACTTTAGACCTTCACTCTTCCCTTTTACAATCGCACACTTCAAACTCATTCTTATCTCATTTGAGCTATTCAATAGGTCTCTTGATTGGTTCAACTTTCTTTATTGGTTTGTTTGGATGGCTCTCAATTAGGCTTTTTCGGTTTGCTCCTTCGGTTCTAGGCATGTTTTATTCCACATGGCTAATAAGAGTGAATCGTGGACTACTCGTTTTAATAATGTGTCTTGCTGTCACTTCCATCCCTTATTATGGCTTGGATTATTTGATAGCAAAACCTTTAGGGTATTTGTCTCAAGACAAAACCTTGTCGAAAACAATTCTTTCACCACGCATTGACAGTCGGTGGGGTTTTACCAAGCCAGATCGTGAAGATTGTGCACACCTTCCAGAGCTGATGCCCTTTCAACGCACTCGATATCTGTTGAATAACCCAGTACGGTTCGATGAAAAGGTTAATTTCTCGACTGATTACATAACAGAGACAAAGTTTCTCCGGAACAAAAATAGAACGCCTGAACGTAAGATAAGAGCAATGCGAGATTTGAGTCGAAAATTGCAAGGGAAATTCAATACTTTTTTTAAAAAGTGGAACCCGTTAAGTGATTACAACAAAAAAGTATCTCTTGATGAAAAGAAAGATCTTGCCCAAGGTAGAAGCAGGACAACTCGCAAAAGCAAACCTTTAGTGGAGTTTGATGAGAAATTAGACCAAACTAAATCAACGATAAGTTTAGGTAGCGACGATACAATTTTTACGCTTGACCTCGGCCTATTTGAGAATTGGGACCAATATTTACAACCTAGTGTAAACATTCAAGCCGCATACGATTACGATTATAATAACTTTTTCCGCCTAAAACCAGGTATCCAGCTTTCTCAAGCCTGGTTGACTAAACGGTATCGCGCCAATCCAGTTTATAAATCTTTGTTAAAAACTGATATTGACTTTTTTATTAATAGGCAACCGTCAAAGTTTAAACTCTCACCTGTTCAAGAAGCAAACTTGGTTGAAAATCGAACCAAATTAGCAAAGTATTATAATACTCTTCATACTTACGACAAATTGGACATATTCCAACCGTCCCTAGTTAGAGCAAAAGACCCGTACAAACCTAGTGTTAAACAGTCGGCTCCTAAGCGTTACAGTTATGCAAACCATGTTTACAATCAACAGTTTAAGGGATCAACGTCAATTGTTCGACGGTTGTTTTCGTTGAAATTATCCGCTGATGACGACAACTACCAGCGTTCGAACGCTCGTCGGGTCTTAAAATACGACCAACCCTTGTTTCGTGAGAAAGAGATTAACACCAAGCATGAAGAGTTACCACAGCTTTTGGGCTTTCAACTGCAAACGGGGTCGCAAGACACTTACGAGCAAGGTACTAATAAAGGTAACCGTTTTTCTCCACTTGCTTCTGCTACGAG-TGAAACTCTTGTTGAAGCAAGTCCGCCCATAAACAAAGAAAGGTTGGTCAATCAAAACAAAACGCAGGATTCTTCTGATTTACAAGCGGGTCAAACAGATCAAGAAGAAACGCTTGTATTGGTTCCCAACGGTCAAAACCATGTGTGGCCTTCTTCCAAGGAGTTTGTGTATGATTCGGAATCGACCCCTTTTTATGGTGGTTGGGACCAATCAAACCGAAGATTTGTTTTAACTAACTCTTTGTTACCGAGGGTTTATAGTGTGTGGGATGTTACGGGTCAGAAAGACATCTTTAACCCAAAACACAGACCGATATTTCCTAAGGTGGGAGCTGATAAGGCACCAAGTTGGTCGATTTCAACTTTGATTGAGGCTAAATACCTGGAGAGGTACCCACGATATCCACAACCGGAGACAAAATCAGAAGAAGAATTACAATTAGAACGAGAATTAAAATTAAGATTAGAACGAGAACCAACAA-CAGAAGAAGAGAAAGCAAAAAGAGAAGCAGAAGAGAAAGAGAAAGAAGAAGAAGAAGAGAAAGCAAAAAAAGAAGCGGAATACCTTAAATATCTACAAAAAGAGGCGGAAACGGAGATCGAGGAAAACGAGCGCCAATGGGCAGAAGCCGAAGGTGAAAGGTTAGCGGAGATGAAATCCTGGGGCCAACAACCGAATGTTATAAGTTTTACAACATGGCCTCTAGAAAGAGACGAGGTCGAGAACAGTCTGGAAGGTAATACCGATAAGGAGAACACTCTGGAAGGTAATACCGGTAATACCACATACAAACTCTTTTTTAAGGGTATAATAGATCCAGAAAATCATCGCTATTTACGGAAAAGAACAGAGTTTATAGGGCAAGCTGCGTATGTATTTGGGGAAGCCGAACCGGAGCAGGAGATGTTATGTGATATAATTGAGATACATAAGCCTTCAACTTACCCCCCGTTTTTGGAACACACAAAACGTGGGGGGGTGGCAAGGAACATTACTCCGTCTAATTTAGGTGGTTTTCTTTGGCCTGGACACAAGAATTTGAGATTTAGGTTTGTCGTCTTGAAAACACCTTTACAAGAACCTCCATCCGCTCCGCATCAGAAACATTCAAACTAACTTTTTAGAACACATTCTACCTACTGTTCAAAGTGATATTTGGTTGTCTTTTACCTTTTACAAAGTTGTTTTCGTGCTAACTGGAAGTAGGTTGAGCTAGTTCCAGCTAGTATCGGCAAGATTTAGCTTACCTTATATCTTTACTACCTTGTTGTGCTTGTAGCCGAAGGCAACACAAGCAATAAAACCATTTCTTATTTAAAAATGCAAAGCAAGACAATTTGTTTCAAAACACCGACTCCTCTAGCGAAAACTTAAACTTCTAACAGTCAGTCAAGAAGCCAAGCAGAGCCAAGCAGAGAAATAGATTCTCAACCAACTCAAGAAACTTTAAAACGCCTTAATGTTTTGAAACAACGAGCAGGTAAAGCTTTAATAGAGGTAAAT-GATAGGCCAGAAACAAGTCACGAAACAGATTTTGAAAAGCCTATAAAAACTCAAGCACAGCAGGAGTTCGTTAAAAAAAAAGGTTAAAAGACAGGGCCAACAATTCTGCAAATTACTTGAACAATCATACACACATAAGGTTGGAACACAAATCGATAGTGTTATGAATCACGTTAAAGACGCAAATTCTGCGAGAAAACTTGGTAGATTTATGGACAAGAAGAGATTCAAACAACTTTAAGACAAATTAGAATTACAACAACACTTAACAGAACATAACCAAGAATTACAACAATCTAATTGCCAAACAAGCAACATACAAACACTTGTTTCGACGTGCGCGGTCTCGTTTTAAGGAAACGTTTTTGTTGGCTTGGTAAGAGAGTTCTCTTTGGACCTCAAATTGTTTGTCAAGGAGAGCTTTTATCCAGTAATTTTACAAAAAATGTAGGGCTGGATCTCCCTGTTAACTTTGGGCACAAAAACAAGGACCAACAAAACGGGGTGCAAGTTTATGTTTCTGCGAGTCAAGGTTAGGCAAGTGTTGAATCTGGTTTCTCTAAAAGTCAGTGGCAGCACCAGTTTGTAATAGAACCAACCATTCCTGTCGACGATTTTTTATTTACCACATTAAAAGCCAGTCTTTTACCGCCTTGGTGAGAACTGGGTTGAAAACAGTACAATCACCGTTGACACGTTTGGCGTTTTTGAAAGCAATGTATGTAGGTTCAAGAGTGTTGTGTTGGCAGTCGAAAAATCGAACAATTACGTAAAATTCACCTTTTTTAGCATTTTTAAAGCTGATGAAACTTTAGAACGAGACGATTTGTTTTGGATTGATCGACAACCACTCGAAAAGAAA-GCAGAATTAAAACCTAAAAAAGAGAGTGTTGTTGGTGCTGAAACAACAGGTAATTCGATCACAAATACTCAATTGTTACGAGACTCGGAAAATGTTGCGGTTGATGTGCAAAACCAAGGTAAATCTGCTCAAACTGAAACAAAGCATCAAAACCAGACCGCACCTTCACAGGAAACCTCTTCTACCTTGAAAACATCAAGGGTTATCACCTGTGTTGTATGTAAGTTTAGGTGTAATTTTGGGCAAAATCGGACTAAACTTTTTAAACAGGTTTAAAAACAAAAAAAAGGATTTTAATTAATACAATAAAAGTTGTGTTGCGTTTTGCGTGCCAAGCAACCACGAAGGGCACAAGTGTTAAAGTACCTTTTCGTGCGAATGCCAAATAACACCTTCGATCGTAGAGCTAGAGATTGGACCCAATTGTTTGTGCTACGTTTTACGTATTGCTACAACCAAAGCGAGTGCTTTGTATGGATAGTAAAACCTTTGGTTGTAGCAACATTAAAAGCAGTACGACTGGAAAGCAAGTTGCCGCAACACGAATTGGTACGCTTACCTAGAACGCAGTTAGGTCGAAGTTAGTGCTTTGCAAGCACAAAAAAAAA-GCACGTAAAAGGACAACACTTGCTATGCAGGTGCTTTACTCTCGGTACATACAACCTTTTGTGTGTTGCATTCTTTACGAGTTTGCTTTGGTTACACGTCTACTAACTAAAGGTCCTGCTTTGCTCCACGCCTACCTTTGGTCAATTTGGAACAACCAAACGAACGAATAGTTACAAATATTACGTTCTATTTTGAGTT-AAACCGATTCTTTTAATTGTGTCGTTTTACGTGCAAAGCTGGACAAGCTATCATATCGTTTGAAATGGTAAATTTACTTTTTTTCGAAGGGTGAGGGATCGGTGGTATTGTTTTGACAAGTTTAAAGTCTCAGGTGTCAAGTTTTTTAGAGTTAACGTTGAATTACAAATGATGATTTCGGATACACAGTTTATTCACTCTCTTTTCTTATCACGATGTGACAGCCGATTTGAAGGTATCGATTTGTTTCTCGAACAATTCCCTTTGTTGTGTGATTGTTTTGCACGTAAACGCAGCAAGTAGGTAGGGCGCATCCGTAGGATCACCTGTTGATCGTTTTGTTTGCTTTGTAAAAGGTTGTGAGCTTGTTTTCCTTGCAGTATTAGTTATCAGCGTTGGCTGTGAGTATGTAAAGTCAATAAGATGGCCTATACCTCTTGTCTTGTCCTTTTTTTTGGGTTTGGTTAGAACAATTAAAAGTATTGCAAAGCACGTAAAGCATTGTTTGTTTCCTTGTGTAAAGGATACAAGGACGTGTTAGATATAGCGTTTGTTTATAATAAAAGTAAAATTGATGGGTCGCAGATAGCACGCCTTACTTATAACCCAAGAAAAGATACTTGATACTACATCTTCTTTGTGTTGTTTGTCCTACGTACAAATCAATTGTACCCTTGGGATGTAGCAACACTTGTAGCCAGAAGTAGCACGACCGCCTTTCTT-C-GGCGCATGTCTTTTTTTACCAGC-GATTGGTGTTATGTCCGAAGGAAAAGTACAAAACGTAGAATAAGCAACACATTGTTTTTTCTTATTGCGTCGTACTTTCAAGCAAAGGTTTTAACAAGAGGTTAAGGGTTTAAATCTAGTA-AAGAA-CAACGCTTTACTTGGCCTTACAATTACAAGAGGTTTAGAATAGAAGGACAAACCTTTGATCTTGCGTGCTTCTAACCATTCCTTGATCGAAGATAGAACGTAAGCGCAAGCACGATAAGAGCAAAAGAACGCAACTAGAAAAGTAAAGCAAATTACAGAAACAAAACATAATGAGTTGTACAAATATAGACAATCCAATCAAACCGAAACGAGACAACACGTAATAATCATCGGAGCGAGAGGGATTCGAACCCTCGGTGCAGTTACCTACACACTCGATTAGCAATCGAGCTCTTTCGGCCACTCAGACATCACTCCTAGTTAAAAACTATTATAAAACTTATTGATCTTTCAGTAAACACTATTCCTGGAATTGTTTGACCTTTTGCTTGTTTTTACATGATCTGCTTCACTAATTTTACCCTAACTGCGTTCTAGGTAAGCGTACCAATTCGTGTTGCGTCAACTTGCTTTCCACGTGGTGTGGCCTTTGGCTGCAAGAACAAAGGGTATAGGATCTAACTGCTTGCAAAACACTTTCTTGGCTGCAAGCAACACCTTTGGTTAGTCCACGTCGACAAGTTGGCTTTGGTTACACGTCTATGAGCTTCCTTCGGTGCGCGTCGCGTAAAAAGAGGTGCTTTGCTTTACGTTAGAAGCACTTTGGAACAACCAAATAGAGAGCTGACTAGAGGTCTTGATTCGCAGGAACACGTAGTGCAAGTAGTTTTGTGCTTACTTTGCACGCAAACAAACGTAAAAGCATAAACTGCTTGCGCGTACGTGTTCCGTGATCCTTTGCGTAGAAAGGGTACAATAACAAGGTATTGACTTTGTGTTGTCAGACAAAGGTAACAGGCGTACAGAGATCAGGGTATAGGTC-TAGCAAGAGTATCCTCTCGTCCCCTTGTAACCAAAGGTATGCAAAACAATCAAACGGTGCAACACGTGATTATATCTTATAAAACATCTGTTAAATACGCATTTATTGTTTTCACTAACCTGGTACCTTACAAGGCGCATAACCCTGAACGCGTAGATTCGAACCCTACTCTCGTTACTACATTTACCGTTTCTAAGCTTTTCTTTGGTTTTGGTTACATAGCAAGATCTGCTTTATACGCGGATTTTTACATCCCACGAATAGGTCTACTAACCAAAGGTCGTGTTGCTTTGAGGTACAAGTGGTTCGCTCGAAAGTGCTTTGCTCCACGTGAGAAATAAGACCATTTGCTATTAATTAGTTTTAACTACACGTTACGTAGCAAAAGATGTGGACTTGTTATGTTAGGTAATTTAACTTACGTGTGAAGCGGATTCTAGATAAAACGTGAGCACAACAGTACAAGCGCAACACGTCTACTAACTAAAGGTGGTGCTTTGCTCCACGCCAAGCACATCAGAAGCAATTGTTGAACCGTAAGCAAAACAGC--AAGAGTTGTACCTTTTGTCCAAAAAAAAA-CGCAACACGTGTTACGTCTATCTGTAATTTATCTTGCTCTGAGTTCGCTTTGGTTACACGTCTACGAGCTTCCTTCGGTGCACGTGAGAGGCAAGTGAGAGGCAAGTGTTTCGCTCAAAATACAATACAAGGGTACAACGGGATGGGCCCAAGGATACACGTAGCCGCAAGTTTAGTAAAAGATGCAACGTGTTGTGTTGTCTTGCTTGGCACTTGTATGCAAAGCGAACACGTCCCAAAGAATAGGTTATAAGCTTACTACCTGTTGCGTTTGAAAGATTTGTTTTGCATTACACGCGGTCTTGCTTTGCGGTCAAAAGTAAAGGTAAGTGCTTTGCAAAGGTAGGACGTGTTTTGCATGAAAAGGGTACAAGATCCATATCCACATTTCAGGCAGCCCAAGCAGAAGTTAGGTTTTAACTAGATTGCTTTTGCTCCGTATTTATCATAAAACTAGGACGTAACACTTGTGTGGAACCAAGTTAGTAACCAATTCCACTTGATAGAAAAACAACGTGTTTTAAGTTTGATGTGTATCCCAACCAGAATATGTGTTGTTTCAGAA--ACATGTTGTTTTTGGCTACAACACGAACCAAGGTACAATCTTAACAAAAAACTAAAACATGTCTTTGCGTGTTACACATGTTTCATGTAAAATAATTTAAAAGAGAGATTTAAAAAGCAAATCTCGTTT--AGATTAATAAAGCTCTTGTGTACAAGTTAGTGAAAGTTTAATCTTTTTTAAAGAGTATAAAATATGGACTGAGACAGACTGCTTAATATGTAACTTTCTCTTACATGTGCTGGAAACTACTTGTACCCGTCTTACCTTCGATTTGGATGGCAACACTTGGTGCAAAACGCAGTTTTCAGCTTTGAAAGCATTAGTTGGCCGACAAAAGCAGTGTTGTTTGTGTTGCGTCTACCTACGGTTCTACGGTTCTACGGTTCTACGGTTCTACGGTTCTACGGTTCTACGGTTCTACGGTTCTACGGTTCTACGGTTCTACG-GTTCTACGGTTCTACGGTTCTACGGTTCTACGGTTTTCAGCAAGTGCAACCATCCCTTGACCGAAGATAGGACGTACCTGGTACCGTTGCCTTTGGCTACAAGGACGAAAGGTACAATCGTACCACGTCTTTTTTTTACCAGCAGCATATTCGTAGAAAAGACCAAGACCACAATTAACCGTCCTACTTTGTCTTGCGCGTCCAAAGGACGTGTTGCTACAACCGAAGCGAGTGCTTTACATGGATAAGTTTACGAGCTTCTTGTGGTGGCCAAAGGGAACACTTGGTGTCACGACCTACCCTTCGGACGTAGCAAGACGTGCAGGTTTTCCTGAACCGTAGAGCCGTAGGTAGGGCAAGCAAAAGGTACAAATCCAAGCATTTGCTTTGCACAGGTCACAAACTAAATAAAAACATTAAGGGGATAGTAATGAAATTAGCTGTTTATGGAAAAGGTGGGATTGGTAAATCGACCACAAGTTGTAACATCTCGATTGCTTTGGCAAGGCGGGGTAAGAAAATCTTACAAATAGGGTGTGACCCAAAACATGACAGTACTTTTACTTTGACCGGATTTTTGATACCTACAATAATAGATACCTTACAAGCAAAAGATTATCATTATGAAGACGTTTGGCCTGAGGACGTGATTTATCAAGGATATGGTGAAGTTGATTGTGTTGAAGCAGGAGGCCCGCCGGCAGGAGCTGGGTGTGGCGGTTATGTTGTAGGGGAGACTGTTAAACTTTTGAAAGAATTAAATGCTTTTTACGAGTATGACATTATTCTTTTTGATGTTTTGGGTGATGTGGTTTGTGGTGGTTTTGCAGCCCCTTTAAATTACGCCGATTACTGTGTAATTATTACAGACAATGGGTTTGATGCCTTGTTTGCAGCAAATAGGATTGTGGCTTCAGTTCGTGAGAAAGCACGTACCCATCCTTTACGATTAGCCGGTTTGGTAGGGAATCGAACAGCAAAACGTGATTTAATTGATAAATATGTTGAGGCTTGCCCAATGCCTGTTTTAGAGGTGTTACCTTTAATAGAAGACATCAGAGTTTCTCGAGTAAAGGGTAAAACACTTTTTGAAATGGCCGAGGTAGAAAGAGATTTGAATTACGTTTGTGATTTTTATTTAAACATTGCAGACCAATTGTTAGCTCGACCAGAAGGGGTTGTTGCTAATGAATTAGGAGACCGCGACCTGTTTACCTTACTTTCCGATTTCTATTTAAACCCTGGCGAGAATGAAAAGGCGGGAAAAGTTGGTTCTTCTGAAGGAAAACAAGAGTTGGAGAATTTAGATTTTATAATGATATAAAAAAAGCTAGATCCCAAG-AAGATGTCTTGCCTTGTGAGCGGCAATGAGCGGCAATTACTTGTGTTGGCCACGTGCCCCTGTGGAGGCAAAGCAACTCCAGCTTCAAGGTTGTGTTGCTAGTCCTGCGCCTACCTACCAACGATTGCTTGTTTTGCTTTGCAAGCACAAGAAGCTCTACGTCTACGTCTACGTCAACCGATTGCGCGTCTTGCTACGTCCGAAGGATAGGTCGTGACACCAAGTGTTGCGTTTGGTTACAACAGGAAATTAGTGCTTTGCATTAGCTGGAACGCAGTTACCTCAGCTACAATCGTTGGTAGGTACGCTCTAGTTACCACTTGCTTTGCACGTGTTGTACCCTTCCTTGTGCCCCCTTCGGCTACAAGTAGGTATAACGCAACACAAGCAATAAAAAGCAATTTTTAAAAACAGAAGGTTTAAATATAATGTCTGTCGAATCGTCTAACACCTTAACTTTTGAATGTGAAACAGGAAATTATCACACTTTTTGTCCCATCAGCTGCGTGGCCTGGCTTTATCAGAAGATTGAAGACAGCTTTTTCCTTGTAATCGGAACAAAAACTTGTGGTTATTTCTTACAAAATGCTTTAGGAGTAATGATTTTTGCTGAGCCTCGCTATGCAATGGCAGAGTTAGAAGAGGGAGATATTTCAGCTCAACTTAATGACTATTTGGAACTGAAACGTCTTTGTTTACAAATAAAACAAGACCGAAACCCAAGCGTTATAGTTTGGATAGGAACGTGTACCACTGAAATCATCAAAATGGATTTAGAAGGGATGGCGCCTAGATTAGAGGCAGAAATCGGCATACCTATAGTTGTGGCTCGAGCAAATGGATTAGATTATGCGTTTACTCAAGGTGAAGACACCGTGTTAGCCGCAATGGCTCACCGTTGTCCTTCTACTTCTGACAAATTACGCTTACAACCAATTGCTGCGACCAACTCGTTTCTGCCCAAGTCGAATCTATTCGATTGCCTACCAACAAAGAAACAAGTTAAAGATGAGGGTATTGGTAATGCTGTAAAACTTGGAGCAAAGAGCTTTCAAGCCAAGCACGATCACCCACCACTAGTTCTTTTTGGTTCATTGCCTAGTACAGTAACAACACAACTTACAATGGAGTTAAAACGGCAAGGGATAACGGTTTCTGGCTGGCTTCCTTCTCAGCGTTACACCGATTTACCTGTTTTGGGAGATGATGTTTTTGTTTGTGGAGTAAACCCATTCCTAAGTAGGACAGCCACTACTCTAATGCGACGACAGAAATGTAAACTTATTGGAGCCCCTTTCCCTATTGGACCTGATGGTACTCGTGCGTGGATCGAAAAGATTTGCTCGACTTTTGGTATTCAACCTCAAGGCCTTGAAGAGCGTGAAACTAGAATTTGGAAAGGTTTAGAGGAATATATCTCTTTGATTAAAGGTAAATCAGTTTTCTTTATGGGTGACAATTTGCTAGAAATCTCATTGGCAAGGTTTCTTATCCGATGTGGGATGATTGTTTATGAGATTGGTATTCCTTATATGGACAAAAGGTTTCAAGGTGCAGAGCTAAATCTCTTAGAAAGAACTTGCAATGAGATGCAAGTTCCTATGCCTCGAATTGTAGAAAAACCTGACAATTACAATCAGATACAACGTATCCGAGAGCTCCAACCCGATTTAGCTATTACCGGAATGGCACATGCCAACCCGTTAGAGGCGCGCGGAATCAGTACAAAATGGTCGGTAGAATTCACTTTTGCACAGATTC-ATGGTTTTACAAATTCAAAAGATGTTTTAGAACTTGTAACTCGACCATTGCGTCGAAACGTTTCACTTCAAAGTTTAGGTTGGACTCAGCTTGTAAAAGAAAGCAGTTTGGTAACCTAAGGTAATACAACCCAAGGTTCGCACGTACGGTAACTTGTGTAAAGCTGTTAGAGTACATGTTCTATAAAACGGGTACTGATCTCAAAAACCTTTTTTGGTACGAGTCAAGGTTTCTCTACCTCTTATCACGGTTTAACAAAACAAATTGTGTGCTATCTG-GAACGAAATTAGATACAACAAGTGTACCCTTTAGTGGCGTGTATTGCTTGTTTCTGCTCGGCTACCATTAGGTAGTCTATAGAAAGGGTACAACCCCTTTCTATCGCAAAACAGAGAAACAAGAAAGTGAACGAGTCGTGGGCAACAAAGTCTTGATGCGTCTACTGCTACCTACTTGCTGTGCACAAGCAATTTGACGAGTAGACTTTGCTTCACGAAAAAACTTTCTTGTTTTTGTTGTAAACTAACCTATTACTTGGTCAAATTATTAGAAACTAAAT--CATTATATAAAGCCCCTTTAACTCAGTTGGTAGAGTATTTGCATGGTAAGCAAAAAGTCGCCGGTTCAAATCCGGCAAGAGGCTCTAATCCCAACATGTGTTTTTCGTCCTACCTACGGTTCTACGGTTCTACGGTTCTACGGTTCTACGGTTTTACGGTTCTACGGTTCTACGGTTCTACGGTTCTACGGTTTTCAGCAAGTGTAACACTTCCTTGATCGAAGATAGGGCGCAACTCTTGCTTCGCACGACGCAACACTTGGTGGTTGACCAAAGGTAGCAAAACGTGCAACTGTGACCTTGTTGTTATCGCTCTTTGTTCTGCAGGTTTTATCACAAGCAAATTTGTCGCTACATATGATTTTGTTAATTAACGGGATACGTTTTGTTTACCTTTTCTTTTAACTAATCGTGTTGCATAAAAAGCAAAACAGTATCTGCATGTAGAGAGATTGTTTTGTTTGTGTAAAATTACATTCAGTGTAAAACAGTTGTTTCACATTGTTCCGTAAAAGGAAAGCAGTTGTAACCTGTTTTAAACGTAATTGCAAAAAGCCATCATAGCTGCCGGTAAATTCGTCGAAGGAGCTATGAAATGTGTTAACACGTGGTGTTACCTTTGGTCGCGAAGCAAACGGTACAAGACCTATTGTTTTGCACGACCAAAGATAGGAGTTACATTTAAAGGTAAGATTACACCATATGTAAAGTAAAAGCCAAGCAAAAGTTGTTTCTCTTGTGCTA-CGTCTTGCTTTGCACGCAAGCAGGTGTTGGTAGTAACCAAAGGTTTAGCAACACATGTTGCTTGTGTTCGCTTTGGCTACAAGTGGTTCGTTGGAAAGTGGTTTGTTCGAAAGTGCTTCGCTCGACGTCCAACAACGTTAGTGATTTCCATGAACAGGTACAAAAGAATCAAATAAAACCAGAAACGGGTAAAGTTTTGCTATCTTCGGTCTAGCACAAATCACGTGTACGGTTAAACCAAGCAAGATTTAACCTTGTTGGTGCTTGCACGAGATGGTAGTAACGATTGGTTTTTTTAGTAAAATCGAAACCACTTGATGCAGAGCAAAACTTTTGATCGACTATTCACATTAATTGTGACCTGATATAATTTATTCAAGTTAAAGGTTTGTACTCGAATCTTTACAAGGTTTTGTTCTATTTAAACGTTTCAGGTTGTTTGCCTAACCTAAAAGATTCTAGGTTTGAAATTTATTACAATTTTAAAACAACCCTCTTACTTTTCTACCTGTTGGCTGGTTGTACAAAGCAGCCAAATATTGCTTTTAGCTTGGATTCTAAACAAGGCGTAATCGGATAAACAGAAACAAGCAAAAGTGCCATTGCTTGCTTGACATAACCGAACAAAAAAGAGTTGCGCTTACCCGTTTT-ATTCTTGCGCGGAACAGATCCTACGCCACACCATTTTGTGTGAGGTGGCGGTGAAACAGACAACAGCTAACAAAGGTTTGTGCAAAGCAAAAATGTTGTAACCTTAAGCCAACCACTTGTTGCAACCTGAGCCGTAGACGAG--TCTTGCTACCTTCGGTCAACCACCAAGTTTTGCTATCTTCGGTTACAAGTAGAGTATGTACTTTGCAAAGCAAGTTTTTTGCACAAAGTTTTTTTGCTTTGCACCAACTCTTGTTAACTAGGTTGTTCCTTGTGTTACTTCAACCGATTGCATCTACGTTTTTCCGTCCTGCCTACTTGTACCCTTTGCCCTTGCTTTGCATTCACGTGGAACACTCGGTGGTTGGCCAAAGGTAGCACACAACCTAGTTTGTTTTAAATCTTATTTATTAAATTGGAGAAAAAAATCATGAACCCACTTATCGCTGCTGCATCTGTAATCGCTGCTGGACTTGCTGTTGGTCTTGCTGCTATTGGACCTGGTATGGGTCAAGGAACTGCTGCTGGCTATGCAGTTGAAGGGATTGCTCGACAACCTGAAGCTGAAGGCAAAATCCGCGGTGCTCTATTGTTAAGCTTTGCTTTTATGGAATCTTTAACTATTTATGGGCTAGTAGTAGCTTTAGCTTTGCTTTTTGCTAACCCTTTCGCTTCATAGAGTTTTGCTTTGCGTTTAATCACTCTAACTTAAGAGATCTCGTGCTTGGTTTGCATGCAAAAAGTGGAAACGTTTTTGTTGTTGTTCGCGACATTATCTTAGTGATACCCCTGGAACGAAACTAGTGTTCTGCGTGTTACGTGGCTTTTTTCTTTCAAAGGTTTGTCTTCTTGCATGTCAAGCAAGCGCAAAAAGCAGGGGTTAGGGGTAAGTTACTGGTTACAAA-CAAGCTTGCTTTTAACCCATTGCTTGCTCTACCTACTTGCTGCGATTACCTTGGGTCGAAGATTTATCCGTCAAACGTACTGCTTTGTGGCCTTTACAAACCAAGCACGTGTTCCTACCGACAAGCAAGAGATCGAGCAAAACGTGGTTGCGCCTTGTGCGTAGCAAGACGAGTACAACATGTAAAACGTAGGCGCACTAGTAACACCTCTTGCTGAACCTTGTGTTGCGTCGTGCGAAGCAAGAGTTGCGTCCTATCTTCGATCAAGGAATGGTTACGCGTCAAGGAATTGCTACGCACAAGGCGCAACCACGTCTTGTTCCATGTTTTCCACAAGATTACAATAGCCACGCTTAACAGACGGAGATTTTTATGATAGATTTCACCTTTTTGGCAGACCTGTCTGGTAATCTTGAAACTTTTTTTAGTTTACCTTTAGGGTCAGAGTTTGGTTTTAATACCAATGTTTTAGAGACCAATATTATCAATTTAGCAGTAGTAGTAGGGATTGTAGTAACTTTTGGAGGGAATAACCTTCGTTCGTTGCTTGAAAACCGAAGACAAACCATTTTAAATAACCTCCAAGAAGCTGATCAACGAGCAGTCGAAGCTCAACAGAAGTTGGAAAAAGCAAAGTCTCAACTCGAACAAGCCCAACTTAAAGCAGTTGAGATTAAAAAACAAGGTAGTGTAACTGTTGAAAGCGATAAAGAACAAAGTGTTCGTGAAACTCAAAGTGAGATCAAACGGTTAGAAGAAAACAAGATAGAAACTTTAAAATTACAGCAACAAAAAGCCATTAATCAGGTTTCTCAGCAAGTGATTTCTCGTGCTGTAAACAAAGTGCGATCTAAATTAAGCCGTTTAAACGAACCTTTTCACATCTCACTCAATTACTCGAAGATTGAACGCTTTGTGAAATACAAAGTGTAAATCTTTTTTGTTTGTCCTTGTTTCACATATACAGAACAGTACGTGTTGAAACTGTTAAGGTTTTAATCTCTGACTGCAGGTAGAGGTGTAATCAAAGACGTGTTGCATCCTACCTACTTGTACCCTTTGCCCTTGCTTGGCGTCTTGCCGATAACACAAAGTGTTGCGTTTACCTACGGTTCTACGGTTCTACGGTTTTCAGCAAGTGTAACCAAAGGGTACAAGTAGGATTAAGTTTTTGTAACTGTTTCAAAAGGTACCTGGGTAACAGGTATTTTACGGTTGTGCTACCTATTTGTAGTTGAAGGCAAAACAAGCAAGACCTCGTTTTTGTATGTAAAAACGCAACACAACCATTTGTTTACAAGCCGACTTGTACCTTTTTGCTTGCAAAACACGCGTCTAGCAAAAGCAAACCATTTATAACCTTTTGTGCCATAAGCAAGGGGTAGAACGTTAAAAGTTAGATTAGCGTCGATTAACCTTTAATTACACGTTTTGTTAAACGGCGTGTAACGATTCCTTGATCGAAGATGGGGTGTAACTCGTAGCAATTGGATGATGCCCACGTTCGAAGAAAGTGGTACGTTTTGCTCACGTGATAA-TCACCAAGACCTAACTAATTGTTTACAAGGTATTGTACCTTTCCTTGTGCTGCCTTTCTTGTGTTTCCTTTGGCTACAAGCAGGTAGGACGCAACACGTAGGCGCAAGTAGGTAGACCTGCTCTTCGGGCGTAGCAACA-GTCCAGTTTTTTGGAATTTTTTTATTTGTGCTTGTTAATATAGGGAGTCATACTGGCCAATGGATAAAATACGAATTGATGAGATTAGTAGAATCATCAAACAGCAAATTGAACAATATGAACAAGAAGTTCAAGTAGTAAATGTAGGAACAGTCTTTCAAGTAGGAGACGGGATTGCAAGAATTCACGGCCTTGAAAAAGTAATGGCTGGTGAGCTTTTAGAGTTTCAGGATGGTACGATAGGTATTGCTTTAAACTTGGAGTCTAAGAACGTAGGTGCTGTACTTATGGGTGAAGGTCGGACGGTTCAAGAAGGTTCTTCCGTTCGAGCTACAAGTAAAATTGCTCAAATCTCTGTAGGCGAGAACTATTTAGGGCGTGTTGTAAACTCTTTAGCTAGACCAATCGATGGTAAGGGCGAGATTAAAACAAGCGAAACAAGATTAATAGAATCAGGCGCACCGGGAATCATTTCTCGACGGTCAATTCACGAGCCTCTACAAACCGGGTTAGTGGCAATTGACGCAATGATTCCTATCGGTCGTGGCCAACGAGAGCTTATCATTGGGGACAGGCAAACTGGTAAAACTGCTGTTGCAACAGACACTATATTAAACCAAAAAGGCAAAGAGGTTGTTTGTGTTTATGTGGCTATTGGTCAAAAAGCCTCTTCGATTGCACAAGTTTTAACTACTTTGCAAGACCGTGGTGCTATGGAATACACTATTATTGTTGCTGCGCCGGCTGATTCGCCAGCTACCTTACAGTACCTTGCACCCTATACAGGAGCTGCGTTAGCGGAATTTTTCATGTATACTGGTCGTCATACGCTTATAATTTACGATGACTTATCAAAACAAGCGCAAGCATACCGCGAAATGTCTTTGTTGCTAAGACGTCCACCAGGCCGTGAAGCTTATCCTGGAGATGTTTTCTATTTGCACTCGCGACTTTTAGAACGAGCTGCAAAATTGAGTGATGAGTTAGGTGGTGGAAGTATGACAGCTTTGCCTATTGTAGAGACACAAGAGGGTGATGTTTCTGCTTATATTCCAACCAATGTAATCTCTATTACAGACGGTCAGATCTTTTTGTCTGGAGACATTTTTAATGCTGGTATTCGACCTGCTATTAATGTAGGTATCTCTGTATCTCGTGTGGGTTCTGCAGCACAAGTTAAAGCAATGAAAAAAGTTGCTGGAAAACTTAAATTAGAATTAGCGCAATTTGCTGAACTAGAAGCTTTTGCACAATTTGCTTCTGATCTGGACCAAGCAACTCAAAACCAATTAGCTAGAGGACAACGGTTACGTGAACTTTTAAAACAGGCACAAGCTTCTCCACTCTCTGTAGGGGATCAAGTAGCGAGCATTTACGCTGGAACGAACGGCTTCTTGGACAAGATTGAAGTAAACCAAGTACGTTCTTTTTTACTAGGTTTAAGGCAATATCTTGCTAACAGCAAAACCAAGTACGGTGAGATTATTCAAAAAACAAACACTTTTACAGATGAGGCAGAAAAAGCTTTAGTTGAGGGTATTAACGAATTCAGCGAGCAATTTCAAGGCAGTAAGAAATAAGATGGTGTAAAAGACGGCTGAATCTCCCACTTGTAACCTTTCGTGCTTGCGTGTTCCCGTCCTACCTACCTTTAACCGAAGGAAACACAAGGAAAAGTACAAGCTGACGTAACACGTGAAAATCGTTTTTTGTGCTTGCTGTGCATGGAAGGCAATCTCTACCATCCACCTACTTTTAAAAGCGAGATGTTTGCTCACTTTTCTATGCAAAACATTAGTTCCGTTCCCGTGTCATTAGTTCTAGTGTTACTAACCAAAGGTTTAGCAACACATGTTGCTTGTATTGCCTTCGGCCCCTTTGGTGCCTTCGGCCCCTTTGGTGCCTTCGGCCCCTTTGGTGCCTTCGGCCCCTTTGGTGCCTTCGGCTATAGGTGGTTGGCTCGAAAGTGTAACCAAGGGTAACTTTTTTTCAAGGGTACAACACGTGTTGCTAAACCTTTTGTCCTCTCTTTGCGACCTATCCTTCGCACTTAGCAACACGTAACACAAGCAAGAGGGTGAACCTTTACGAGTTACGTTCT-ATCTTC-GATCAAGGAATGGTTACACCTTTACCTACCTCTTTCAGCTATCAATTGACGTGCTGCTTCCTACCTGCTTGTCCTACGTCTTGTACTTCTCCTTGTGTTGCCTTCCTCGTGTTGACTTTTTCGTGTTGACTTTTTCGTGTTGACTTTTTCGTGTTGACTTCGGCTACAAGCAGGTAAAACGCAACACGAATTGCTGCGCACAAAGAGGGTTACAACAAGAAGGTAGTAGATGTGCGCCTATCTATGAACAGAGTTAGTGTTTTGCAACCACAAAAAGCTCGTAGTACTGTTTTGTTCCACGTCAAAGGTAATACAAAGCAATTGTTTATACATTGACCGGTTGGTTCTTGTGCAAAACACTTTGTGTTGCCTTTGTCTACAAGATGACAGGTAGGACGCAGACGTGGTGTGCGGCGTGATACAAAGCGTCTCGTAGTAGTGCGAAAGATGCGGATCAAGTAGTGAAGCAGTTGATAAACAGCTGTTATCAGGTTTGTTTGACGATTCGCCCTTGTGGTACGTGTAGTGCAAATCAAAAAGGTTTGTTGTAGTACCTAAAACAAAGTTAGGTCTACCAATCGGTTACACGTCTTACAAGCCAACCAAGTGTCCTGCTTGTCCTTGTTTGTTGCTTTGTGCTGCCTTTGGCTACAAGTGATGTTTTGCTTTTAGAGGTTGCTTTGCGCTTGTAGCCGAAGGCAGCAGTACGTTTTACCTGCCGTCTTGTAAACAAAGGCAACACAAAGTGCTTTGCAAGTAGTTAGGTCAAGGGATTGTATCCTATGTGTTGTTTTTGGCTACTCGTTAGGCAAAAACAACACGTCTGTCACTAAAATTCAGATCCGTTTGTGATGTGTTTACGTGTGCAGTAATTGGTTTGTACTGGAAGCACGTGTTTCTTTGTTGCAAAACATCGCGTACCAATTTGTCACACAATACAAACATTTTTAACCCTTGAGGCGCTTGTTAAAGATGGAATCATATTACATACTTACTGACTTTCTCAAGTTAAATGTGTTGTTTTTGTTGCGTATAAAGTTTGCCCATTAACACTTACTCTCTTGATTGCAAGGTAAAGTGGGTACTACTTGCGATCCAAGGAAACCTGTTCTTGGATTGCAAGGTAAAGTGGGTACTACTTGCGATCCAAGGAAACCTGTTCTTGGATTGCAAGGTAAAGTGGGTACTACTTGCGATCCAAGGAAACCTGTTCTTGGATTGCAAGGTAAAGTGGGTACTACTTTCTWTCCAAGGAAACCTGTTCTTGGATTGCAAGGTAAAGTGGGTACTACTTGCGATCCAAGGAAACCTGTTCTTGGATTGCAAGGTAAAGTGGGTACTACTTGCGATCCAAGGAAACCTGTTCTTGGATTGCAAGGTAAAGTGGGTACTACTTGCGATCCAAGGAAACCTGTTCTTGTGCTATGTTCTACATGCTAGTTCCGCTCCAGCAAAGATAAAGGGTTAAAGGTCAAAGTTTCTGTTTGTGTGGCGTCTACCTCCGGCTCTACGGTTTTCAGCAAGTGTAACGATTCCTTGATCGAAGATAGAACGTAATTCGTCGTGTTGCCTTTGGCTACAAGGGTGAAGGGTACAATTCGTGTTGCGTTTTACCTGCTTGTAGCCGAAGGCAACACAAGGAAGGGTACAAGACGTAGCACAAGGTGGCAAACAGTTTTAACCCCTAAGGCGCTTTTCAAACATGTAATCATATTATATACTTGCTTTTTTTTC-GACAAAATCGTGAAACTTTTGTTTGTCGTGATGCCAAGCAGCAAATTGTGGTAGGATTTACCATTTAAAGCAAACTACATTCCAGGTAATATAGAAC-TTTTTTTGCTTTTTTTT-G-AATTACAAATCAGAGGTGATTTTGTTTTTATAGGTTTTGTTTTTTTAGGAGATATTCGATGACAATTAGTCCACCAGAACGAGAAAGTGAAAAAGTTAAAGTTGTAGTCGATCGGAATCCAATAGAAACAAGTTTTGAAAGATGGAGCAAACCAGGCCATTTCTCTAGAACTCTCTCTAAAGGTCCATCTACAACAACATGGGTTTGGAATCTTCATGCAGATGCACATGATTTTGACAGTCACACTACAGACCTTGAAGAGATTAGTCGAAAAGTGTTTAGTGCGCATTTTGGCCAGTTAGGAATTATTTTTATCTGGTTGAGTGGCATGTATTTCCACGGAGCCAGATTCTCTAACTATGAAGCTTGGTTAAGTGACCCTACGCACATTAAACCTAGTGCTCAAGTGGTTTGGCCTATAGTGGGTCAAGAGGTTTTGAACGGTGATGTTGGTGGCGGTTTCCAGGGTATTCAAATAACTTCTGGTTTCTTTCAACTTTGGCGTGCAAGCGGGATTACAAGTGAATTACAGTTATACAGCACCGCAATTGGTGGGTTAATTATGGCTGGCGCTATGTTTTTTGCTGGCTGGTTCCATTATCACAAAGCTGCACCTAAATTAGAGTGGTTTCAAAACGTAGAATCCATGTTAAACCACCACCTTGCAGGCCTTCTAGGTTTAGGTAGTTTAGGTTGGGCGGGGCATCAAATACATGTCTCTTTACCTATAAACAAACTTCTTGATGCGGGAGTTGACCCAAAAGAGATACCTTTGCCTCATGAGTTCTTATTCAACCGTGACCTGATGGCTCAACTTTACCCAAGTTTCGCAAAGGGTCTTACTCCGTTCTTTACTGTAAATTGGAACGAGTACAGCGATTTCTTAACTTTTAAAGGTGGATTGAATCCCGTTACTGGTGGTTTATGGCTAACAGACACAGCTCACCACCATTTAGCTATTGCAGTTCTTTTCTTAATAGCCGGTCACCAATACCGTACTAATTGGGGAATTGGTCATAGTATGAAAGAGATCTTAGAGGCACATAAGGGCCCTTTTACAGGTGAAGGGCACAAAGGGCTTTATGAGATTTTAACAACCTCTTGGCATGCACAATTAGCTATCAACTTGGCTTTGTTTGGTTCATTGTCAATTATTGTGGCTCATCACATGTACTCAATGCCACCTTACCCTTATTTGGCAACTGATTATGGTACTCAACTCTCTATTTTTACTCACCATAATTGGATTGGTGGCTTCTGTATTGTAGGAGCTGGAGCTCATGCAGGCATCTTTATGGTGCGTGACTATGATCCAACAAACAACTACAACAATCTGTTAGATCGTGTAATTCGTCACAGAGATGCAATTATTTCTCACCTGAATTGGGTTTGTATCTTCTTGGGATTCCACAGTTTTGGACTTTATATTCACAACGACACTTTGAGTGCCTTAGGTCGTCCTCAAGACATGTTTTCTGACACAGCCATTCAACTACAACCTGTGTTTGCACAATGGATACAAAACACTCATTTCTTAGCACCTCAATTAACAGCGCCAAACGCTTTAGCTGGTACAAGTGCGACATGGGGTGGTGACCTTGTAGCTGTTGGTGGAAAAGTGGCGATGATGCCAATCTCTTTAGGAACGGCTGATTTCATGGTTCACCATATTCACGCTTTCACTATTCATGTTACAGTTTTAATCCTATTAAAAGGTGTTTTGTATGCTCGTAGTTCCCGTTTAATCCCAGACAAAGCAAATTTAGGGTTCCGTTTCCCTTGTGATGGACCAGGCCGAGGAGGCACTTGCCAAGTTTCTGCTTGGGACCATGTCTTCCTTGGTTTGTTTTGGATGTATAACTCATTGTCGATAGCTATTTTCCACTTTAGTTGGAAGATGCAGTCAGATGTTTGGGGAACTGTAAGCGGTAACGGAGTTTCACACATTACTGGTGGCAACTTTGCACAGAGTGCAAACACTATTAATGGCTGGCTTCGTGATTTCTTGTGGGCTCAATCTTCTCAAGTTATTCAATCTTATGGTTCTGCTTTATCAGCTTACGGTTTAATCTTCTTGGGAGCTCACTTTGTATGGGCCTTTAGTTTGATGTTCTTGTTTAGTGGTCGTGGATATTGGCAAGAACTTATTGAGTCGATTGTTTGGGCTCATAACAAATTGAAAGTAGCTCCTGCAATTCAACCAAGAGCCTTAAGTATTACACAAGGCCGAGCAGTTGGTGTTGCACATTACCTTTTAGGTGGTATAGCTACAACCTGGTCTTTCTTTTTAGCAAGAATAATTGCTGTGGGTTAAACCTTTATTCTCTGAATAGTTCTGCTTGCTTGTAAAGCAAAGGTAGAGGTACACTTACGTGCTATGTGTTGCCTTAACGTGTAACCAAAGGCAACACGTAGCACGTAACTCGTACTGCCAAGCAAATTAACGGCAACAGGTAGGCGCAATCGGTTGGCTACTTGTACCCTTCGTGCTTGCTTTGCACGTGGCATTTGTTTCGCACGCACAAGATGGGTTACAACAGTTCCAGCTAATGCGTGCGACGTTTTAAATTTGTGTTCAAAAACAAACAAAGGGTTTTAATAGATTATGGCAACAAAATTTCCAAAGTTTAGCCGGGGTCTTGCACAAGATCCTACAACTCGGCGAATTTGGTACGGAATCGCTACTGCTCATGATTTTGAAAGTCATGACCGTATGACTGAAGAGAATCTGTATCAAAAGATTTTTGCTTCCCATTTCGGCCAATTAGCGATTATCTTTTTATGGACCTCAGGGAATCTTTTTCATGTGGCTTGGCAGGGTAATTTTCAGCAATGGGTAGTTGACCCTTTGCACGTTAGACCGATTGCTCATGCAATCTGGGATCCTCATTTTGGTCAACCAGCTGTTGAAGCTTTTACTCGCGGTGGGGCTTCTGGGCCGGTAAACATTGCAACTTCTGGTCTTTATCAGTGGTGGTACACTATTGGTATGCGTACTAACCAAGATCTGTACAATGGAGCTTTGTTTCTTCTTCTAGGTGCGGCCGCTTTTCTGTTTGCTGGTTGGCTTCATTTGCAACCAAGGTTCCAACCTTCTCTGTCTTGGTTTAAGAATGCAGAATCTCGTTTAAACCATCACCTTGCTGGTTTGTTCGGAGTAAGCTCTTTAGCTTGGACAGGTCATTTGGTTCACGTAGCTATTCCGGAAGCTCGTGGCCAACACGTTCGTTGGTCGAATTTTATAACTACACCACCTCACCCAGAAGGATTAACTCCTTTCTTTAGAGGCAACTGGGCAGTTTATGCACAAAACGCAGACACTCCAGCACACATTTTTGGTACTAGTGAAGGGGCGGGAAGTGCAATATTGACATTTTTAGGTGGGTTTCACCCGCAAACTCAAAGTCTTTGGTTGACTGATATTGCACACCACCATCTAGCTATTGCAGTTGTGTTTTTACTGGCTGGTCACATGTATCGAACTAACTTTGGTATCGGTCATAGCATGCAAGAGATTCTTAATGCGCACACACCTCCAGCTGGCGGTCTTGGTGCGGGTCATAAAGGTTTGTTTGATACTGTAAACAATTCATTACATTTTCAATTAGGTCTTGCTCTTGCATCAGTTGGAACGATTTGTTCTCTTGTTGCACAACACATGTATGCTCTTCCGCCATATGCATTTTTAGCGCAAGATTTTACAACCCAAGCTTCACTTTACACTCACCATCAATACATTGCCGGCTTTATTATGTGTGGTGCTTTTGCTCACGGTGCTATTTTCTTTATTCGAGATTACGACCCTGAGCAAAACAAGGGTAATGTTTTAGCTAGGGTTCTAGATCAAAAAGAAGCAATTATCTCTCATTTAAGCTGGGTTAGCTTGTTTTTAGGGTTCCACACTTTAGGCCTTTATGTGCACAATGACGTAATGCAAGCCTTTGGTACTCCTGAGAAACAAATACTTATCGAACCGGTTTTTGCCCAATGGATTCAAGCTTCGCACGGAAAAGCTCTTTATGGGTTTGATCTTTTGCTGTCATCTTCAAACAGTCCAGCTTTTTCAGCCGGTCAAAGGTTGTGGCTTCCAGGTTGGTTAGATGCTATTAACAACAACAACAACTCTTTGTTTTTAACAATAGGTCCTGGTGACTTCCTTGTACACCATGCTATTGCTTTAGGGCTTCACACTACTACTCTAATCTTAGTAAAAGGTGCTTTAGACGCCCGTGGCTCGAAATTAATGCCTGATAAGAAAGACTTTGGTTATACCTTTCCTTGTGATGGTCCAGGCCGAGGAGGCACATGTGACATTTCTGGATGGGATGCTTTCTACTTAGCAGTTTTTTGGATGTTAAACACTATTGGTTGGGTTACATTCTACTGGCATTGGAAACATCTTGGTATTTGGCAAGGCAACGTAAACCAGTTTAATGAATCATCGACTTATTTAATGGGATGGCTTCGTGACTATTTGTGGTTAAACTCATCTCAACTTATTAACGGTTACAACCCGTTTGGTATGAATAGCTTGTCTGTTTGGGCCTGGGTTTTCTTGTTTGGACACCTTATTTATGCAACAGGTTTCATGTTTTTAATCTCTTGGAGGGGTTATTGGCAAGAACTTATAGAAACCCTTGCTTGGGCTCATGAAAGAACACCGTTGGCGAATTTTGTGCGTTGGAGAGACAAACCAGTTGCTCTTTCTAT-TGTGCAGGCTCGTTTAGTTGGGTTGGCACATTTCTCTGCAGGTTACGTTTTAACTTATGCAGCCTTCTTAATCGCTTCCACTTCAGGCAAATTTGGATAAAAAACAAAAGATTAACCGATTGCTGCTAACCAAAGGTTGTCTTGGTACGCCCGAAAGATAGTAAAACCTTGGGTTTTCAGCAAAGGGTACAGCTGTTTCGCTCGAAAGCGCGCCAACCGATTGCTTGTCCTACGTTTTGTACCCCTCGCTGAAAACGTGCCCGTCAACCGAATGCCAAGAAAGCACAAAAGGTCGAAAACTTGCTTTGCACTACGAGCTTCAACCGGCCCACGTCAACGTAACTTGTAGTGGTACTGTTGCGTCGTGCCAAGCAAGTGTTGGCGTGCCAAGCAAGTGTTGGCGTGCCAAGCAAGTGTTGCATCGCCGTGTAACCAAAGGTATAGCAACACATGTTGCCTGTGTTCGCTTTGGCTACAAGGGCGAAAAGTACAAATCTAGGAAGGTTTTAATAACAAGTTGGTGCTGGTGCGTCGTGCAAAGCAAGTGCGCGTCCGATTGTACCCTTTGCTTGGCGCGCAAAACGCAACACTTGCTTGGCACGCCAAGTAGGTAATTTCACGGCCCGTAATGCTGCGCTTTACCTTTGGTTGACGTAACACGGGCTATCTGCAATCTATAAACCGGACAACTTATTTTACAATCTTTACCATCTTGC--TGTTTTTGGTTACTTTGCTTAAATTGAAGAAGGGCAGAGGTATATCATTCCAATTAAACCCTTTTACCACAAGAAACCCGTAAAACAGGCGTGATGCTTTTCGTTTCTTTCTTGTGTTGCGTCCTACCTAATTGTGCCCTTCGCTTCTGCTTGGCACACAAAACGCAATACAAGGAAGGGTGCACGTAGGTAAGGTTTGCTTTGTATCACGTCTAACTATCGGATCTCTTTCTCATAGAGAAACTCACTTTTAGTGAAGACTCGGGGAGCACGTTTTTAAGTTTTTTATAAAAAAGTTGAGATGATCTGCGTGAAACACATACTCTTGTTTAGGACTATCTAAGTAACAAGACACGCATTTTGTGTGCTAACTTTCTTCTAGCAAGTGCTAATCCTGTTTGTCGAACAAATGCTGTACACCTTTGCTAAACAGATAAACTTAAAAACAACACTTGAAGCACAAGTAGTTTTCACGCCCTGTTTGCAAAAAGCATTTGTTGTAAGTCAACTTAAACCTTAAGTTACAAGTTAAGTAAATAAAGAGAGTACGTGATACCTAGAACGCAGTTAGTCGCACAAATTGCTTTGCATGGATAGGTCTACGAGCTTCTTATTGTGGCCAAAGGCAACACTTGATGCTTGCTTGGCATTCGGTTGATGCGCAATCGGTCGATGCAACACTTGTAGCTGAAGGCAACACTTGTACCCTTTGCTGAAAACCAAAGGTTTTACTATCCATGCAAAAGAGTACCTTTGGTTGTACCAACACAAGATCCAGGACGAACTGATGGAAAACACTACCTTTGCTTCAAGTTAAAACCAAGGACTTTCGAA--GGAACACTTTCTAGCAATGCTTGCTGCAAAACACTACCTTTGCTTGTCCTACCTATGGTTCAGGAAGAGGTCTAGGATTAAAGATATAAGATGCAACACTGACTACATCATTCCGTATTTGATGATCCGGCAACAGCAAGGTTGCGACCCGTAAGGTCTAAGAA-GATGCAACGCCCATTAGGTTGTTTAAAAAAGAGAAATAGATTTAAGATTGCTTTTGTTGTTATACGCCTTTATCCAATTACAAACGATCTGATGGTAACCAGATATGACGGACAGGCATCACAACTTACAGAAGTTTTAGAGAAAACGGCTAAGCTGATACGAATCATCAGAAAAGCATGCTTGAGAGACTGGTTTACATTTTCTCTATAAAAAAAAGGAAATTCCCGTCCAGTAAGTTCAAAAAATCTGCTATGTACATACCTGCAGTTTCCTAGCGAAAGTGATCGAGT-AGAAGCACGTAAGGCGAGTCGTCATCTTTCTTCAATTTACCAGAATTAAATCGATTTTTGTGACGAGATAGTATGTCCACGTTATCCAAGCCGATGAGCTGTTCAAATATAGTTAAAATTAGAAGAGTTTTACAAGTTGAAGGTTGTCCTCTAAGAAACAAAGCGGGGTTTTTTTTCTATTAATCTCAGAAACCCTCCAAAAAGCTGTAAAGCTCTAAAAAAAATATTAAAAGTTGTGTTACTTGATTCCAAAAAATATATGTCTTTTCTCTGGCAATCTCTTAATGGGATTTCTAATAACTTTTGTCTCTCTTTACACTCTTCGCGCCCATAATTCATTAAAAGTCCATAGTAACCCAATAGTGTTATAAGGTGGAATGCAAAAGTCCACCTCTAACAAAAGGTAGCCGTTTCAGGCGCTATTTCGTGGAAACCAATGAGTTGTCCCGTTCTAAGAGCGTAAAGTGTATCCTTAAACTCAACGAGAAAAACCTCTAATTTAAGCTTAGGAAATAGTTCTATTTTGGGTGCGATCTTGCTTATTTCTCCTTGTTTCGTAATCCAAGTGCAGTTTTGTTTCAACATTTCTAAGTATTCCGTAGGTGCTGCTAAATTGAACATGTTAGCAATCCAGTTTTCAAGAGGCCCCCATTTGTCCCAAGAAGATTTGGTCCCATCTATCTTTTGGTAAACGTATTCATCTCGTACTGCAAGATCTAATGTCTTAAACAGCTTAAGCTCTGCGAAAATGAAGCTTGTGTCTTTGTGTTTTCTAGTTGTAGGAAACAACATATAAAACTCCTTTGAAACAAAAACAGGGTCTATTCTGTCTGCTATCAAGTGAAAAGTATTTTCCGTCTCCCTTTGATTTACCCAAACATTTATATTGCTTCAGGTATTTTTGAACAACAGCTCTTAAATCCTTGTCATCCCTATCTTTTGTAACATATAACCCTGCTTTAAACACATCAGTAGGTTCTTTCAGCCGTTTGACTCTCGATATCGTTCCTTGTAATTCTAGCGTCAACTTAAGTTTATGCATACTCGGGTTTAAAAACTGATGAGCAAACCATAAGATCATATGGATGTGAGGACGACCAGCTTTTGTGTTTTTACCCCTTGAGCTTTTAAGTGTACTGTTTTTGTGCGCCTCCACTGCGATAACTCCCCCAAGGACCATAAAGTTTTTTGAAACATATATTTTAAAATTTACAATAAAATCTTTTGTATGTTTCCATTCCTCCTCTAAAGTGGCTTTTTGAGGGAAAGTTACAGTAAAGTAAAAGGCCTCCGCATTAAAATCGGTTTCAAAAACCTGCCCTATTATATAATAGTTTTGCCTATAAGTGTCATAAAAAGGGTCTTTGGTTTTATGCTGTTTTGTTCTTTTGTTGCAATAATTAACTAGAAAACCCTTTAAATCAACTATTTTGTTGTTGTTACTTTCCATCAA-ATCTTATGATTGTTTTTATTTTCTCTATTCTTTTTAAGTTCTTGTATTGGTAAAAAAAGTAACACGCGCGATGCTTCGCTTGGTACCAGGCTAAATTGCTCAACTTAAGGTGTTTTTTCCTCTAAAAAGTAGTTTTTACTGTCAAACATCAGCAGTACGCAAGCAAAGAGCAAGCAAGGGGCAAGCAACAAATCAAACGTTTTAAAAACTCGTAAAAGTATGCTTTCTAGTGCATACTACGACAGATAAAAACCTATATAGTCCGAGCTTTCTTTTTGAGATATTCGGAACTTAATAGTTTTTTCATCTATCAAATATTTGACATCCTTTTTACCTCCAAACTTAAACTGGAAGTTAATAAGATCGTTACGTAAAACTTCAGATTTTATAGAAGTGTTAAAGATCGTACCGGT--ATGGTATCTCGTCCCAAGAGGCTTAACGGTTTTCTTCGGATCAACGGGTATTAGATCAAAGGAGAGCTCCTGAAGATACCCAAATAAAGCTTTAGCATTATAGAGTATTACAAAGGTGGCTTGAGAGTCAACAAGTTTCGCTTCAGTCTCATTTTTTAAGCCAACTATTTGCCTGAAAGGTATAGTATTATAAGTTTGGTTTAACAGCAGAGTTTCTAATCTCACACCGAAGAAAATTCCCACAAAAGCAAAAGCACCAGAAGGGGGATAAGCCGATAAAGGGTTTTTTATCGCAAAACTAAGAGGTTTTTCGTTTGGTTAAATTTTACCGCAAACGTTGCAATAAGCATAGTACCAAGAAGAAGATTTACCCATAAAAAAAAACAAATACCTTTTTTTCTTTTGAACAATGTGATTTAAATTATATTATAGCACAAAACAGTTGGTAGATTAAAATATTTTTATTTGAATTTTTTCATTGGCCGGTTGTAACCTTGTATAAAGCAAACAGATGAAACACGTGTTACCTTTGTTTGTGTTACCTGCTACTTTTAACCAAAGGTCTAGCTATCCTTAAAATTACACCCCCAGAAACCAGCTTAACCGTTCGAGTACACAATAGGACAATGTTACACGCAGACGAAATAAAACCAAGGCGTGGTTGACTTTTGCTAACAATAACGATCACAACCCCCCCAAAAA-CA-TTTTAATAAATGTAATTTTAAATCTGTTGAAATAAGAGATCATAAAAACCTGTTTGAAAGGTAATCGGCGGCCTTATAATCCAAAACGGTCTAACTTCTGTAACGTTAAGTCTTGAACCATGCCAGGACTCTCAAGTAGCAGCATTAAAGGTTTAATGTAGCCGGAACAGTTAGACCCCTATTTGGTTGTTTTTGATCTGCCGTCAATCGAT-TGTTTGTATCACCTTCTACCGTTTAAGACAAGCTGTCTTACCCACTTGGTGTGCACAAGAAAAGAATTGCAAAGGATGTAAAACAAAGGTATTGCGTTCTTTTCGATTGACTTACAATTGTTTCTGCGAAGCTAGATGTGTAGCCAAACACGTGCATAGCACGTAAACACAAGGTTTTAATCTCCTTGTGTTTTTATAGTACCAAAATTCATTGAGTACTAATATAAAAAATAAAAATTGTTAACAACATTCAAGCGATTGTAAAAAAAAAGCTGATAATGTCATTTTTGTCAGAATCACTTGATTCCTTACCCCAACGCTAAACGATTAATCTAAAAGAGTCTTGCTTGGCACGCGAAGTGAATGCGTTGTAATATTTATACTGTTGGAACTTTCTCACCATAAGCGAAACACTGTTTTAAAAAAACAAAGACAAGTAAAACAAAGGATTATAAACAAGTGATTGCCAAACCTATTAGACGTGTTAAGCAAACTTTGATTTAAACTGAGTTGATTGCCGTCTAATCAAATGTTCTAAGCGAAACATCGTCTATTTACAATGCATATGTGACTGAATGTTTTGCGGGCCAGATTAATGTTACGTTCTCGCATAAGAAGAGATCTAGTCGATTACGCGCCAATTGATTTTGTGTTTAAAGTTCATGTACCCTTTGCTTCGCGGCCAAAGGTAGTAACACAAACAAAAGCATACTCTTAGGCGACACCCAGATTCGAACTGGGGGATGGGGGATTTGCAATCCCCTGCCTTACCACTTGGCTATGTCGCCAATTCTATTAGATTTCAACCAAAGCCACGTATCTGTCCACATTCAAGACAATCACTGTTTGATTGTTTATACCTCTACTTTGCTTGCGCGAAGCGATCGGTTAGTGTTATACACTACCCTAGACCTGCTTTACTCGGAGAATGTATCACCTGTTACATGTGCCGCGTGACA-CACAAGTTGTTTCTATCAAGTCTTTTTTCGGTCTTGCTTGCCCTACCTACCTGTAGGCGAAGGGAACACAAAAAAAAGCACAAAACGCAGAGCAAAGCACTTTCGAGCGAACCACTCGTAGGTAAAGGCAAAACAACCAAGGGTAGGAAAAGTTGCGTTGGAGGCAACTTTTACATATCACATACATCTTGTGGCCTTTGGCGACAAGAGGTATGTGCTTTGTATTCGCTTTGCTCTAACACTAACCAATCGATTACACTCTGTATATAATTCACAAAAGGTACGTGCTTCGCAAGGGCAACAAGTATTGATTTATAGTTTTTAATTCTATTTTAATTTGTTTTTAAAGTTAGGTCAATAATTATTCTTTGATACGATTTCAAAAATCACAACCAAAACAAAACCCATAACCCAATGCTTTGCATGTGTTAAGTCTAGTCTAGCCGATAGATTGGTTTCCCTTTGGACAAGCAATATTGTTTGCTTTGGTTTTGCTGTGTAACCACTGGTAAAGCGTTATCATGCTTTGCGTTAAAGGTAATTTCGCTCGTACAAGGCAAAGATAAGCAATACGCCTTGCTTCGCACGAATTGCCGTGCGTACTCATCAAACCTTTCAATCTAATGACTGAATAAAAAAGACGTGTTGCTTTGCTTGTGTTAAGTGTTGGTACGTCCGAAAGATAGGTCGCAAAAAGAGGACGAAGGGTATAATTGCTTGACAGTAGGAGTTGCGTCCTATCTTCGATCAATGAATGGTTGCACTTGCTGAAAACCGTAGAACGGTAGAACCGTAGAACGGTAGAACCGTAGAACCGTAGAACGGTAGAACCGTAGAACCGTAGAACCGTAGGTAGGAGGCGCACCTCTTTTTACTACCGATTGGCAACCCAAGGTACTCTTTTGCATAGATAGTAAAACCTTTGGTCGCCAAGCAGAGGGTACAAGACGGCAGGTAAAAGGTAGAGGTCTCTTTGGTTGGCAAGCGTGGTTTTTTA--CCAGCAAGTCTGTAGGAAAGGATCATTTGTCGCGTACGCAAAGTGAGCGCTTGCCTACACATTCTGTCTACAGCATAACCAATACTTGGTACTGCAAAAAAACGACAAAGCAAAGAGAAAAAGGAAAAAGCAACACGTGCAAAACAATTACCTTGGGTTGAAATTAGCACGAGATTCGTTCAAACAAAACACACCAAAATTACCTTATAGCCACATTTTGTCCGTCTTTAACGCAATGATTTCACGGTCAAAGAGAAACACGGTAAGACGGGCAAGTGACAAGATAACAAAAGAGATTTAAAGGTTGTGTTATGCTATGTTATGTGTACCAAAAGCTTCCTTCAGCGCACAATCTCGCTTTGCACAATGTCCATCAATTGATTGACGTGTTAAAGTATTGCAATGATCACAAAACAGGACGTGTCTGAATATAACAAATTTGTCACCGATTTGATAGGCTTAGCTGAAGGTTATTGTTTTTAGATGTAATTAGCCACTCGAAGACTGGTTCTACTCACGTTTCACTGTACATTAAAAGTTGTTTTGCGACCACAGCTATAAACATACTCTAACAGCCTTGGCTTTGGAATGTGGTAGAAGAGTTTGTACCAAGTACAAACTTCCTATTGCTTTTTTTTTTTCAAAGAAAAGACCAACTACGCACTTGTTTTGTATTACGAGCTTCAACCTAACTGCGTTCTAGGTAGGCGCACATCGACGTAACTTTTCCTTTTGCTTGCTTGTTTTACCTACTTGTAGGACACAAGGAATAGGGCAAAACAAGTTTGCTTTTGCTGTTAACCGCCCACTTAACTGGGGATAAATAGGTTAGATTATGATAGTGCTTGAAAAATGTATAACCCACGTCGTGGCAAAACAAACCACCGTTGTTTGATTTGCTCTTTTACTGTGTAATTCACAGGAAATAAGGTTACCTGCTACCACTCGCTTTTACGCCCTATCTTCGATCAAGGAATGGTTAGAAGCATCACCTTTTACCTTGCACAAAAAAGAACAATCTTTGTAAAGCAATTTAGAATTATCACCCTCTTGCTTCTAACCATTCCTTGATCGAAGATAGGGCGTAAAAGCGAGTGTTTGGCTCGTAAAGCAAATGTACCCTTCGTACTAGCTTGGCACACAAGACGCAACACAACCAGTTGCGTGTTTT-GCAAGAACAACCTGTTGGTGCGCACAAGTAGTTGACTCGACCCGGTACTGATTGCAGGCAAACAGTTTGCAAAAAGAGAAAGTAAGTAGTTGGTTTGCTTTCGTTCTTTGCAAACCACGACTCAGTTTTACAAGATCTAGGTTT-TAGCTTGGCAACGGCTTTTAACCTACTTACGGTCTAGAAAGTGTTGCTTTCGGTTAAAAGTAGGTTGGTCTTGTGTGCCAAGCAAGTACGAAGAGATTAAAAAAAGAATCATGAGATCTCATTACAACATAATTTCGTTTCTTATTCCTGATTTTGTAGAGATTCAAAGAAACAGTTTTGTTTTCTTTTTACTCGAAGGGTTTGTTAAAAGTTTTTCAAAGAAAAAACGCATTAGAGATAGCAAACGCAGGTATAGATACCAACCAAAACCTTACTTGAATCTGTTCCTTTATCCTGAGTATTATCAGCTAAATTACCCAGAATATTCACCAACTCAAGCGGTATTGAAAGGAAAAACTTACGAAAGTAAACTTTATGTGCCAGCTCAATTAGTTAATAGGCGAACAAAAGAGGTGTCTACTGAATGGGTGCTTCTTGGGAATTTGCCTTTAATGACCAAACGGGGTCATTTTATAATAAATGGTTCTCCTAGAGTAATTGTTAATCAGTTGGTCCGAAGCCCTGGAATTTATTACAATCAGGGTTATGACACCCAAGGCAATCTTATAATTTGGGGGGACTTGATTCCGCAACGTGGTACTTGGTTAAGGTTAAAGAAGGACAGAAATGGGACCGTTTGGGCTTTATCCAAGTCAAAACCATATATCGAGGCTGTAGCGCTCCTTCAAAGCTTTGGATTACAAAGAAAAGAGATAAAAGCTGAAGCACCAAACGTATACAGAGAATTACTGTTATATTACCCACCCCCAGAAGAGAAAAAGGAACCAATCGAGGTCGGCCATTTGACGAAAGAGGCTGCCCTTGTTAGGTTGTACTCCTACCTTCACCCAA---T---TGGCGATTCCAATTACAATTACGTTAACTATCGCACGAAAATTATAAACGGTAAAAAGTTCTTATATAACGAATTTCAAAGCGCTGCAAATTACAATTTAAGTGAGTTAGGTCGTGGTCGATTAAACAAGCTCTTTGGTTTAAGGGAAGATCAATTAACATTAACCACAAGAGATCTACTTTTCGCCATCAACCTGATTTATGAGGTGGAATACAAAACAAAAACAGTTGACGATATTGATAGTTTAAGAAACAGAAGAGTAAGAACCTCTGGTGAATTAATTAGGAATCAAATAAATGGTGCCCTTGTTCACCTAAGGAAATTTATTCGAAAACAAATGAAAGAGAAGAAGAGTAAAATTCATCTTCAAAACTTGATAACCACAAAATTCGTCAACGGTTCTTTGCGGGAGTTTTTTGGGACCAACCCACTTTCACAATACATGGATCAAACCAATTCCTTAGCAGAAATAACTCACAAACGGCGTATAACCTCGTTAGGGCCTGGGGGCATTAAACGTGAAAGTGCAATTCAAGTTAGAAGTATACACCCTACTTATTACGGCAGGATTTGTCCTATTGAAACACCAGAAGGTAGAAACGCAGGGTTAGTAAATTCAATTACAGTATATTCCCAAATCAACTCGCAAGGTTT-GCTCCAAACACCCTTTTGTAAAATATATAAAGGTCAAGTTCAATCAAAACGTGAAGTTTCTCTTTTTTCTACCGAACGCGAGGGTGAAATCAATTTAGCTCCAGCTGATTTACAACTCTCGAAATTAGGTTTTTTACAACTTGAGAACGTGCCAATTAAAATGAATGAAGAATACCGATCCACTTTATCCAGTCAAGTAGAATATACAGCTATCTCACCCCTACAAATGATTTCTGTAGCAACATCGTTAATACCTTTTTTAGAACATGATGATGCTAATCGTGCCTTAATGGGATCAAACATGCAACGACAAGCTGTGCCTCTAGTCTCGCCACAAGTACCAATCGTTGGTACAGGTTTGGAATCGCGAACGGCTGCAAATTCTGGACATCTTGTAGAGTCGAAAACGTTTGGTTATGTATCTTACGCAAGCGGGGAAAAAATACAAATCCAACCTTTTAAAGGTTTACGTTTTCAAGAATCCACCTGCAAAGGAAAAAGCGCGGATTGCCTTTTTCAAGTGATACAAAGTGGAGATGTCGCTTTCCACAAAGGCGGAAATGCAGATGAAAGTGAAAGTAAAGCTGTAGATCGAGGTCGAGTTAGGGGGAAAGGTGGAGGTAGAGGTGTTTCGAAACACCTTCACCCTCACCTCCACTTTCAACCCAGCTACCATCATTGTCCCGATGCTGGTAAGCAACCAAATGGATCGGGACTCAAGAGCTGTAAAACAATCAATCGTCGGCCTAAGATTACAGTAGTGTTGCTTGGCCCTCTATCTGTTGGAACACCACTAAGAGATACTTTGTATCACGTCGCGCAGCACGTCCCGAAACAAACATTGCAACATGAAAAAAGGATTTCTCGCCCTTTGCGGGCAAAACACGCCGCAAAGCAACACGTTCAAAAAAGGTTGGAAAGCATAATGCAAACAGAACAAAGGGTGCAGGGATATCGTTTTACTTTTACGGAGCATCTTTCCTGTTCGTGCTTTGCACGATCGACT-TCAGCAAAAGTCTTGTCTTTGTTTTGTGATTGCTTGTCACCCCCTTTTTACGAG-TTGCAAGGAAATGGTCTTGCTTGTCCTACCTACGGTTCAGAAAGACGTGGAGCGAACCACCTTGTAGCAAAACACAGAACTGTTATTCAGCCGAGATGGGGTAGCAGTCAACTAAAAACGTCTTTGTACAAAGCAAAGCAAGTAAACCTTTATTCGACCTCATCTTGCCTTTTTCGATTGCTTGGCACGACAAAGTTTGCTCGTACTAGTTTGCGTGAGTATGATTGGTTGCAAAGTCAAGTTAACTTACCGTTAGATGGAAAGTACGTGTATTACGTGCCAACCACACCTTCTCCTACTATTAACTGCCTGTCCGAAGAAAGACGTGTTACCGATTCATGGAACGCAAATTCATCAGAGGTGAAGCGTTTGGTTGAATCACTTGGTTGTTTTCAGACCTGGAGAGGTTGTTGGAAATGCTTCTCATGGCGGACAGAATTCCCGTGTTTCTTGTCTTCCACTTTAACTCTGTTTTTATCTTCACCTAGTGCTATACAAAGCAAACATATTGCTTTGAGTCGGAGTTCCGATCACAACGTACCACTTGTTTGGCAACATGGAATTAATGGTCGTGATTACCTCAACTCTGTAAAGTCCGATTTTGTTTTCTCACCTGCGAAGCAACCACTTACAACCCAAAAAGGGTTGAAAAGCTGTCTTGTGTTTTTTGCGACCAAAGGTAGGACAAAACAAACGATTGGTCGCAGATTTAAAGCGGACCTTTTAAGCCGAGTAAAGGTTGCTGTTGCATGGACTAATTCGAATGCTTTGCTTCCAAAAGACTCGGTTTTAACGCTTAAGTCAGATTTGTCTTTAGACGGTACAACAAAACGATTAAACTGTGCTTTGCCGTTTAATGGGTTCAACACATCTCTCACAAGTCTAGTTAATAATAGGCCGGTAAGAGGTATCGAAGGTGTATCAAAGATTCTAGGCTGGTCCAAATCAATAGAATATCCTTTACAAGTTTATGAGCGATCAAACCAAGAAACCTGTTTAACTCAAAGACCTACAGCTATGGAAGGGGATTGGGTTCAAAAAGGGGATTTATTGGCTGATTCGTCATCTAGTGTTTCAGGTGAAGTTGCTTTAGGTAGAAACGTGTTAGTAGCTTATATGCCGTGGGAAGGTTACAATTTCGAAGATGCTATTTTAATAAATGAAAGACTTGTTTATGATGATGTTTTTACCTCGATTCATATTGAGCGATATCAAACCCAACATGCAAGGTATGATCTTTGGGATTCCAAAACATACGTACATTCAGTTGTTGAGAAACTTTGGCCTGACACACCTTCTTATATGCGTAAACAGCAATCCACAAACAAGACAAGACACCTAGATGGGGACGGGATAGCAAAGATTGGTAGTTGGGTAGTTGAAGGTGATATCTTGATAGGAAAGTACCAAGAAGTTGTAGACGACCTACTCTATCCTTACGAGAAACTTCTTTTTGAAATCACTAGACCCTTCAACCCGATTCGAATTCGTGACAAATCCTTAAGAGTTCCAAAAGGAGTAGAAGGCCGAGTTGTAAGGATTGAGGTGTTAGAATCCCAAGAGGATTTGAGTGGTAAGCAATTGCCGATTGGAGCCAAGACCCGTAGTAGGTACCAAACAGGTCTTACTTGGGACCCTTGGAACACACATCGACTTAGATTACGCGCCAATCAATTGTCAAAGCGAATTGCAAAGCATGTGTCCACCTGTATTACAGCTAACAGGTCAAAACTTGCAATTGCAAACCTGACCTCCGTTTATTGGAAAGAGAACAATACGCCTTTCCCTTCTAATAGAAACGCCCACTTGTTTCGCGCTCTACGTATTCGTATCTATTTGGCAGAAAAACGGAGAATTCAAGTAGGAGACAAAATGTCTGGTCGCCATGGAAACAAAGGAATTGTGTCAAAAATCTTACCAAGGCAGGATATGCCTTATCTTCCTAACGGCTCGCCAATTGATATCGTTCTCAACCCCTTGGGAGTTCCTTCTCGGATGAATGTGGGGCAAGTTTTTGAATCCTTATTAGGGTTGGCTGGAATTCATTTAAATCAACAATTTAAAATCCTTCCTTTTGACGAGCTTTATGGTTCTGAAGCTTCTCGCAGTTTGGTTTATTCGAAACTTTACCAAGCCCGCTTGAAAACTGGACAAGATTGGTTGTTTAATCCCGAAACTCCCGGTAAAATGCCCCTTTTTGATGGTCGTACAGGACAGCTTTTTGACCAATCAGTAACTGTAGGTCAAGCCTACATGTTAAAACTTATTCACCTTGTAGATCACAAGATTCATGCCCGATCGATTGGCCCTTATGCGTTAATAACTCAACAACCTTTGAGAGGTAAATCAAAAAAGGGGGGGCAAAGAGTAGGTGAGATGGAAGTTTGGGCCTTTGAGGGGTTTGGTGCGGCTTATACCCTACAAGAGCTTTTAACTGTAAAATCTGACGATATAAAAGGCCGACTCCAAGTAATGGACAGCATTTTATATAAAAAAAATGTAGTAGTGGGTAGACCTGCTGCGTTTGAAGTTTTAATTAAAGAGCTTCAGTGTTTATGTCTTAAAGTAACTACCTTTCGAAACTCTTGCTCGTAAAAAAAAGACGTGGAGCAAAGCAGAGTGTTTGGTTGATGCTTTGCTCGTAAAACCAACATTTAATCTTGTTTCGCACAAACAAGGAAACAACAAGTTACGGTAACAATCGGTCGATGTGTTCAGCACAAGCGAAATTAAAGGCATTTGCACAAAGAGCAAAAACTTGTAAAATGTGCAAATCCACTTTGTTTTCTAATCCAAACCCTTCTTTTCTACCACCTTATGAGGGAAACACCTATAAGAATGAAACACGTGTTGCTACATCCCAAGGATAGGTTGCCAAGCAAAGGGTACAACGGTATGCAAACAAAACTAGCAATCGGTTAGAAACATCGAACCAAGTGAGTCCCTTGGGCCTTTATGCTATTTGGGCAGAAAGAAGGTTTTTTGTTTGTCACAATTGTAAAGAGTGAGCTGTAGCACAATACAACAAACACATGTTAGTTTCAAACAGGGCAAACGATGTGCCGTGCTAAACCAACACGTACTACAAAACTCATCGTTATTGGCAACTTAAGCCAAAAACAGTTAGCCTAGTGTTGCTCAACCTTACGGTGAGATTTGAGTTAGACTTGTAAGACAAACGTTTCTGAGAGCTGGAGGTTAATATGAAACTCAAACAAACTCAGTCTAGTGGGATACAAATAGGGGTAGCATCACCAACACAAATAAAACGTTGGGCAGAGCAGTATTTGCCTAATAATTACATTATAGGAGAGATTAGAAACCATCAAACACTAAGTTACAAGACACTGGAACCAGTGCCAGGTGGTCTTTTCTGTCAACGTATCTTTGGTCCAATAAGGAGTTTTAAATGTTCTTGTAGATACCCAAAAAGTCAGACAGATCCTTTAAAAAAGTTCTGCCCTCAATGCCTTACAAAATTTACTTACTGTAACGTTCGGAGACACCGTCTTGGGTATATAGGGCTAGCTTTCCCTGTGGTTCACCTTTGGTACTTAAGAGGTCGAATAAATTACATTTCGATCTTGTTAGAGCGAGAGGGTCGTCGAAAATCTAAAAAAAAAGTAAAAGATATTACTTATTGCGCAACAACATCAAGCTTTTTTGATCCTGAATGTGGATTACGACTTGGCCCTCTTAAACCTTTTTTCCACCTTTTACCCTTCCCGAGAATGATGATACATCGTGAACAACCGAGGAAATGGAACGAGGAAATAGTGGATCTTTGGAACTTTGATTGTTTTCCTAAATTTTGTACAAACCCCCCTAACTCAAATGATCGTTTACTTGAGCAATATCAAAAAGTTATCACTTTGCCGAACTCTACTACCCGTACTACTACTTTTTTGAGTCACCAAAGGCATCTTTCTTTAGAACAAGCACATCTGTTATTACCTTTGACCGCGAATTCTACAGCACCGATTAATCCTACCCCAAACGATCAAAAGCCGATCAATTTGACCAATCAAGAAAATGATTGGCATCTTCCATGTCTACTGCCTTCCATACCAAAGCAATCCGCGGACAATTTGTTTCCTACGGACAGTTACATGGCCAGGTACTTGCTTCGCACAGGTTCAAACATAGCACCTTTAATGCAGGCTGCTTTGAGATCCTACATAGAAGTCAAAAAGGTTGAGCTGCCAACCAAAAGTGTAGCAAATTTAAACAAAGTGGAAACACCTTTGCGATACCAATACTCTACTTTACCAGGTATCTGCACCCATCATAGACCGGTTGCTTCTTTGTGGAGCCAAACACCTCTTGCCTTACCACCACGTGCCTTGCTGGTAAACAACGGTAATGTGCGGATTTGTGGTACCGAAATCTTTTCCGACAATCAGGTCGAATGGTATTTGTATACCACACAATACAGGTGCCCTTTGTCAACTCTACAGGTTTTGCTCAACACCAAGTCTTTACGTTTGCGTGATTCTCAAAAACGCGAAATCACGC-CAGCCACTCGAAAAAAACGAATATTACTCTTGAATCGTTCAAACAAGCACCATAACTTGTTTTCTACCAACAACAAGGTACAAGGCACGTTGGTGCGTAGCAAAAGGTGGAATTGGAGCGCACCATCACCTCTTCCTTTGGAGTACAGACTCGGTAAATATGTGTTGAACCCATTAAACCAAGGTAAAGTATTTCCATTTACGTTTAGTGAAACACTTGGCAAAGCACGTCGCGAGGATCAGCCATTCGATTGCCGCGCACGCAGATCTCAAGCCGCCTTTGGTAAAGCTATTTACCAATCACGTTTTCATACGGAGAACACATACTGTGAAATTGGTCTTGCTTTAGTTAAAGAAGAGCTATTGTTTATAAAGTATTTGGGCAGGTGGAAAAAACAAATGCGCTGCATTGGTCGATTTTCTGTTTTACCGGCAGTTCGAAAACAGTATAGAAGAAAAGTTAGGAAAAAGCGTTTGCAAGCACGCATCGCCCAAGGTGTTTTGACAGTCAAACCATTTGCAACAATCATCCGGAACAAGCAACTGGAGCAAGCAAACAACCGATTTACTTCGGTAGATGCGATAGGTTTCTACGATAAAACAAAGGTTAAAGGTTTGTCTACGAACTCTACTTACAAGTGTAGGTGGGGGTCGAGCGAAGCACCTTTGTCTTCACCACCACCTAAACCTTGGAGAGTTGTCCCAGTTAACGTGGGTTTAGTTGGTACCGACCGACAAGTAATAGAAGGTTTTTCGATCCTAAAAGCTCGAATGGACAGTTTAAAAGTTCGAGCGATTTGTCGTATAACAAGTTCCACTTTGCTTTATAAAACACAAAAAAGGTTTGGGTCTATTGCTTTTAGTCAAGCACAAGACAAGATACATGAACGGTTGGAATTTAGTCGTAAAAGTGGCCTCGATCAATCCGTCGAAACGATTGGTTGGCTTGCAAAAGAGCAACATGCGTCAAAACTTGGAAAAGCTGACTTGTACCAAGTAGCGAACTACTTGTCGACTTGCTTTGGAAACTGGTTGACAACAAATCAATTGTCTTTCTACCGACGTGCTGTTTCACGACCGCAGGTAAGATGGCAACCGCTCAAGGTGCGGTATAAAAAAACTTTGTTTGCATATGATCGCCTTAGAAAGAGAAAGGAAACTCCTCTTGCTGCTATCCAGGGCAGAAGATTGTTTAACCTAAGATTTTGTGATGTTTCGAAAAAGCAAACAGAAAAAGATCGAGTTAAGAGATTCTTAGGTTGGCTGAAATTACAACCAAACAGATACAGAAAGTACTCTTGTCGCAGTTTTAAAAATTCAAGATCTCACCTATTCATTAACTTCCCTTCTGACAAACATTCCATTTACAGCA-CGTCTACGAAATGGTCTCGGTGTAACGAGCCACGTCTTGCTTTCCCCCAAGTTAGATCGCTTGACTCGCGACCGCAAGTAGACCCTCGGTTAGCCCCTCGGTTAGACCCTCGGTTAGACCCTCGGTTAGACCCTCGGTTAGAACAAAAAACAGTCTTTAAAACCACTTGCTTTGCACGTACACACACACGTGTACCTTACAAAAGCAGTTTACTTCCTAGAAAATGGTTAGCCATGTCTTTTACCGCAGGTTTAGCGCGTAGTAAGCGTGACTTGCAAAAAGTATTTTTCAAATTGTCGGCCTTTCAAAGATTAAATCGGAGGCAAATACCAAATTTACCTTTCAACAAAGCTAGTGTTTGGGGACAAAAAGCATTTTTCCAAATGCAAAGGGTTGTAGATAGTGGGTGGGTACAAGCATATTTCGCGACTAACGGTACTAGGCCTGCGAGAGACGCAAAGTGGATAAAAGGTTTAACCAAAGCTCGTGTGAAGCAGGAAAAAGTTGGCCTTCTCCAACAGCTTTCATCCTCGGATGTGAGGATACTTGCACGTGCAACACGTAAAAGGACAGGTGCTGTTTTTATCGATCAGTTGTTGTTTAAGCAGTTTACATCCAAGTGTTTGGTGCAAAGCAAGACGTTGAATCAAGCACCTAGTCGACGTGAAGCGAAATACAACCTTCGGTTAGGACTGGAACAAGCAAACAAAGAAACCCTATCAGCTGTATCATTTATACCTGTAAAGTTTGTGCCAAGCAAAAGAGGTTTGTTTAAAACAAGAGCTGGTTACCCTACAACCAAGCAATTCGAAAAAATACCTTGTCTAGTCCTAGAAAAGCCCCAATACAGGTCCCATTTGTTATTAGCTGGTCCTTTGTTTCAACAGATTTTGTTTTGCGCGGCAAAAGTAGATAAAGAGGGTTCGGCTTTACCTGATACGGGTTTGGTTTCTTCGTGGAGCGAAGCAGTTGGTACGTTAAAATCGTCTGACTTCTACCAACCAACCACTCAGTTTGCATGCCGTTCCTACACTCAAACACACACGCGAATCACGATTACATTGGGGGGATTTACTGTTAAAGATGCCAACTTTCCCAGACAAAAGTACGTGGTATTTAAACCTAGTTGCAAACATAAGTACATGACAGGCAGGCCTAGAGTGCTTAGGTTTGGAACTAAAGGTATCAAACAACTCTTCCGGACGACAAACAGGCTTACGGCACAAAACCCAGTCATATTGTCACCTCTGCGTGAGACTCAAATGACTGGCGGTGTAGCCATTAAAAAAGAACTTAACAGCCTCAACTTGAAACAAATATATAAAAACTTTAAGGTTGAGCAACTTTCTAAGCTAAATTCTCAGATTGCCAATGTAGAAAACAGAGACTGGCTTCCACGAAAAAGACGAAGGAGACTTAAAAGAT-TAAATGAGCGTCGGTTGAGGATTGTTCGTCGTTTAACGGTAATAAAAGATTTGTGCCGAAACAAGATTAAACCTGAGTGGATCACGTTGTCCCACTTGCCGGTTCTTCCACCTGCTTTACGGCCTATAATTGAATTAGATGACGGCCAACTTGCAGTTTCTGACCTCAACACCTTTTATCAAAAGGTGTTTCTTAGGAATCAAAGGTGTTTAGAAGACGAGAGTGAAGGGAACTGTAAAACTTACTACCAACGCTTGTTACAAGAGTCGGTAGATGCTTTAATTGAAAACGGAAAGGGAAGTCGCCCTGTGTCAACACCACAAGGCAGGCCTCTTAAATCATTTTCAGACATATTAAAAGGCAAAAAAGGTCGGTTTAGGCAAAATTTGCTTGGTAAACGGGTTGACTATTCCGGACGTTCGGTAATTGTAGTAGGACCCACTTTAAAACTTCATGAGTGTGGATTACCACTTGAAATGGCTCTCGTACTGTTCCAACCGTTTTTAATACGCCAGTTAATTGTAACTCGAGTTGTTTTTACAATTGTAAAAGCCAAGAGATTGTTGCAAA--AGTTTAGTCAAAGTTTTTCAAAAACAAGTAACAAGTTTTCTCTTGTGGAATCCACTTTTAGTTCTGCACAGCTTGAAAACCTCTCTACAACCACCTTTCCCTTGGCTAGTCAATTAAAAATCTTAGAGATATTGCAACAAGTTATGCGAAACCATCCTATTTTGTTGAATAGAGCTCCTACCTTGCACCGTTTAGGGGTACAAGCATTTCAACCCAAATTGGTTGATGGCAAAGCTATACTTTTGCACCCTTTAGTTTGTCCTGCTTTTAATGCTGATTTTGATGGTGATCAGATGGCTGTTCATCTTCCTTTGTCGTTAAAGGGAAGAGCAGAAGCTTGGAAGATAATGTGGTCAAGAAACAACTTGTTGTCGCCTGCAACAGGACAACCTATTCTTGTTCCAAGTCAGGACATGGTTTTAGGTTGTTACTATTTAACAGCTTTAAAAAACAGATCGTTAGATTATCAAAAAACTAACTTTCGATTACCACAAAGCAAGACCGGATCCAAATCAAAACATC-GTGCCAAGCAAGTGCTGTCAAAGAACACGTTTAAGACACATCAACCACAACCTCTGCCCGCGAAACAACGGTTATCGGATACCAATTCATTAGACGTTACTAAACAGCTCAGTCAACCAAAACTCAACTTGGCTTTACAAGTAAAAACAGGTGCTAAAAAGCCGTATTTGGCCTTTTATGGTTTTTGTTTCACCGGGTTCAATGATGTGTCAAAAGCTTATTATCAAAACAAACTACAACTCCACACCCCCGTTTGGGTTAGAGTCTCTGAAAGTGTCAACCATGAGTCTGAAAAGGGTTTAGAAGAACCTCTAGAGGTAAGAATCTCTCTGTTTGGTAACTATGATTTGCTGTTTCCAACATACCAATATAGTTATAACAAAACAAAACAGATTTCGAGTCTATATATACGAACTACTCCCGGTCGAATTGTATTAAACAATGTAATATCTACAATTTCGAGTACCAAATCAACTACCTTTTCTAAATCTGATGAGCCTCACCCCAACTAAACTTTCTATACGTGTGGTCCGATTACGTGCCAAGCAGGTGTTGCCTTTGGCTACAAGTGGTGTGGTAAAAAATTGATTGTTTTGTGCCAAGTAAGCAGGAACGTTCCTTGTAAAGATGTGTTTTGCTTGTAATGTTTCGCCTGTCACGCTTGTTGCCACTTGGTACAAAGCACTTGTCACTTATTGGGATCACTACGTGGTTTGCTTTACGTGGTGCAATCAAAGGTAATCTTCACCTTTGGTCTACGAGTTACGTCCTATCTTCGATCAAGGAATGGTTACACGTGTAAAAAATTGTTGATCGAAGATAGGACGCTGTTATGCCGTGCTTGTTTCCCATGCACAAAGGTAGACTCCAGCAGATTGGGGTAGAACCAACGGTTAGGCGCCTAATCTAAACAATTAAACCCTTCGTTTGGTTGTAACCTCGTGGTTTGTAGTCTGCAATTAACACCTACCATCTTTCTTGGGTTACATGCAAAGCAGTTTATTTAGCGGATTTTGCTTTGGCTGATTTGCTTTACAAACCAAGCACGTCGACCCTTTACGGACAATTCTGATCTACAAATTGCTCAACATTTGCTTTGCACAAGAGAACCAAAATGTGTCTCTATTTGTAGTTTTCCTTCGGACAAAGCAAGTGTAAAACATTTGAACACAATTACTGGTACTTAATGCTTTTTTTTAGCGCAAAGCATCTATTAAAGCAAGTAGGTAGATACTTACCCTGTAAGGGGGAAGATAGCTAGTTACGATATTGAATTGCTTACCACAATATTGTGATTTAAGTTTGTTTTGAGTTACTCACTCTAAAAAGTCGCAAACAAGCTCTAACAACAGTTGTAGCCGAAGGCAACAAGCCACCTATACATTTATCAAAGTTGCCAAAGCCGAGCAGTCCCTTGAATGAAAAATCTCTC-ATCTAATTTAACACTTAAATAAATGTCAAACTCGATCATGACCGGAAAACCTAAAAACTTAACGCTTTCTTCTATAGGTATTGTTTTGCATAGGGTTGTTTGGCCTACTACTAAACACGTCCAACTCTACCGACCAGTTGTGCAATGTGGAAGCCTGCTTAACCGCCTCTACTTGGGGCCGCAAAGCAGCCAATCAACAAAGCAACTACGTTGCAATTTGTTTGGTAGTGAAACAAGCAGCACGCGGATTGATGGGTCACGAACCGTTGGGAATAACCAGTTGGTTCGTACGCAAACAGTCCAAAATCACAAAGAATCATTGATATGCTCGTGGAAGTCGATACCAACAAGGCAGATGCGAGTTGTGTGGTGTCAAGCAATAAAAAGCCAATTAGTAAGAAGCGAATGGATTGGTCAAAGGGAAACCTTGAAAAGCACCCCTTTAAAGACAAGCAAAGTTAGTACCTTTTACCTTTTTTGGTTCTCATCTTGGCACGTAAAACACGTAGTTGTGCGTAGCAAGACAAAGTGGT-TTCGTCCATCTTTCGCGAACGTTTGTTTCTCAACCTGCTGCGCTTTACCCACTTGTTTTGCACCAGAAAGTAATGATTTCTTTTTCAATTACTCTTTTGACAAAAACCGTATCAAAGCCTTACTCTCATGGTCCTTAATGCACTTTGGAGAGAAAGTTGCTTTGGACATGGTAGAGAAAATAAAACAGATTGGTTTTGAATATGGTACACGTGCGGGAGCTTCTCTAGGTTTAGAAGATTTAAAAATACCATTAAGTAAAACCGCTTTAGTGGCTCAAGCTGAGTTAGACGTACAATTCACACAAAATTCTACCTTACAATTCAAAGTTACAGCAATTGAACGGTTTCAACACCTTATTGATACGTGGCATAGAAGTAGTGAGGGTTTAAAAAAAGATGTAGTTCAACACTTCCGTTCAACTGATTTGCTTAATCCTGTCTACATGATGGCTTTTTCGGGGGCACGTGGAAATATCTCTCAAGTGAGTCAATTAGTGGGTATGCGAGGTTTAATGGCCGACCCACAAGGTCAGATTATCAGTTTCCCTATTCGTAGCAACTTTCGTGAAGGGCTTACTCTTACAGAATATGTTGTTTCTTGTTATGGTGCACGAAAAGGGTTAGTTGATACAGCGTTACGAACAGCTAACGCAGGTTATTTAACACGGCGCCTTGTAGATGTAT-CTCATCATGTTATAGTTTCGCAGTTTGACTGTAAAACAAATCGAGGTATTTTCCTTACGCCGTTGTTTGAGAACGGTAAAATCCGCCTACCCCTTGAAGCTAGATTACTAGGTCGTGTCTTAGCACAAAACATTTCGAATTCAGAAAAATCAAGAGGCAAACCAGTATCAAATTTACAAACCAAGGTCTTGCTTGGCACAGGCAAGAAGAGAAGGATTCCCAAATGTTTTGGTAAAAGGTTGAAAGAAAACCAAGCAAGGCCTTGGGTTAAAGCCTTGCAGCCAAAAACAGAAACATCTTTACCCTCTTGCTACGCAACGTGCTTTGCTGATAAAGCAAAACCGACCATATCACAACCAAATAGAACGCAAAACAGTACGAGCCCACCACGTCTTGCTTGGGAAGAAACAATTGTTCGCGAAACACAACAACCAAATCACTTTAAAGTAGAGATTATTGGATCACGAAATCAACAGATTTCACACGATTTAGCTGAAAAGATTGCTGCTTTAAGGGACAAAGTATTAGTCCGCTCACCCTTAAGTTGTAATCGAACAACTTCAATTTGTCGGTTGTGTTATGGTTGGAGTTTATCCGAAGGCAAACTTGTTCCTTTTGGTGAGGCTGTTGGTATTATTGCAGCCCAATCAATAGGTGAGCCTGGAACCCAGTTAACAATGAGAACCTTCCACACAGGAGGGGTTTTTTCTGGTGATGTGGTAGATGAGATAAGAGCTCCCCACAAAGGGCTTATTGAGTTTTCAACCCCACTTCAAGGCAAATTGGTGCGAACCTCTCACGGCAAAATAGCTTTTCGAACAAAAACAAAAGGTGTGTTGAGAATCAACCAGTTGCCTCCGCTTGTTCTACCTACTCGCACAAGCGACGAAGATCAAGGTAAAAAAGTTGCTTTGCACAGGTATCAAGATAAACAAGAGAGACAAACCAAACAAACGGTACTACCCCAACCAACAGATGCAACTGAGATTACAATTCCACCGTTAACAGTTTTATTTGTAAGACAGTTCGAAAGGGTAGTTTCAAATCAACTTGTTGCAGAGATTCCTGTTGGAGCAACACAAATTGATGAGAAAGTTAGAGAGTCTTACAAGTTGTTTTCTGAGTTAGAAGGTAAAGTGCTTTTTGACACTTTAATGATACGTGTTGCACAAAGAGATAACAACAAAAGCACTCAAAAAAGCACTCATTTGAGCTCGATTTGGGTTCTCTCGGGGAAAATATACAGAGCATCTTATGAGTGGCAGTTTTTTCCCAAAATCGGTGATTTTGTCGACCAAAGGGCTGTTTTAAACCAATTCACCACTACCGTTCTGTGGGAGGGCTTTGTTTCCAAGTTGGCACCAACATCACTCTCTACTGGAGTGTACACTACTACTTTAGGGCGGAAAGCACGTGGCGGTCTGATGAATTCGACTGATTGGTTAGTATCAGATCCATTCACGGGACAGAATTCGCGAACTAGATTAGTAAAATCACAAAGATTAAATCGGATTGGTCGATACCAAGGCCAACAAAAAGGTTTGTTAAGGGTTTATTTCTCGACCGGCCGGTGGAATCCTGTTTTCGATGTTTTGCCAGGGAAGGTTTCGAGGAAGAAACGTAATTTATCAACAACAAGTACAAGCAAATGTTTGCCTTCGCAAAACCTTGCCAAGCAAACAACCAAAGGTTCAACGTCTCAAAGCAAACAGCGTTTACAGACAATGTGTCAGCAAGAGCAGATTTACGTTAATCAGCCTTTCTTTTCGACCCCATTAATGGACCTTCAATACAAAAGGGTGGGTTATTTGCTTTCCCTTTCTAATAGCCGAAAAAGCGGATTCTTTTATTCTAGTTTCGCTCCACAACTGCTTGGAATTCAAGGTAACAGCTCTTACCTGGCACAGTTTGTTGACATCGACACTACCTTAGGTTTCTTACCCTTAGAAACTAACTCGAAAAGTTCGAATTCTTGGTTGATAGGGGAGATTCTATCCTCAACAAACCTACTTACAACACACGGACTCTGTCTGCGGTTGTACGACCCAAAGCAAGATGTTTCGGGACAAGCTTCACACGTAAAAAAACGTAATAGAGTGAAACAAGTGGTTGTATCGGTATTACGTACCAAATACAAGGGCCTTTGGAACAAGCAGTTTAAGGCAGCAAACAACAACGGTTATGCTTTTTCGTTTTTAGGCAGGGATCACGAGCGAAGCATGACAACAAAACAAGACCAATTTCTTGGGGTAAATTCTTTGTGTAAAAGCTTTAAAACAGTTCGTGAGATTTCCAAAGCCTTCCGTTTGGGATGGTTTCCCATTCAATATAAAACAGAAACAGGTACTTTAACATACAATTTAGAGCTTTATTCAGGTAAAAACTTTTCTCGAGGTTCACTGTTATGGGTTGTTGGGGAAGGGTATAGAGTTAAGTACCTTCAAGACTGTAGAAAACATTACACCTCTTCTTGGTTATGGTCTTTGTTGCGTTGTAGAAGGATTTTTCCACGCTTGTTGATTACAGCCTCTTTCAAAAACAGAAAAAGTAAGAGTTTTCGTGTTAATCAAGAAATGGTTTGTTCCAACAACAAGCAGCTGTTGTTGGAACAAAACCTGCACCTATTCCCAGCAACACAAGGTAAAGGTGGTTCCCATCAACACCTTTCTTTGACCGCAAAACAACACCCTGATGTCTACAAGCAAGCAGGTAACACCCCGATCATTAAATCAAAACCTTTATCAGTTGTTGGTGCGAGAAAAGGAAAGGGTATGCCAACCAATTCTTACAACCGATCGATCAAATACACTACTGGTCTGTTGGGTGCCAAATGTTTTTACCTAGTGCAAACGGTAAAAACAGCTCTTGTTTCACACAAGGTTGAGTTAAAGCCGATTCGTTCAACGACAAGCAATACTACTTACGGTGGCGAAAAACCTGCGTCTACGAACTCCTTAATAAACAAAACAAAACTGAAGGCAAACACTTTAGCGAACACAAATTCACCGGCTAGAGCAATCAGATGGTACGCAATTGAACAGAAACCAATCGAACAACAACATATCAAAGGAAAACAAAGGTACAAGCAAGATCAACAACTACTTGGTCCGTACGTGCCCATTGAAAACAAAGAAGAAAGCAAAACTAAAGCAAGACAATTGGTAAGGTTTGCTTGGCACAAGGCTAATAAACTGCGAGTTTCTAACGATTCTCTTGGTCTTGCTTTACCTTCGGTCGCGAAGCAACAGCAGCTGAAATGGGTGGAAAAGGGGTTTCTTTTAGGATTACAAACTAATTCACAAGGCAATCAAGTATCATTAACCGCCCCTTATAACGGATGGTTGACTGTTAAAGCACCTCGTCCGGAGGCAAAACCTTTTCTTACGCACTCTGCAGAACCAACCAAAAACGTCCATCGTTTATTGGGTAACCGTTCTCGACTTATGGTTGACTTTCCATACACATTTCCCTTGGGTAAGGGCAAAAGCAAAAGTCGACGTTCAGTCTTTATAAAAGAAACCAAACCCTACCTGTCTCACCATCTTC--ATC-AACACCCCCAAACAGCAAAAGAGATTGCCAATCTCTCGATGGTAAAACAGGTGGCAAAGCGTGTCGCAAAACATTTGGTTGCTTTACTAACCGAAGGTCTTGCTTTGTACGGGGAGGGGGGTGTGTTACTTGGTATAGAAGACGT-TGACGGTTTGAGTAAAGGTTCGACCTTTGC--TTTTCAAAGGTCGAAGACCCATTCTCTACAACAAGGTGTAAGCCAGTCTTACCGAACAAGAATTCAAGTTTCTTCGGCCTTACTGATAACCACAGCGCGGGAATTAACTTGCAAATCGCAAAATAGAAAAAGATTGCTTGCTTTAAACCTGTTACAAACAAAAATTACACCAGTTTCTTTTCCTTCTTTAAACCAAAGGGTTGAGCAAACAACTCAAATCTTTTACGGGCCAAGCAAAACCTTTTTTACGGTAAGAAATCGTCTTTTTTCTAATCGACCGTACCAATCATGCGATTTAACACCTACACTAGCTAGTTATAACAGCAAGCATAACCTTGGTTTTTGTTCAGGTTTTGCTTTACATGCCTTTAAACCCTTTTTATTGAGTTTTTCACGCCGTCGGGCGCACAGATACAAAACTTTGATAGAAAACCCTTGCTTTTACATTGGCTTAGTTGGTGATGTTTCGCAACCCCTTGTTGCTTCGCACGTACTGCTTACTGTTCGAAAGGGGTGCTTTGTAACAAGTGTTGATGGTACTGGTCAAGTTAACAACTGTTATTCTAAAAAACTTTTATCATCAAAGGTTGGACAAAACCCGTCTCCCAGTGAAACAAGATTTTGCTCTATCAATTGTGGAACCGTTTTTGATTACCGAAAAGCAATATTAGAAAGAAAAGGTTGGGAACTGAACCAAATAAGGTCAAGGAACGTAACCTTCGATCACATCGAGCCGCATCCTCACTTTAATTACAGCGCGTCACTTAAAGGAACACTTGCTTCGCACAACGATTGGCGCAAAACAAAAGGCTTGTTTTTCGATTTGTGCAAAGCTATACCTCTCCAAAACAACAGTAATAGTTTGTTTATGGCGAAAGGTAGTGATACAAATCAGTTTAATCTACACCTTCATGCCACTAATCAATTAAAACAAAAAAATGTTTTGGTGCAAAACATCACGCCTATTGAACATTTTGAAACAGAGGCAAGTAAATTCCGCCGAAAAGAAAGTCTACTCTTATTGGGTGTTACG-CGTCTAACAAAACACCAAATGGTTGGTTTGTCACCTACTCCTTGGATCTTGGGAAGGAAAGGGCTGCCGTTTGAGTCTTGTTGGCACTTCACGCGCCTTGAAATTAAACCCGGTTTGTTCTTTTTCCCACAGACAGAAGCTTCACACAGTAATTTGCGGCATGGCTGTTTCGAGATCCCAAACAGAGGTAGTTTTTATCACCAGCGTACAAAGCAACTAGGGAACTCGGACAGTTGCGCACAATCAGCTTTGCTGCATCAATCTTTTTTAGTTCCAGGATCGACAATATCTACACACTTTTTTAAAAAAGCGTTAAACAAGGGAAAAACTACCAACCAAAACCAAGATATCTGTTTCAATTCAACTTTTGTTTCTACGGATTGTGTAAAAACTTTACCTTTTTATTCTCTAACTAGATTGAAATCTTTCTTAAAAGATCAGCTCTATCTTCGCCTTTTAATACAGGAAAACAAAAAGCAGCTAAGATTAACGTTTCAAACAACAAACAAACCGGCTGGTGTTGAAAGTAGAGGCAGTAATGCAAGTCAAAACGATAGGTCTTATAAGAATCAAAGGTCTTTCTTGGCACAAAGGTTGGGGTGGAGCAAAGGACTACCACTAACCAAAGGTCTTACTTGGTATCACGTCGGGCAGCACAAGCAACCACCTCTACAAAAAAACCCTTTCGCCAACCAACCACATTCAAGGCAAGAAGGGTGCGTGGTGCTTGGCTCCAAATTCAATAAGAGTTTGTACCTATCAAGCAAACTTGGTTTTGTTAATCCAGAGAAAAGTGGGTTTTTGAGCACGGAAAGCAATTCCTTTACAAACAGCAAAAAATGGATCTTGAATTTGCTGATCAAACAAAACACAAGATTCAATCAACCAGCTGAAGGCTCGTCTTCAAGCCAAACACCTGGGATTGGTGTAGGACATCAACCTTGCTCTCCTTCTGCGTTTTCGACAGTGTTGGCACGTGATGCTTCGCTCGAAAACTACTACCCAGGATCAAGCAGATCCCGTGCCCAGCAATTGTCTCGCTTTAATATAAGCACGTGTTCGGTACCAGCCAGATTACCTCTTGACTTGACACTCAGAGCCACAGACGGTTGCAATTCTCTTTTACTACTTCGTTTGATTTCAAGTAAACCCTTACCGATTCCAAAAGTAACTTTTACTTTTTCACTGGAAAACACTTTAACGGGAAACTCATCTTGTAAAGTGCCAAACAAAACTATTAGTACTACCAACCAATTCGGTCACCAAGAAATTGCTTTGCACCTACCTGTTACTTTGGGCTCTTC--ATACAAAGCACCACATAAAGCAAGAACGGTAAATTCGAGCCAGTTAGTGAAACCGCTTTTAGTTGATTTGTATAATGGTTTTGTTCTCAATGAATTTCTTTTACTGTTTTTAATAGTAGAAAACTCCAACTCTCGTTGG-GCGGTTACGTATAAAACCTTTCAACCAACCCAGTGCGAACCGACCAGTGATTCTAACAATTTGATCCAACAGGGAGGTACTTTGCTCAGTTATCAGAAATGGTACCAATTTACAAACCCTGACCGTACTTACAACGCTTTTCTTCTTAATCCTGCGCAGGGAAACAATCTCTCTACTGTGTGCCAAGCTCGTGATAAGTGGTCTGAGAAACAAGTTGTGCTGACGAATCGATCGAAGCCGAGTTTGCAAATAGGAAGAATTGCTATAAGCGCACCACGTTCTCCCTCTTGCTATGCACAAGAAGCATTTGACAAGTTTCAAAAAACCATTACTTGCTTTGCACCGGTTGCTTGGTCATTTATGGGTAACACACATCTTGCTTCGCACAAGGCAGATTCAACCCATTACTCTGAACCAAGCAGGTCTGCAAGCCAAGTACGAGGCAGGAAGTGCTTTGCACCAGATCGCACTTCTCTTTCCAAGGTTACACCTTTATGTGTAGCAGGGCTTGGTACTTTGGTTAACACAGAACGCTGTGTACGAC--AAATAACCAAACACATCTCTTTGCACCCTTTTGGTTTAAATTTGCTTTCTATACTTTTCTCTTTAGAATCCAAAGTTAAAACAACGCAAAGTAGAAAACCTTTTAAAGGGTTTTTGTTCTCTGCTTGTTCTACACAAAGTCAATCACTTGCTTTCTATCCGATTGATTTTTCCAACCAAAGGTGGAAATCAAGGTGGCGCGAAGCGTGTTTGCTTGGTACCGCCAATCCACTTATAGACCCTTTTTTGTCGGACGAATTGTCTTGTATGGGACGGGATCTTGGTGTATTAGCTCGTAAAATTCAAAGTACCTCGTTATTGACTGACAGCCAACACAAGAGAATCATTTACCAATCTACTGGAGAGAAGCAAGTCGGCATAAGCCGATCACCTTTTGCTACCCCTACCTCCGGTAATGCGTCGTTCGTAAAGCATGGTGGTGTACAGAAGGTAGACAGTACTAATCAGTTCCAACACCTAAAAACCGGTTTAGAATTCTCTAAGTTTGATTCAAAATCTAATAAACAACAATCTATTAAGAATGGGAGAGAATTCTTAGAAAAACTTGAAACAAGAGTTTCAAGAGGAGTTGATTTAAAGTTAAAAAGACAGTCACCTTTGAAAAGCAATCGTGTTTTAAATCTTAGAAAAACCTCTTTCATTCTCTTCTTTGTGCAGTTACAAGTCCCATTAACCTATACCTTACACTTCGGTAAAAACCATATCCTTCCAATTAAGTTTTTTTCTCACAAAAAAGGCCTTTTCGGCCAAGTAGGTCGATTACGTGCCAAACACCTATACGCAATTAAAGTGCAACCTTTACTTTGCGAGACAAACCTTTTGCTTGGCACATCAACTAACTCTAACGCTGCTTTTCGGTTATCAAGCAACATAACGTCTTGCT-TGCCGAA--GTTTAATTGGTCTCGTCCAAATCAATCACTTACTTCAACAGGATCACTTGCTTTGCTTGTAGCAAGGAGCGGCAAATCGACAAGTTTTTGGCCAAAACAGAGTGACTTTTTTGACACTTTTCCACACGTAGTAACTTCATTGCCCTTTGTAAAGTGTTTTCATTTTACTTTTGTTGCAAGGAGCCACCAACTTCCCCAAGATGTATCTCGTAAAAACCAAGCTGTTCTTTCAACCAGCATTCTAGCCGATAGAAATGGTAGGATTAGTCAAACAAATCCAGCTTTTTTAATTCGCCGTTTAAGCCCCTATACTGGTGAAGTTACAAGCACAAAACAAGGACCTAGTTGGTTGGTTTTAACCTCTAATGACCAAATTACCTTTAAACTGTTTAGTAAAATGTGGAGCAAAGCAGGTGCAAAGCAAGTGCCAATCAGCCAAGCGGTCCTCAAGCAACCAGCAGAAAGCAATAACAAGCATTTGCTTACCGACACACAATCTTCGACTGTCCAAGATACCGAAACTTTAAAAGGGCAAACCTACGAACCAAATCAAAGTGTAGTGCCAAGCAAATCCCTAACTGCCGAATTGCCGAATAGCAATCTTTCGATTTCAACCCCAGAGACCCTTGGCAGTAAACCTTTGCGCCTTAACGTTCATATAGGGCAATTGGTTTGTTATGGGCAAGAGATTACAGATAAAACAGCTACCAATGTTCCAGGTCAAGTCCTACAGATCACAAACAATACAATCACCTTACGAAGGGGACAACCTGTTATGTTTCCTTCAAAAAGTACCTTACATGTTCATCACCAAAATCTGATTAACAAGCAAACAACTCTGTTAACGATTTTATATCAAAGATTAAAAACAGGAGATATTGTTCAAGGGATACCCAAGATTGAACAGCTTTTTGAAGCACGACAAACAAAAGATGGACAACCTCTTCCTAACAACTTGGCCGATAAATTAGATGAATTTTTTTGTTACTATAAAACCAAATCAAGACCTCGTAGTAGGGGTGAAACACGTCAATCAAAGGTAGAAACACCTCCATCAACTATCGTTAAAACTAGAAACCTTTTTCTACCAAAAGTTTATCGCTTCACT-GTTCCTTTTGATGGGTTGAAACTTACAAACAAAAGTAAGCCAAGCAACAGGTTGCCCTTTGCATGGAGGCAATTACCAGCTCTAAAAACCGGCATACCTTTCCAGACCAAAGGTAGGGCTTGGAGCGAAACACCACATATTTTGCAACACACGAGTGCTTTTGACAAAAGCAAAGATATCGGTTTGAAATTGTGGGAGATAGCGGTACGGAAAAGTGTAAAAAGAATTCAATTGGTTCTTGTAGAGAGAATTCAAAGAGTTTACCTTTCTCAAGGGGTTGTTATTGCAGACAAACACCTTGAAATAGTAGTTCGCCAAATGACCTCAAAGGTACGAATCACACACGGAGAGGATGCTGGATTGGTACGTAACGAGTTAGTGGATTTAATTCATGTAGAACGATACAATAGATCATTACCTAAATTTAATCCTATTAAATACGAGCCTGCAATTCTCGGCCTTACAAAAACCTCTTTAGAAGCTCGAAGCTTTCTTTCTGCTGCCAGTTTTCAGGAAACAAACAGGGCTTTAAGCAAAGCAGGTATTCAATCAAAGATTGACCTTTTGGGAGGATTAAAACAGAAAGTGATATTGGGCCAATTGATTCATGCTGGAACAGGGTGGAAATCGAATTCGTGGGATTCAAACCGCCAGCCTATACAAGAAGCAATTAAATCGAACGGTCTTGTATAAAGGTCTTGCTTTGCACGTATTGTACCCTTCCTTGTGTTTACTTCGGCTACAAGTAGGTAGGACGCAACACGTGTTGCTTGGTGCGGGAAAGCAATGCCAATCACTAACAAATCTTGCTTCTAACTGTTTCTGCCGAT--GTAGGCGTAAAAGCAAAACACTAGTACTACTTTATCCGCAGGAAAAAAGCTACTTTTGAACAAAGTTAGTGCAATGCACTTTCGAGCAAAGCAAGATTGTTATCCTAACGAATTCTACAGCCCAAAGCGTAGAACAAAGCATCAAGCAACCCATTACCTTACGTAGAAGAGTCAGTGCAAAGCAACAGGTACCGCTTTTTGCACTGAAGAAAACACAAAAACAACCCGTGCAAAGCAAGATCTTCTCAACATTTAATTGTCTTACCTGTTGGCCTTTACCCACGATTTTAAAGCAAATTGACTGCTTTGTGTTGATTGCTTTGCCACGTGTAACCAAAAGTTACTCGAGGTGTTTTGTTGGGTTCAAATAGAGATTTTACCGTAAAAGCAAACATAGAAACGAACTTTGAAACATAACCACGTGTTAAAGCGAAACAGCACACGTGTTGCGTCAACTTGCTTTGCACGTAGTGTTGCCTTTGGCTACAAGCACTAAGGGTACAAAGGGCTTTGTTCGTAAGAGAGGACATTCTTCGAACAAACAGGCAAACTCTTTTTTAATTGCTTTATAACGTGCTTTACCTGTAAAAGGTAAACAATCGTACCAAGCTCAAGCCATTTAAAAAACCAAAGAAATAGGTACAACGCGACACGTTTCGCTATTGCTACGCATAATAACGATTAATTTTGTAGATCCTCTAGTTGTACCCAAAGGCAACACGTTAGTCAAGGTAGTTTAAAGTTTTCTTGATTAATATTGGTATAAAGCAACCATGGCAAGTGCTCCGCTCGTCGTTTTAATTGTTTACGAGCAAAGCACTTGTGGCCGAAGGCAACACAACCTTCAAGCAACACTTGTTTTGTTAACAACTTTATGATATAATCGGTTTTACTTGTTATGTAAAACACGTTTAATTTCTAATATCAATCTAATCTTTAAAAACAATCTTTCAGTTTTTTCTACAAGGGTCGATGCCCGAGCGGTTAATGGGGGCGGATTGTAAATCCGCTGGTTAATTCCTACGCTGGTTCAAATCCAGCTCGGCCCATGTGTTTCTGATTGATTGGTATTGCTTAACACGTAAGACAAGCGATTCCTTGTACGTTACACCTGTTGAAAACCGTAGAACCGTAGAACGGTAGAACGGTAGAACCGTAGAACCGTAGAACCGTAGAACGGTAGAACCGTAGAACCGTAGAACCGTAGGTAGACGCAACAGTACAACTTTTTTTTGTTGTGGCCAAAGGGTACACTTGGTTTTTGCTTCACGACCTCTCCTTCGGACGTAGCAAGAGGCGCAAACAAACGTGGTTTGTACCAAGTGGTTGGCTCGAAAGTGGTGCGCTTGTAGGCGGTGTAACTTGTTGCTTTCCTTTGCTTACCTAGAACGTAGTTAAGTTAGTGTTTCGTTAATAGGCGGCACACCTGCAAAGCAAAAATTGTTTGATTACGCTTGTAAAAATCAGAAAGACTAACAGTATTACTACGTCTCAACCAGTTGGCAACAAGTGCCAATCAAGTCTACGAGACGTTGCTTTACACTTATCAATCTATTACACGTGTCATTTGTGCATAGCACGATCTACTCTAGATGATGCGTGCAAAGCAAGTGTTGCGTCCTACCTACGTAAGAGAAGGGTTTTGCTATGCACAAGCAAATGTAATTGTGGAGCAAGCAAAAAGTAACATCTACGTGAAACAATTTTGCCTGTATTTTAGCTTTTACACAGCCATAACAGTATTAGAGTTCATTTTATATCGATCCGCTTGCTTCACTTACGAATGATAACCAAGGAGTTGTTTTATTAACAACTGAATTACTTGGTAAAGACTCAACAGATTGGCTTTTTCGAAACTACCTTAGTTGTTGACATGCGTGGCAACCAACAGGCTCTCGTTTCGGTGCATTCCCTCTGTAGAGCAAGATTATGTCCAATCGAAACAGATACATGAGATT-TAA---CATGTTATCTAAACACAAGTTGTTGCTTTTGGTGCGTACCAATTCGTGCTTTGCAAAACGAGTAGCCAAAGGCAACATGTAGAAGGTAGCCGTAAAGGTTCGACCTAACTGCGTTCTAAGTAGGCGCACCTTTACGTGTAAGTTCTACCTTGGGTAGTGAATTAATGTATTCAAACTGTTATCTAAAACATGATAATTGAGCAATTTTATAGAGATTAAAACTTAGTAAATTTGCTGAATTGAGATCCACTTGAAAACCACTAATTAGAGTGATAAACTTGTTTTAATAAATTGATTGCACTAGCTCCGCTCGAGCGAAGGTACTAGAAAAGGTGTTGACTGCTAAACCGAATCGTATGTGGTGCAAACAAACATCTTTTTGGGTTTAAGAAGGAAACATTTTGTTATCTAATCGCTAATCGTTGTATTGTGTGTTACGTGTGAAGCTAGCCAAGAAAAGGTTCAGCAGACTTACTAATAGTATTGTCAGCAGACCCACTAGTGTTATTGGTTGGAATCAAGCAATTCTATAAAGGTTTTCCCTTCAAACAAACCTTGGTGCAGCGAAAAAGAAGATAGGTACAACAGATTTCTAGTGAGGCAAATCAGTTTCTTTAAAACTTTAACCTTTTATTTTGAGAAGAAAACATTTGTTGCTTTTACCCTCTGTTGACAAGCAGTTGGTTCTCGCAACACGTGGTTGCGTGCAAAGCAAGTGGTACCGACTTGCTTCAACTCGTGTCGCCTTTGGCTACAAGACCGCGGGTAAAACGTACCAATTGGTTACAAGACATGGTACAAAGTAAGCCGTTAAACACGTGCCCAAGTCCCAAGTAGGTTGCATAAGATCTCGCTCTACGTGTTGACTTTGGGTACAATACCCCTTCTAAAACTTTTAATCACATTATGAATGTTGCTACAAAACCAAAAACAAAAAGTCAAACAAAAAACGTAGGTCGTACAACACAGATTATTGGCCCTGTGTTAGATGTTACTTTTCCA--CCAGGTAAGATGCCTAACATTTTCGATGCTTTAATTGTGGAAGGCACGAATGAAGCAAAACAAAAGATTCATGTAACTTGTGAAGTTCAGCAATTACTTGGAGACCATTGTGTGCGAGCAGTTTCAATGAATGCGACAGATGGACTAATGCGCGGCATGGAAGTTAAGAACACAGGAAAGCCACTTACTGTTCCGGTTGGTCAAGCTACTCTTGGTCGTATCTTTAACGTATTAGGTGAACCGGTAGACAATTTAGGCCCTGTAGACAACAAAGACAGTTTTCCGATTCATAGGTCTGCACCAGCTTTTGTAGATTTAGATACAAAACTTTCTATTTTTGAAAGTGGAATTAAAGTAGTGGACCTTTTGGCGCCATATCGTCGTGGTGGCAAAATTGGTTTGTTTGGCGGAGCTGGTGTTGGAAAAACAGTTTTAATTATGGAATTAATTAACAACATCGCTAAAGCTCACGGAGGCGTTTCTGTTTTTGGTGGAGTAGGTGAAAGAACACGTGAAGGTAATGACCTTTACATGGAAATGA-AAGAGTCCAAGGTTATAGATTCTAGTAACATCTCAGAATCTAAGGTGGCCCTAGTTTATGGTCAAATGAACGAGCCTCCAGGAGCTAGAATGCGAGTAGGGTTGACTGCTTTAACAATGGCAGAGTATTTTAGAGATGTTAACAAGCAAGATGTGCTTTTATTTATCGACAACATATTCCGTTTCGTTCAAGCAGGTTCTGAAGTTTCTGCTTTGTTAGGGCGTATGCCTTCTGCTGTAGGGTATCAACCTACTCTTGCAACAGAAATGGGATGTCTTCAAGAAAGAATCACATCTACAAAAGATGGGTCTATTACTTCTATTCAAGCTGTTTATGTGCCCGCTGATGACTTAACCGACCCAGCACCAGCAACTACATTTGCCCATTTGGACGCAACAACTGTGCTTTCTCGTGCGTTGGCGTCAAAAGGTATTTATCCAGCTGTGGACCCTCTAGACTCTACTTCAACAATGTTACAACCTTGGATCGTTGGCGACGAACATTATGATTGTGCGCAAAACGTAAAACAAACATTGCAACGTTATAAAGAACTTCAAGATATTATCGCCATTTTGGGCCTAGATGAATTGTCTGAAGAGGATAGACAAATTGTTGCTCGAGCGCGTAAGATTGAACGTTTCTTGTCTCAACCTTTCTTTGTTGCAGAGGTATTTACAGGTTCTCCAGGTAAATACGTGAGTTTAGCAGAAACTATACAAGGCTTTAATCTAATTCTTTCTGGTGAAGTCGACAAATTACCAGAGCAAGCTTTTTATCTAGTGGGTACAATGGATGAAGCTGTCTCTAAAGCTTCTTCTTTAAAGTAATCCATTTACTTGATTTGTTCTGTATTACTAAAGAGATATTCTTGCAAACGTAAACCACGTCTTGCCTATGGTACAAAGAGTTACGTTGTGTTTCCCAAGGATAGGCCGCGAAGCAAAAAGTACAAGACCGCAGGTAAAGCGTAGAAACTTGGCGCATTAGCAGAAGCAAGCGGACCAAGAACATAAAAGTGGCCTTTGTGTGCAAAGCAAATGCAAACCAAGTTTTTTCGTATTAGTACGTCGTGCTTTGCATAAACGGGTCTATTTACTTGCAAAGCATTTGCAAAGCAAGTGCTTTGCACGCAAAGGCTATAAGACGAACGGTTGCAACACGTACCATTAGCATCATTTCTACACAATTAAACAGATTGAGAAAACAAAATGACTTTACAAGTTTGTATAATGACACCTGACCGTATTTTTTGGAATGAACAGGCGGAGGAGATTATTTTACCTAGTAATTCAGGTCAAATGGGCGTTCTGTCTAATCATGCTCCTTTAATTACCGCTTTAGAGGTTGGGGTAATGTTGATTCGTTCTAAAAGTGAATGGATTTCTGTAGCCTTAATGGGAGGTTTTGCTCTTGTTAAACAAAACCAAATAACTGTTTTGGTTAATGAAGCTGAATCTAAAGAGACTATTGCCTTTGAAGAGGCTGAAAAAACCTTTTCAACAGCAAAAACTCAATTAGAACAAGCTGAAGGTCAAAAACAAAAAGTAGAAGCAAATTTTGCTTTTAAAAAAGCTCGAGCGCGATATCAAGTAGTTAAACAAGACCAGAAACAGTAATTGTTTTGGCGCGAAGCAAGAAGTAAGGTTTAGCAAAAAAA-CGTTCTTAAAAAAGTAAACTTGCGCGCAGTAGGAGTAGAACTCAAACTAACCTAAAAACCCCGTCCTTGGCACGCAAGTTGTTGTAGCAGTGATGGTGTAAAGCCAGCTTTGTAAAGAAACAACAACAAGCAACATTTCTAGTG-CAAACCATTTACTTTACTCATCGGTCTATAAATTTTGCCTATTTAGATCTGCAGTCAAACTCTTTCTACGCATAACCAGTAAAAGCAAAATCGGCCAAGTAAATTCTCCGAACAAAGCAAACCACGTCTACCATGGCTCTGCTTCTCCTTTAAGAGGTTATTGGGCCGGTGTATGCTCAGCCGTTGCTTTAAAGCCTATCCTGTGATCGTAGAAGCACAAAAGCAAGTAAGGTTAAATCTCACTTGGCTCTACTTTTAGTCAGACTCAATCGATCGCAAATTATGTTTGTCTTGCTTTTAGCTACAAGACCGATGGTTGAAGTGGAACAAACCAGGTGTTGCGCTTTTCTGTACCCCCTTGTGTTCCCGTATTGCGTGCTTCGCTCGCACAGCACGTAAAGCTTTCACTAGCAACAAGGATAGGCACACATCAGCAAGTAGAAAGTTTAGATTCTTTTTTTGTACATTTCCAAAGTATGGGTAGGTAATTGTTTAAAATATACTCTTTTTCACCTTCAGCAGACCCTTGTACAACATATAAACCAATGTGTCAATAAGGCTTCAAAATCAGGTTACAACATGCAACCGAAATTAGAGTTGTTTGGTATCGAAACGATACCTCTTTGTCGTGGGGGAAACAACAAAAAAAAGCACGTGTTTTACATAAAAA-TGGGAAGAACGCAACATTTTGTATAAGTAACGTTCAGCACTTACTACTAACCAAAGATCGTGCGCCTACTTTCTACCTGCGTTAAAGGAATTGCAAGTGTTGCGTCTAC-CTACGGTTCTACGGTTCTACGGTTCTACGGTTCTACGGTTCTACGGTTCTACGGTTCTACGGTTCTACGGTTTTTAGCAAGTGCAACCAAAGGTGATTGGTAGGCGCAATCGGTTGGATACAGGTGCAAAGCATGAGCAAAGTGTTTGTTTTTAATATTATCTTTTTT-TACTCTTAAAAACGCTCAATATTCAAAGAAGGGCATGTAGCTCAGAGGAATAGAGCACGTGTTTCCGAAGCACGTTGTCGAGGGTTCAAATCCCTTCTTGCCCGATTCCTTAAGGACAAAATACAATTTAAACCTGTTGTTTCAAACAGCAGGCAAAGTTGGGTACAACTTTTTAAAAGTAGAAACGAAAGACTACCTGCTTGCTTCGCACAATAAGCATCTCCTCTATTTTGTCTGTCTTCTATAGTTCTTAAAACGGTGCTGCTACGCTTACGTTTTTTCATGTAGAAGATCACGAAA-GATCAGTGGTTCGTTTATAAGGCAAAACTGTCGATTGTGACTTGTTGTGCACCCTTTGCTTTGCACGTAAGACAGGTAGTTTTGGAAAAAA-CAAAGTATTATAAGAATGCTTTTTAGTTAAAGCAAAAAAAACACTTGATTCAAAAAAACGTGTGAAACAATTCGTGCTAACGTAAGCGTGTTTAGAGCCAGCTGCAAAGCAGCTAAAGGTAATGGCTTACACGTGATCGACTGACGTGCGTTGTTCTTAATAGGAATGGAATGGAAAGAGAACTATTACCGCCGTAGAAGATGGGTCGTAAACGAAACCTGTTGTTTATGAGCAAATCAGATCGCGAAACAACTGTTTTGCAACCAGAAGCACTTTTAACAGGGATTCAATTGAAAGTTTTACTTGGCCTCAGATACGAGACTTTTATTCGACCCTTTAATTGAAATAGAAACAAGTTGCATGCGACAGGGTTCGAACCTGTGTTGTCCTCGTCGGAAGTAGATTATGAGCCTACCGCTTTCGACCACTCAGCCACGCATACTTTTTGATTTAATCAAACAATTAGCTGTTTAGTTCAATTAACTTTGTTTACTCGTCTTACACAGTAAATGCTTTCTTTGTCTAACCATAATGTTTTTTAAGTGAACATGTTCACACGCACTAGTTTGTAAATTAATAAAAATGATTTTGCTTGTGCTACGTCTTGGTACGTCCGAAGGATGGGTCGCAAAGAGAGGACAAAAGGTTACAAAAGCTTCTGAGCTTGTAAGCTTCTTCTTGTAGCCAAAGGGTACACTTGCTTTACGACCCATCCTTCGGACGTACCAAGACGCGCAACAAGACATTTGTAACACTACCCGAAATCAAGCAGATACACTAGCAACAATCTCTTACAAAACAATTGTTGTTTTTGCATTGGCTCGTGTCTGTTTGATTGCTCGTCTTTGTTTAAGGCTTTTGTTACCCTGGTTGTGATCGGAAGGGCTGTTTGCGTTTTATCCCTTTTGATTAGAGTTAATCAAAAGGTTTATAATCGTAAATGGACGGTAGTGA-AAAGAATCTTGC--CGTGCTTTGCATGGACAAGGTTAAGGCTATCGCTTGTTACAAGTTATGGTTAAGCCTGTTATTGCGATTTGTTTCTTTCAAGGAGAAACGTCTTGTCTCAAAAACAAAAAGGTGTACAAGCTGATAGTTTTACTTGGAAAGAAGCAAACCGCAAGAAAACAACCTTTGCACGGAACCAGCTGTTGCTTGTGTTCGCTTTGGCTACAAATCAAAGCACCCCTTGCAACCAAAGCGAACACAAGCACTGCCGAAAAGTAAACAAGTAGTGATTGACATGCAAAGCACAACCTTGGAAAACGGGTTGACTTACTGTCTGGGCCCATACGGATTCGAACCGTAGACATCATCCTTGTAAGGGATGCGCTCTACCAGCTGAGCTATAGGCCCTATGTAAACTATTATATCACGTTTTAACTTTGAGAACAATCGGTGTTTTAATTTTTACATCACATGAAAAGGTTTTGCACAAAGAGTCTAGGTATAGATGTTATAAAGTTGTTACGCAGGAGGAAACATTCCTTCTACGTCTTACTTGCTATAAAAACAGATCTTAAAACATCAGCTTGGTTCAAACGGGTTGCTTGTGTTGCCTTCGGCCACAAGTGGTTTGCTCAAAAAGTGCCCTACTTCACGCCTACCTACGATCAGAAGCAACTGTGATGTGAAACCAAAACAATTCTCCAAACTCTTTACACAAGAGAACCTTGTGCTTGCTTCACACGCAATGCCTACGATCAGGAAAAAGTAGTTGTCTTGTACCCCTTGCTTCGCACGCAACAGGTGTTTGCGCCATAAATTGCCGTACCTTTTTCGTGAACTGTAGGTAAAACAAATATTCTTATTGCTGCGTTATAGTGAATCAATTCTATCTATATATGTTTCAATTCAAGCATAAATCAATTTAAAGCAATACATAGTAAAAGG---TGTACTCGCTTGTCCTTGTACTGCTTTAAACCTCGCCACTACAAGCATTCCAGGAAGGAACACAACTTGCTTACCTTGTGCTTCACGTTGTTTTTTCTGTTACGCAAGTAACTGCTGCAAAAGTTGAAGGTAGGCGTGGGAGGTTCGCTCTGCCTTTTGGTAGGTAGGTATTGTGCTATTTGCTGTGCAGATCAACAGCATTTGGTTACAAACACACACTCTTCGAGCATGTTGTACCAAAGATGAGATATTTTTGCAAAATGTTCCAAAAGTTGTGGAGCAAAAGCCTACCGCGTCTGGCCTATAGCACAAACAAGTGGTTTGGGCCACGGCAATGTGCTTTGCTGCGTACCTTTTATTGCGATCAAACTGTTATAATTTGTAGTACTTGCTTCACGACCCATCCTTCGGACGTGCCAAGACGCAACTTGTCCTTTAGGCGTAAAGATCAGGATGCTTCTAGTACTACCTTTGGAACGGGCATCACACCCTACTTACAGTTTAGGAAAGGTTACAACTTGTGCTTTGCAAAGAGAGGACGACCACGCACTAGCTGAAGAATTTCACTCGTACTTTCAAAACCATGTACGAAACCAAGTTAGTGTCGTTAAACTAATACCTCTTGCAAACAATTTGGTTTGCTTGTAACTTAACCCTTTATACCCTTTCATGCAAAGCACGACGCAACTCGTCCGCCCCTACACACTGCTCTCTAAACGTTATAACGTAACAAACTAAGTTAGTATGACATATTAATTAGCGCAAAAGTAAAAT-TGTTTAAACAAACATGCCAGGAACCAGACTTGAACTGGTGACACGAGGATTTTCAGTCCTCTGCTCTACCAACTGAGCTATCCCGGCGTTTATCTCTTGCTTATGCTGCTTTGTAGTCAACATAAATTTTTGACTTTTTTTTTATTTACTAGATGCCTGATACTTAAAGTATCACCTTTTCTTTATTTTTACAAGTTAGTAGCTGCTAAATATTACTTTTTTTGTGCTACCAACCAAATTGTTTCTGCCCTGATACCAAGTAAGACTTTTGGTTAGTAGTAGTGCTTCGCTCGAAAGTGCGCCAACCAAAGGTAGACCTACTTGGAACACAGTTAAGTCTTGCACCCTTTGTGCTTGCGCCGAAGGAATCGGTTGACGCAACACGTAGGAGTACCTACTGGTTGGTTTTGCTTGTTTACAATATTAGAAGCTGAAAGTGTTAAAGTAAACCCACTTGCAAAATTAAATGCAATTGCTTGGTACTACATCGATCCTCGACC-CTGCTTTGCAAGCACAATGTCAGATAAACATTTAATTAATTTAAGCACAAATTTTACGTTTAAAGATCAGTTTAAGATAGCAATCACGGTTTGTCCTTAAATTACAACTTTGTTCTATGTCTTATCTACCCGTAAGTTTTTGTTTCTAGAAACATGTGCAAAACAGTAGCTGTTGCTTGGCGTGTTGCTACCTTGATACTAAGTTGTTTAAAAGCATGGCATGCAAACCAAGTTAATGGGTTTTGGCACGTTTTGCTTGGCACGAATAGCTGCTCTTAAAAAAATTTAAAGAATGGTCGAATGCTCTATAAGCAAAGCAGGTCGCGTAGCAAGGGCGAAGCTTAGACATTAGGCGGGACGATGGTTTAAACAGGTTGATTTAAAGAGATTAGTATAAAAAAGTAGTAGGTTTAAGTTTTATTGTGAATAAATAACGATT-TGTTTCCTACAAACAATCAAAAATTACCTGATATTATGGCTTGTTGATCACCTACCAAGACGAATGTTTGAGCTATATATTCTCATATATGGTATAATAAAATTTAAAAGTAGTCTATAAAACCTATCAACCTTAAAAACAAACCTTATGCTAACATTAAAAATTGTCGTATATACTGTAGTGAGTTTTTTTGTTTCTATCTTTTTCTTTGGATTCCTATCTAACGATCCAGGTAGAAACCCGGGACAAAAAGATTCTAATTAACTAATTGCGTGCTTTGCAAGCACAACGTCTTGGTAAAAATGTTAGGTGACACATATCACCCAAAATAGAAACATCTTCATTTACAGCAACACCGTCTCGTCCACACCAATGCGTTCTACTTACGGTTTTACGGTCTAGGAAGTGTTCAAAGGTTATGTAACGATTTGTGTTGCTACCTGGTGGTGGAGCAAAGGTAATGGATAGGTCAATCAATTGTACTTCTCACCCTTGTACCCAAAGTTAACACTGCGTGCAAAGCAAGTTGACGCAACACGGTACACGAATTGCTTTGCTTACTATGTCGTACCGGAGCGAAGGTAATGGATAAGTTTACCTTCGGTTTTCAGCAAATTAAAGCAAAGGGTACAGGGCCAAGTTGCTTGTAGAAGTCGAGTTGACTGCCTGCAAAGCAGGACCAGTAGTTGATTCAGCAGGTTCTACAAAAAAATTGTAACAAGCACGTTAAAGTAGGTAGTGCATTGCTCATTTGCTTTAGTTTAATTCATTAACTAAATGTTTGTGTCTGAAGGGGTACTAAACAAGCAGTAGATACAAAAAAAGTAATATCACTTGGTACGTCCGAAGGATGGTTTGTGACACCAGGTGTACCTATCCTTGACGAGTAGAGTTCCTAGGCTTGTACCCTTCGTGGTGTTCCCTTTGTCTAGAAGTAGCAAGACGCAACACAAGCAGTTATCTAGATACAAGCCCTACACAAACCCTTTCAACAGGCACAATCACACACAATGTTATATTTTGCATGTGCCGCTCTAGATGTAAAGCAAAGATGAACGTGCAAAGCTCGTCAAAAAATTGCTTTGCACTTGCGCGTCTTGGTACGTCCGAAGAATGGTTTGTGACACCAAGTGTTGCGTTCTAACTGCTTGTAGCCAAAGGAAACACAAAGAAGGGAAGACCACGAAGGGTACAATAAAAAGCACGCAATCGGTTAGTAATAGTGGTTTGCTCGAAAGTGCTTTGCAAGCAGAAAGGTTGTTTTGAAAAGTTTGAAGTTGGCTTTGCTACCACCTACCTTTGGTTACACATTTACCTACCGGCAGAAGCAAGACCTAATTGCTTGCAAAGAACAAGGAAAACCTTTTCTTACTACGAGCAACCTTTTTATTGTACAAACAGAAACAGGTAAAGCAATTGCTTGTTTTACAAGCACGCAGGTGATGCATTGCCTTTGGGTACAAGGGCGAAGGGTACAATCGGTTGGCGCAATCGGTTGACATAACTTCACGTTTTGAATTAGAGATCGAGTGACTGATCGGTTAGGATAAATCTTTTTTTCAAATAAGTGTCACATGACAATTTAATTAGCTTTTATCATGTAAACTGGGTTCAATTCTAGACGGCTTGCTTGGGCCCACAAATAAAACCTTTTGGCTTTTTACTTCGAATATATATAAAGTATGACTTTTATTTTTCAATTAACTCTTCTTGCACTAGTTGCACTTTCTTTTCTTTTAGTTGTAGGGGTACCTGTAGTTTTTGCTTCTCCTGAAGGTTGGACTCAAAACAAGCGTACTGTTTTCTCAGGCTTGAGTTTATGGTTGCTTTTAGTATTTGCTGTTGGCTTACTAAATTCTTTTGTGGTATAATTCTCGTGTAAGGCTGTACAAAGCCAGATCTTTAA-AAAAACC-AACAAAAAGTGTTGTACCCTTTGCCCTTGTACTCAAAGGCAATGC--ATCACC---TGCGTGCTTGTAAAACACGCAACAACAAGGTTAAGTGATTACCCTTTCATCCTGGTTGTTTGTACATATGTTTTTTGCCTACTTGTTTTTTTTGATACAAACTCATTAAAAATTTGTATGTTTGGGGCATTGCAAA--TCGGTACCTTTATAAACCGTTTGTATTCTTTTTTGATC-AGATGGTACTTTTGTTGCTTTGTATTTGCTTGTTCTACCGTTATCAACTAAGTAGATCGCGTAGATAAAAGTTAGGTCCAGAAAAGGCAAAACATTAACCCTTTCAAATATTTGAAACTACCTACACTCGGGTTGGCCTCCCGTATTGCCTGCTTTGCAACACTTCGACCTACGTTTATGTCTTTTTGTAACCAATTGCTGTTGCTAGGTTGTGCTGGAGCTAGAAACGCTCCAGCTAATGGAGATCATGCGTAGGTCGAGTTTCTTGTTGTACCTTTCCTTGTGTTCCCTTCCTTGTGTTTCCTTCGGCTACAAGTAGATAGGACGGAAACATTATCAACTCTTTGTGCGAATCAATTCCTTGACGAGTACCCTTTGCCAAGAACGAGAGAAAGACCTATCCTTGGGATGTAGCAACACTTGTAGCCAAAGGCAACACCTCCTAGATCG-TAGAACGGTAGAACGGT---AGAACGGTAGAACGGTAGAACGGTAGAACGGTAGAGCCGTAGAACCGTAGAACGGTAGAACGGTAGAACCGTAGAACCGTAGAACCGTAGAACCGTAGAACCGTAGAACCGTAGAACCGTAGAACCGTAGGTAGGACGCGCAATCGGTTGGCGTAGTGGCGTAGGTTCTATTATTTTGTACGTTGTTTTAATATTGGTTTTAAAAACTTTTTAAATAAAACATATAAGGAATATAAATAAAATGACTATTCTAGAGTGGTTTGATGAGTATTCCACATCAACAAGAAACCCAAGTACCAAAAGACAAGCCTCTTCTGTTAAAAAAGACCCTGAGCTTGCCCTTTCAGATATGTGGACTCACTGTGAGAATTGTAAAGAAACAATTTATATTAGAACTCAACGACAACATCACCATGTTTGTTTTAAATGTGGTTGTTATCTTGATATGAATAGCAATGAGCGCATAAAGGATTTGATTGATGTTAAAAGTTGGAGACCTTTAGACAACAGGGTTTCACCTGTAGATTCTTTAGAGTTTCGTGATAAAAAGAGTTATACAGAAAGATTGATTGCCGTACAAACTGAAACAGGTCTACGAGATGCTGTTCAAACCGGTACAGGAATGTTAGACGGTATTCCAATAGCTCTTGGGGTATTGGATTTCAATTTTATGGCGGGTACGATGGGCTCGGTTGTTGGAGAAAAAATTACTCGACTTATAGAGTATGCTACTGTTGAAGGATTAACGCTTGTTTTGGTTTCTGCCTCTGGTGGTGCAAGGATGCAAGAAGGGATTTTAAGTTTAATGCAAATGGCAAAGGTTTCAGCAGCTTTACAAATTCATCAGTCATCTGCCAATCTGCTTTATATCTCAGTTCTAACAAGCCCAACAACAGGTGGTGTAACTGCAAGCTTTGGTATGTTGGGTGACTTGATATTTGCAGAGCCAAAAGCTTTAATAGGTTTTGCAGGTAGACGGGTTATCGAGCAAACACTACAAGAAAAGAAACTACCCGATAACTTTCAAACGTCAGAGTATTTGTTACATCACGGTTTGTTAGATTTTATTGTTTCACGTTCTTTTTTAAAACAAGCTTTGTCTGAAACTATTACTCTTTATAAAGATGCACCTTTTAGAAAATCCGGTCACATCCCGTATAGTATTCAACAAAACATTGTTGGTATCACGGAAGAGAAAACACGCCGAAAGATCACTCGCAAGTTAACACATGCTTGTAGCCAAAGGCAACACTTGGTTCAACAAAAGATAGAAAAAGAAAATGAATCCATTAGATACCATCTGAGACAAAAACGTGAGGCTAAAAACATGGTTGGTAAACAAACCAGAACTGCCAAAAAAGTCTACCAAAAACCTGTTTAGCTTACATTCTGGTGTTGCATTGAAAAACAGGCGTGACCCATCTGGTGCTGTAAAACACTTACCTACATTAGAAAAAACACAACTAGTTGACCAAAGGTCGACGTGGAGCAAAGCACGACCTTTAGTTAGTAGAGGTGTAACCAAAGGTAGGAGTTAGGCCCTAAGTGTTGCGTCTTGTTTTGCATCTCGTTTCAAAGGCAACACGTAGGACCTAACTCGTAGTGCCAAGCAAGTTGACGGCAACACCTAAACGCACGTCTTCCTTTGGACAGGCAATCGGTTGACGATAATGTTTTTAATTTCTATTCTCTGGAACCACTTTAGTCTTGTGGCCAAAGGTAACACCGATCAAAGGACGTTTTGTTTTAAAAGTTTGGTTGTAACAAGCGGTTTAGTTCTCGATTATCACTACCAGAAATGTGTTCGCAACGTGAGCACACTAACACTCTTGTAACGAAAGGTAACACAACAAACAACTTTAAAACAGTTGTTTTTTGTTAGAGCTTGATTCCTAGACAATACAAACAGAGCCAATACAAGTTTAATATTTAGTGAT-TTTGTTTAAACTTGTCAAAAGCATAACCAATCACGGCAATCACATCAAAACTAAATGTATAGCAAAAAAAGAATGGAGTAGCTGCACGTAACAATGATCTTGTATGTGCATTTATAGATTATCAATCTGATTACAAGAACGAGTTAAGGTTATCAGATAGTGAAACTTTTTTACCAGGTACAAAAAGTAGTGTTTTCTTTGGGTTTACCTTTGCTTGGTTGTTTGACAGAAGACGTGTAACCATTCCTTGATCGAAGATAGGACGTAACTCGTACAGATTCCATAGAACGTTGGCGTAATAAAATTGATGACAAATTAAAAGCAATCTTTTGGTTATGTTTTGTTTGATGGGAAGATTAAATGCCAAGCAAAGGTCTGTGGTGAAAACCATTGCATATGGTACTAACTCTTGTGCGAAGCAACACCTACAAGAGAAATTGTAATTAATTTGGAATTACGATACAATCTATTGTAAATTAGGGTTAGGGCTTGTAGCTCA-GTGGACTAGAGCACGTGGCTACGAACCACGGTGTCGGGGGTTCGAATCCCTCCTTGCTCACTTACCTTTATATCTTATAAAAATCTCTTGTTGAAGCA--CGGCACTTCCAACCATTAGGTTTTGTACCGCGTATTGTCCTTGACTTGCTTTGCATGCGTGCCAAGCAAGTGTTGCATCCTACGTGTTGTAGACAACGTATTACCAAACGTAACTCGTACTGTTGCCTTTGGGTACAAGGGCGAAAGATACAAGAAGGTGATCGTGAAACAAAGCATCTCGAAAGTGGTTGGCTCGAAAGTGGTTTCTCCTAAGGAAGAGGTTATACCAAGTACAAACTTCTTGTACCCTTTGGCTAGTGTTTTGCTCGTAAAACAATTGCTCTACACACTACTTGGATAGAGTCTTCGTTTAACCTGTTCCCTTTGGTTACAGGTCAGGGCGTATGAAACAAATTCACGACTTGGTTGTGTTGTCTTTGCTTACAAAGAGGTACATTTACAATTTGTAAATGGTTGTGCGTAGTACGAGCCGTCAACTTTGGGTGTTGGAGTTTGATAAAGTAGATCTGCTGAGAAAGCAAACTTTAAGATTTAAACTGCAACCATCCAACCGAATTCGAACAGTGGGGTTTTTTAATTTTGTTTTTGTCATACTGTTGGAGGTACGTACTTCCGTGCCAACCAACCACCTTTAACACAAACTTTAAGTTGTGTTTTGTATCCTCTTTTGGATGGTACTTTGCTCGGCGTAAGCAAAAACCTTTTTTCACAGAATTACAATATTTGCTTTTGCTTACGTATTGTACCCTTTGCTGAAAACCAAAGGATCAGCAATGTTTTCGGTTGTAGCAACACGAAAAATCTCTTGATCCTTGTTTTGTATGTTGTCGCCTTGTAATGAAACACTTGTACCTTTGTGCAAAGCAATCAAACGCAACGGGTTTTTTAGTTATTGGCGCAAAACACTAAACCTGTT-GGACGTCGAGCGAACCACTTTCGAGCCAACCACTATCGAGCGAAGCGCTTGTAGCCAAAGCCAACACAAGCAACATGTGTTGCTAAACCTTTGGCTGTTAGCAACACAAGCGATTTAGTTACAAAAAAAAAGCACAACACAACGGCTTGTAGAGGTAACGATGGTGATTAGGTGAGGAGAATGCGTTGCAACAATTTTGTTTTATCTTAGACAAGTTTTGCTTTTGCTGCGGACAAGACAAGGTTTTGACTCATACAACATAAAATTTTAAAACAAGGTGTAACCAGACAAACAAAACATAATGTTTTCTAATCACACGTAACTTCTTGCTGGACCTAACTTTGTTCCTGGTAAAAGGATATTAATCTTGGTTGACAGCCTTGCTAACC---ATTTTCGAGCGAATCACTTTCACGTCCCACCTTCCGTCTTGCTCCGCACAAATTGTTTTGCAAAAACATTTGAGAAGTGTACTTATTCACAATTTTAATAGCTTATGTTTTTATTCTGTTTAAAACCTTTTATTTGTTTATCTTTTCACACACTACGTGGAGCAAAGCAC-C--TCGTAGTGTTTGATAAATGGTGCAAACTGTACGTTCAAAACAATCCCTCTTACTTGACCCATCAACTTTGCTTTGATTCTATTTTCACCCCAAAACTCACGTTTCCTATTAAAGTAACTTTTGTTACTTGCATAAACGATGGTCTTGATATTGGACCTGGAGCAAACCACTCTCAAGTAAACCAACACCAACACCAAGGGCAAGATGCACAAATGCAATACCAACCAACACGCACTCTGTTCGCGAATAAATTGTTTGGCAAACAATTTAACAAGAATCAGTTTTGCAGTTCCAGTCTTTTAACTGAAACAAATAGGTGGTGCTTAGCGTCAATGCCTGAAGCAAGTTGCTCCGCAGTGTTTTCACCGGCAAATGGTTACTACAAAAACAAAGCATTCAGTGGGACGAGTTTTCGATCAATCACTGGAACTAGTCAAAGGGGCGAGCTTCAAAAGGTAAGGGCTATTGCTAGTGCTAAAGTAGTACGAGATGATTCGCGTCCTTTCTTACGGACGGAAAACGTTTTCCTTGGGACGAATTATATGTGTTTTACGGGACAACTTGTTACTTTCTTCTGTCGCAAAGCACTTTATAGACCAAAGGTAGGATCCTCTTTGGCCAGAGTAAGCCAAGCAATTGGCACGCAAAACAACAGTGTGAAACATATAGTAAATGGCATATCTGCCCAAAAAATTGAATTCAATACTCTCGGAAGAAACACTACGTGCTGCGCTTGTAGTGTTTCTTCAATATCAAAGATAGAAGGTGAAAGTGGTTCTCAAAACCACGTGCAACACCTTGATCAAGAACCGGTTGGAAACAGTGTGTCAAGTGTTAGAACGATAGTTATAACTTCAGGGAAAGGGGGTGTTGGTAAAACAACAGGTACGGCCAATTTAGGCATGTCAATCGCACGCCTTGGGTATCGAGTAGCTTTGATCGATGCCGATATAGGATTGAGAAACCTTGATCTTTTACTAGGGTTAGAAAATCGTATTCTTTATACCGCAATGGACATTTTAGAGGGGCAGTGTAGGCTTGACCAAGCACTTATACGGGACAAACGTTGGAAAAACCTTTCACTTCTTTCGATTTCAAAGAATCGACAGAGGTATAACGTAACTCGTAAAAATATGGAGAATTTGGTGAAATCGATTGGTTTACTTGGTTATCAATTTGTTCTAATTGACTGCCCTGCTGGTATAGATGTGGGTTTTATAAACGCAATATCGCCAGCCCAAGAGGCTCTTATTGTAACAACTCCTGAAATTACTGCAATAAGAGACGCCGATCGAGTTGCCGGCCTTTTAGAAGCAAACGGTATTTACAACGTAAAGCTTTTAGTGAATCGTGTTCGGCCGGACATGATTCAAAAAAACGATATGATGTCTGTTCGTGATGTTCAAGAGATGCTAGGAATACCTTTGCTGGGTGCAATCCCGGAAGATAATCACGTAATCATCTCAACAAATCGAGGTGAACCATTGGTTTTAAAAAAAAAATTAACATTATCCGGTATTGCTTTTGAGAATGCAGCTCGTCGTTTAATAGGAAAACAAGATTATTTTATAGATTTGTCTACCCCTTACAAAGGAGTGTTTCAAAAAGTACAAGAGTTGTTTTTTGGGTAGACTTGTTTCGCAATTGGTTGCCGTAGGAAAAACACCAATTCTTCATCTAAAACCAAACAGGCACGGTGAAGCACATACAAAAAAATTGTAACCTTGTGTTGTAAACTGTATTCTAAGCATTATATGTTGCTTTGCACGTGATAGGCACACGTAAATCATTCTAACTTTACTATCTTGTCTCTACTTTTCACGCACGTCGTGCGAAGCAAGAGTTACGTCCTATCTTCGATCAAGGAATGGTTACACGTCTACAAACAAAGCACGTCATAAGCAAGTCGCGAAACAACAGATCATGATATATTATCTAGTCAAAGAATGTGACAAGCAACACGATCGTATAAATAGCAACCATTATCCGCTTTGTTTGTGTCAAAGGTCGTAGAACCAACGGTAACTTCTCTTGCTGCGCGACGTGCGCGTTCTACCTACGGTTCTACGGTTCTACGGT-CTAGGAGGTGTTGCCTTTGGCCACAACAAGAAGCCCGTAAAGCAACATTCGGTTGTGTTTTGTCTTTCCTTTGTTTCTGTTACAACTGGTTGTGGTTTGGTTTGATCTTAAAGGGGGCAGGTTTTGGTTCCGGTCTCTCCTTATGTTGCTTTGCAAGCAATACGCAAATGTGCTTTTAATCAGTATTTTCTCATCTCGTTACTCGAATCAACATTATCATTATCTCTACCGCCTCAAAGCGATGGGAGAAAGTTGTAGTTAGGAAGGT-GGACACGTACAAAAAAAGTAATTAATATGTAACCCTAAACAGTATATTACTCGAACTAAACCACTAATTTTGTTTGCAAAGGACAACTTGGTGCTATACAAGAGTGAATTATGCTTATAAACGAAGCTCTACATCCAAAGGTAGTGCAAAGCAAGCACAAAAGGTTATAGGAAAAGTTACCCTTGGTACGCTTAAGTGCTTTCGATGCAGAGCACGACAAAAGGTTGTTGCTAAACATTCCGTAAAAAGATACACCTACTTATTAGCTCACCTCCAACACCACGTAGTGCAGAATAAAAAACCAATATTGAAAATATTGCCGTTTTTT-GCATGGAAATCGTTGGTAATAGTTGTACCTCCGCTCAAGGTGTGTTTTTATAATTCCTATCTTGCAACTGTTCACTGGCCATACAGTTAAAAAGATTAATGTCGAGACTGACGGGACTTGAACCCGCAACTTCCGCCGTGACAAGGCGGTGCTCTTACCAATTGAACT-ACAGCCCCTTAGTGTAAACAAACCTGATAGTGTGTATATCGATAAAAAAAGTAGTAGGTCTTGTACCTATCTTTCAGACTTCCAGCAAAGCACGATCAC-CTGTAGTAGTTTTACTCTAACTCCTGTTGCTTTGTTTGATGCTTTTTGAAAAGTGGTTTGTAATCACTTGTAAATTGTTTTTAAACGGTAATGTTTGTAATTTTATTAAAGTTTTCTCCTTTTGTCAACATTTTGAAAGACTTGATCAAACAATTTTGGTGAAGCGAAGGCACGTGTTTAACAAAAAACGTTGTATGTCGTTAAACCTGTGTTTTTTACAATATGGGTC-AATTGGAGAGACAAAAACAAAGAATTGTTAGAGAATGTTAGATTTTATGACAAGTACCATAATCCATTCTGCATCACCGTTGCTTTTGATCGTAGGTAGACGTGGAGGAAAACACTTTCGAGCTGTAGCCGAAGGCAACACAAGCAACATGTGTTGCTAAACCTTTGGTTAGTAGACGTGGAGGTTCCTTCGGCACACCTTGTAAACAAGGAACGAAACTTTAAAACCTTGTTACCATTTACTTTTCAATTCTCTACAAGGTGTGCCGAAGGAACCTCCACGTCTACCTACGGTCAAAAGGGTCACCGTAATTAGGAAACCAAGTTGGCAGGAGATCAAAAAATCGTATCTACCCTGTTGTTTGGGTGAGTCCAAGTTAAAACACGTAAATTCGATTGGCCAACCTTTTCTTAATACGTTGTTGAAGCAATAAAAAAGAGGTTTCTACCTACTATTAAAAGCCTCAATAGGTTTTTATCAAGAGGTGTTTAGCCTGCTTGACTCACAGCCACTAAACAGACGCCTGTTCGTAGACCTAAAAACGAGCAAATGTCTTCTCAAATCTCTTTCCTATAGCAGAGATTAGACGCAAGTTATCACGCCTTTGTAGATCTTAGATCTTGAAAAACAATTGCTTTGTGCAAAGCAAGCCAGTCAGAATGAGAGGGTTCACCTTTTTGATTACTTGCTAAAGTGGTTACTCAGAAAAATTGCTTGTTTTACGTCCTGTTTTGTTCTTGCTTTGCATGCGGGTAGTTGGGTCAAGAACTGCGCTTACCTTTACTGCGTTAAGACTACGTGTAACCTTGTCTTACCTATTTGTAACGATCGTCTTGTTATCTAATTGCTAAATCATAGATAGCACAAAACAAAAAATGTAGGGTCTTATGCCCTATAACTAAAACTCGTCTTACTTCTAGTGCCAAGTAAGAGAGCAAAGGTTTTGTAGCCAAAAACAACACAGGGTACAAGTCTTGCTTTCCATTAGAAAGACAAGAAAGAGCGAGACACACGCATAGCCAGTGTTACGTCCTAAACTTGTGAAACGTAGAGTTGCGCCGTGTTTTTGCCTGGCTTCAACTCCTTGGTGCCGTTACGTGGACCGTTTGCGTGTTTTACAAGCACAAGAATGGTTAAAGCAGTTCATTGTTTTTGAAGAAACCAGTTTCCATCTTTACAGAAGGGATTCCAATCAAAGTTAAGCGGCAACTTTTAATCCCTTTTTGCAGCCTTGTGGCACGTCAACCGAAGGTAGTGCAAAGCAAACACCAAGGGTACAACCCTGTTAACGTGTGATCTCGTAAATTGGGTACGTTGTGAAAAAGTTGAAGGTTGTGTGCTGCTTGCTAGAAACGTTCTACCTGGCTGTAAAAGCGGGGTGCTCGGGGTTGAAGCTTGTTAGAGACAATTTTGACTTGTGGTCAAATCTTCGCCAGGGAGGGCAGATAATATAAC--CGGAAAACAGTTTTTGCCGTTGTGTGGTAAGCGCCCTCCTAAAAGAGTTGTATTTGTTCTTGACTGAGACAAACCATTTAGGGGTAAGGAAAAAGAAGAGGTTTTTTCATCGTCTTGCTGAAACAAAGTTAGAACAAGAAGGATTCTCTTTTAAATGGCCGGTTACTTGGCTTTCGCGTTGTACCCACCACTTGTTTCGCACGACATTTTTATGAGAAACCAACTACAAAGAAAAAACTATCTTGTAAAATATTGGTTTGTCACCCAAAAGGAAAACAATAAAAATCAATACAATTTTTTTTATTCAACCCAAAACAATCATTGTTGGTCTACCGGTGTTATTCTAATTGTTCGGCCGTTGCTAAGCATAAATCGTTTTCAAATTACAATCCTTTCTAGCCGTTGGGGTTTACCCCTGCAACCCGACAAAAGCAATCAAAACACCCATTTTTCTCGTAACAGAATTCGAAAACAAATATTACCCGCCTTACGATTGTTTTTCAACCCACAAACAGATTATGCTATTTATCAATTTATTGAAATAACAAGTGTTGAAGAACAGTATTTGTCTTTTTTAACAAACCGTCTCTTAAATGTAATTATGGCAAACAATCAAAAATGGTTGATTTTAAATGCGTGTTTAATTGCTCGTCTTCCATTGCCCCTTACTCGAAGAGTTGTTAAATTGTTTTTAGAGAAAGTTGTTCCAAGACTTGATATGGGAACAACCCAAGCTCAATCCTATTTTGTCGTTGAAACAAAACAGATAAGATCTTATCACATCGAACACCTGTTAAAAATGTACAAAAACAGAACTAAAATGATTGATTCATATCGAATCAAATCAAACAGTTCTGTTTTTGTACATGGTAGAAAAACTGATAACCATAATTTCCATGTTGTTTTACATATGCCTAACAACTGCATCTATTGCAACATATTAAATATGGCACAAATCGATCACTCACGAATCATGGCGCACTTTCTCTGCGTCTGTTGCTTTTGGGAAGGAATAAGGTTATGTCGAACAACCAGGTTTCAAAGCACTTGTTATAAGCCGACCACTCTCGAGATACTTTGTACCGCGATCACTTTTTTGTGCCAAGCAAGCACCAGAAACATGTACGAGAATAAAAAAAGCAACCAATTGTTTGGTACGCACTTTTTCAAACAACACAGAACAGTAAAGTTCAATCACATTCTGCCAACCAGCCGATTGCTTGGCAGTATGGTTTTTTTGATTTGTAAAACACGTAATTTAAACAACTTTCCTATCTACGGCCAATCAAAAAATCAATTCCTTACTAGAAGGAATAACTCAAAAACTTTTCTTACTTTTTCTGCGCACAAGAAATCTCCTTTAAAAATGATTTTTCTTCCAAAAAAAGGGTTTCTTTTTGTTATTCCATAACAATTAATTACCTTTAAAAGCTTTGGCCGTTTCTTTG--ATTCTGGTGCGTACCAATTTTTTGTTTTTGACGAGTAGCTTTTTTAAACTTGCTTAGCAGTACGAGTTACGTTCTATCTTCGATCAAGGAATGGTTCAACTTGCTTCGCACGACGCAACCCCCCTTGTTGTGGCCAAAGGGTACACTTAGTCCTTGCTTCACGACCTATCCTTTGGACGTAACAAGAGGCGCAAATAAACCAAATAATTGGATATTGTACCCTTTGACCACACAAGTAGTAGTGTGAAAGAATTCACAAGATCTTTACCTTCTAAAGGAAAGCATGTTACCAAGCAAGGTAAATTGATTACCACGACAAGATTTGATCTTGCTCTTTTTAAAAAGGTTCAGTAAATTACGAGTAATTGGGCCCCAAAATAGGAAAAGTTGCATTTTGCTTGTCTTGTTTGTGCGCAGCAAGTAAATAGCACAAGTGGGGTTTGCTTGCTTTGCACTTGTAGCCAAAGACAAAACTTGCCCT-GCAACCGAAGGAAGGGATTGTTTTGCCAAGAACATAACAAAGTTAGTCGGGCAAAGTGGTAAGGAAGGCGTTCCTTTTTGCGGCCCAAAGTAAACACTTTAACCGATTTCTTCTAACTTTGTTTGTAAACGGGAAACAAACAAATTGCAGAAAGCAAAGCATTACGTTTGCCTAAG-CGATTTGTTTGAAGAAACACTTTTACACCACCAAACTTCAAAAGAATCGATCAAATCTTACAGGTTGAATTGTTTTCTAAAAAAAGCCAAAAACTAATTGCTTTTCTTTTTCGGGTTAAAAAACAACTAAACGGTTGTGTAAATATCACTAAATAGCAAATTCTTATCTTTCTGAAAGATGGGAATTGGTGTTATCGTGCAAAGCAAGCATAAAG-TTTTTTATTAATTTTTTGGCACCCCTATTGCTTGTGTTACATCCTACCTGGAACGCAGTTAGATCAAAGATTAGTTACAAGGGCGAAAAAAGTTGTTTGTGCCATTCATCAACCAAACAAAACCTTTTTCTTTTACTTCAACTACTTTTTTATG--AGTTAACCTTTACCTTGGCTCTTAAACAAGTAGTGTTTTTTGTTCTAAGGAGATTTTAAAAAGCTGTTTATCTTCGGTCCTGTGTGCCAAGCAAGCATAAACATCTGGTATTTTGTAAATTAAGAACTTACTTAGTTACCCTTTATTGGTTCAGTGACTTGGTACAACCTCTATGAAGTTTCCTTTGGTTACACGTTAGAAATAAGGTAGATAAAACATTATGTATTTGTTTTTGTTTGGTGTTAGGCAAACAACAATGTCGTACTTGTTCCGTCTTCACGAATTACTCGTAAACTTTGTTAAGTGGTAAGCAACCATACCTACGTCGTTCCAAATATGGGTTGGGAGGGATTCGAACCCTCGACCAGTCGGTTAAAAGCCGAATGCTCTACCACTGAGCTACCAACCCAATAATTTTAGTTGTGCTGTATTGTTTCATTTATAACATAGCAACAAGTATAACACAATTTAAAAGTTTCTTAACTTTCCACAAAGGTTTTGTTTTTAGTTCGGCCTACTTGTAGGGTACGTGTTGGTACGTGATGCTTTGTATGGATAGATCTACCTTTGGAGGTAACAACACTACTACTTGTGTTGCCTTGGGGTAAAGCAAGGTCTTACTTGGCATCATGTCAATCAAAGATAGAGTGCAGCACGTCTTCCTTGTATTGCCTTCGGCTACAAGTAGGTAGGACGAGCAATTAGAAAGCGGTACTTTCGAGCGAAGCACGATTATCTGGTTGCTTTGCTTACGTGCAAAGCAAATCGAACCAATCGGTTGACATAGACGTGGAGCCTGTTTTACTTGCAAAGCAGTACGTCCAAAGCATAGGTTTACCTACGCTTCTACGGTTCTACGGTTATGAGTAACCGTTCGTAAGTAAGCGCAGGGCCTTTGGTTTTGGACCTTTTGCTTTTAACCTGCTTTGTTCGTAGACCTATCCATACAAAGCATCACGTACCTACGCGAGTAGAGTTTTTGATAGAAAGGCGATCTGTTTCTTTCGCATAGAATGTTACCTGGAGGTACCTCCAACCTGACGATTGTTTTCAAAACGTTAGTTTGTGCAATACAAGAGTTAATCTCCTTGTTTGCTAAATACATGCGACTGTGATATTGCTTGGAAAACAATTAGGTTTTGTTTGTTAACTATGCTGCCTTTTTTGCTGTTTTTGTGCAACGTGGATGAATTCCGTCGAATATGCTCTTTTTTTTATGTAACTACATTGAGAAAGAACTTGCACTGAGTCTACTAACTTAGTTAAAGAAAGAAACGTGGAAAACTATCACCCTACGAACGAGAAAATGGTTGTCTTATAAAGATTATGCTTTGCAACTCTTTTTTTTACAGGTCAACTAGTAAGTGGAAAATCGTTTTGTTTTACTACTTGCTTGTTCTATGTTCTTGTACCCTTTATAACCCCTCCTTGAGACGCAACGCGTGCGTGGCTAAAGGCAACACGTAGGCGCAATCGGTTGACGCAACACGAATCGTTTGTGTTGCTACGTGCAAGGTTGTGTTGCGAGACGGTACAAGGCGTAGAACAAATTATACAAACAGCTTTGCTAGTTGTAAGCCAATAGAAAATCGAAATCACACTCTTGACATGTTTAATAAGTCAAAGTTATGATTAAAAATCTATTAATTCTGAAAATAGGTTGCCAATTAAGGGTGTGCGAGTATATAATTTATAGATACCAAGTTGCTTCACGCGTAAAATTTAACGTTTAAAGACAACAACCAAGATAAAGAAACACCTCAAATCTCTGAAAAATCGATTGTGTCCAAAGGCAATTGCTAGAACACAGTTATCACACAACTGGGTTGTATCAAACAGATTGAAAAACAACATCTACTTGTGTCCCCTTTCGCTACAAGAAGGTTTAATTTGGTACCACGTTAGAAGAGAAACAAGCACAAAGCCGTTATGGTGAAAAGGTAGACACATGACTTTCAAAAAGTCACGGAGAAATCCATGTCGGTTCAAGTCCGACTAACGGCATAATATATATATTTCTTATGTTGTTTGCTATGCTTTCTTCAGCGCAACAGCAAGACGTGTAACCATTTGTGTAAAGCAAAACAAGTGCTCTCGACCGAAGGTAAGAAAAGCAATTCGTGTTGGTATGTGGTGGTAAAGCAAACATAATGGATAGATCTACGAAGTTCTACTTAACTGCGTTCTAGGCAGATGCACGTCCACGCAACTCGTGTTTTTGTTTTAAATCTATTAAAACGGTTCTGCTTCTGACATACACCGAA-GGAAG-CTCGTAGACGTGTAACCGTTCCTTGATCGAAGATAGGACATAACTCGTAAAGGTAGTGTTTTTTTCGAATGTTACCTTGTGTTTCAATCAAAGGTATGTAAAGCAATTCCTGTGGACGTAAGCACAAGTACGTACCAAGTGGTTTGCTTGAAGAACAGGTTTTGTATGGCAAACAGTATTAGCAGATTAAACCCTAGTTAAATCATTTGCCTTACTTGTGCTTGTCTGGCAAGCTGTTGCTTTGTTTGTCAAGCAACACTTGCTCTTTCTTGTGCGCA-GCAAGCAGTTAGGGCCACGTTATACGTGCAAAGCAATTGTTATGCACGAAAGCAGGCCTTGCAAAGGACTAGCTTTGCTTGCATAATTAAAGTTGTTTTCCGTTCTATCCTTTTGCCAAAGAGACCTCGTAAATGTTTTGCTTTGTGCTGCCTTCGGCTACAAGTGCAAAGCAATTCCTTGGCGAGTAGCCAACCGATTCTACGAGTTGCGTTTGATTACACTTGCTGAAAACCATAGAACCGTAGAACCGTAGAACCGTAGAACCGTAGAACCGTAGAACCGTAGAACCGTAGAACCGTAGAACCGTAGAACCGTAGGTAGACGCAACACCTCCTAAACCATAGGACCATAGGAAGGTAGGACGGTAAATAGGA
